# Supplementary material for: A technique for measuring non-structural carbohydrate reserves in flag leaves of paddy rice using Fourier transform infrared spectroscopy (FTIR)
Source: Plant Methods. 2025 Oct 31;21:141. doi: 10.1186/s13007-025-01444-y (PMC12577274; doi:10.1186/s13007-025-01444-y)
Supplement: Supplementary file 1 — Supplementary Material 1 [file 13007_2025_1444_MOESM1_ESM.xlsx]

## Sheet: Table S1
Supplementary Table 1. NSC and TSS Predictions and Absorbance Spectrum Generated by Model 2 During the 2019 Cropping Season.
No	Year	Variety	Rep	Trt	NSC Predicted	NSC Deviation	TSS Predicted	TSS Deviation	Absorbance recorded throughout all wavenumber positions:
									4000	3999	3998	3997	3996	3995	3994	3993	3992	3991	3990	3989	3988	3987	3986	3985	3984	3983	3982	3981	3980	3979	3978	3977	3976	3975	3974	3973	3972	3971	3970	3969	3968	3967	3966	3965	3964	3963	3962	3961	3960
2	HNT2019	B6616A4-22-Bk-5-4	2	CTRL	22.9784	9.83976	18.0961	8.76854	0.00530733	0.00531937	0.00535886	0.00542353	0.0052247	0.00525413	0.00528003	0.00529166	0.00528422	0.00526594	0.00525315	0.00526084	0.00529173	0.00533343	0.00536659	0.0053762	0.0053589	0.00532589	0.00529683	0.0052872	0.00529832	0.00531731	0.00532745	0.00532113	0.00530567	0.00529642	0.0053046	0.00533094	0.00536669	0.00539678	0.00540668	0.00538951	0.00534834	0.00529572	0.00524705	0.00521417	0.00520296	0.00521154	0.00523072	0.00524779	0.00525463
3	HNT2019	B6616A4-22-Bk-5-4	3	CTRL	24.2759	10.3154	19.6584	9.16663	0.006728	0.00675408	0.00666253	0.00665119	0.00664354	0.00664995	0.00667109	0.00669917	0.00672	0.00672494	0.00671756	0.00670915	0.0067075	0.00671018	0.00670916	0.00669774	0.00667391	0.00664298	0.00661666	0.00660746	0.00662071	0.00664973	0.00667943	0.00669693	0.00670107	0.00670071	0.00670503	0.00671702	0.00673343	0.00674685	0.00674984	0.00673927	0.00671719	0.00669124	0.00667107	0.006664	0.00667291	0.00669361	0.00671487	0.00672365	0.00671553
4	HNT2019	B6616A4-22-Bk-5-4	1	HNT	30.1499	10.4255	26.6729	9.10443	0.0123893	0.0124575	0.0126197	0.0128346	0.0130259	0.0123749	0.0124177	0.0124572	0.0124916	0.0125085	0.0125037	0.0124823	0.0124572	0.0124398	0.0124359	0.0124403	0.0124388	0.0124222	0.0123976	0.0123845	0.0124006	0.012446	0.0124998	0.012532	0.0125262	0.0124891	0.0124435	0.0124119	0.0124034	0.0124098	0.0124163	0.0124162	0.0124119	0.012412	0.0124206	0.012433	0.0124439	0.0124544	0.0124706	0.0124926	0.0125114
5	HNT2019	B6616A4-22-Bk-5-4	2	HNT	31.3937	11.6316	27.4543	10.3349	0.00285736	0.00292631	0.00309421	0.00331706	0.00352566	0.00367001	0.00288167	0.00290889	0.00292034	0.00292208	0.00291454	0.00290264	0.00288866	0.00287438	0.00286415	0.00286196	0.00286395	0.00286337	0.00285905	0.00285915	0.00287592	0.00291333	0.00295838	0.00298692	0.00298295	0.00295052	0.00291048	0.00288789	0.00289624	0.00292666	0.00295573	0.00296453	0.00294961	0.0029248	0.0029073	0.00290491	0.00291815	0.00294403	0.00297637	0.00300331	0.00301324
6	HNT2019	B6616A4-22-Bk-5-4	3	HNT	35.0363	11.216	30.2824	9.89136	0.00792577	0.0080314	0.00824238	0.00849868	0.00871951	0.00885346	0.00804548	0.00805137	0.00804998	0.00804823	0.00804445	0.00804373	0.00804965	0.00806013	0.00806773	0.00806363	0.00804175	0.00800803	0.00798023	0.00797707	0.00800624	0.00805845	0.00811087	0.00813988	0.00813774	0.0081163	0.00809628	0.00809297	0.00810699	0.00812329	0.00812478	0.00810823	0.00808424	0.00807	0.00807386	0.00808892	0.00810462	0.00811707	0.00812953	0.00814231	0.00814905
7	HNT2019	Cenit	1	CTRL	33.197	7.82127	27.6588	7.26528	0.00757928	0.00761577	0.0076733	0.0077367	0.00778135	0.00754997	0.00752362	0.00749109	0.00746093	0.00743909	0.00742981	0.00743207	0.00744036	0.00744808	0.00745213	0.00745239	0.00744907	0.00744441	0.00744408	0.00745256	0.00746701	0.00747834	0.00748041	0.00747771	0.00748105	0.0074944	0.00750901	0.00751281	0.00750354	0.00748923	0.00747905	0.00747652	0.00747895	0.00748229	0.00748326	0.00747887	0.00746884	0.00745789	0.00745367	0.00746027	0.00747487
8	HNT2019	Cenit	2	CTRL	27.638	9.57178	23.0128	8.52491	0.0101372	0.0101379	0.010117	0.010089	0.0100653	0.0100574	0.0100642	0.0100754	0.0100783	0.0100719	0.0100695	0.0100875	0.0101289	0.0101762	0.0102037	0.0101949	0.010153	0.0101005	0.0100653	0.0100625	0.0100864	0.0101171	0.0101358	0.0101368	0.0101274	0.0101178	0.0101124	0.01011	0.0101091	0.0101075	0.0101022	0.0100914	0.0100773	0.0100673	0.0100693	0.0100848	0.0101078	0.0101272	0.0101337	0.0101257	0.0101117
9	HNT2019	Cenit	3	CTRL	27.9053	9.12329	23.0349	8.1615	0.0115415	0.0115296	0.0115104	0.0114946	0.0114704	0.0114783	0.0114927	0.0115045	0.0115102	0.0115129	0.0115181	0.0115289	0.0115433	0.0115557	0.0115602	0.0115541	0.0115384	0.0115166	0.0114932	0.0114741	0.0114659	0.0114724	0.0114909	0.0115122	0.0115266	0.01153	0.0115262	0.0115221	0.011521	0.0115208	0.0115176	0.0115108	0.011503	0.0114959	0.011487	0.0114738	0.0114592	0.0114499	0.0114479	0.0114454	0.0114328
12	HNT2019	Cenit	1	HNT	48.245		23.0238
10	HNT2019	Cenit	2	HNT	47.3927	9.53226	41.8164	8.5459	0.0111615	0.0111552	0.0110846	0.011064	0.011056	0.0110599	0.0110689	0.0110782	0.011086	0.0110923	0.0110954	0.0110932	0.0110855	0.0110752	0.0110652	0.0110548	0.0110416	0.0110278	0.0110227	0.0110344	0.011061	0.0110908	0.0111106	0.0111154	0.0111102	0.0111026	0.0110948	0.0110818	0.0110598	0.0110337	0.011017	0.0110207	0.0110428	0.0110704	0.0110895	0.0110927	0.0110804	0.0110581	0.0110334	0.0110124	0.0109969
11	HNT2019	Cenit	3	HNT	49.0973	8.88123	44.0785	7.94624	0.0120801	0.0120606	0.0120514	0.0120545	0.0120629	0.0120644	0.0120505	0.0120257	0.0120042	0.0119968	0.0120013	0.0120077	0.0120114	0.0120166	0.0120294	0.0120498	0.0120722	0.0120895	0.0120958	0.0120866	0.0120623	0.012031	0.0120049	0.0119915	0.0119869	0.0119804	0.0119647	0.0119436	0.0119285	0.0119289	0.0119444	0.0119645	0.0119781	0.011981	0.0119767	0.0119718	0.0119709	0.0119749	0.0119803	0.0119809	0.011973
13	HNT2019	Dosel	1	CTRL	19.034	9.42588	14.2342	8.49611	0.00748119	0.00750379	0.00751659	0.00752353	0.00751841	0.00750962	0.00750415	0.00750376	0.00750031	0.00748653	0.0074655	0.00744919	0.00744681	0.00745565	0.00746517	0.00746571	0.00745436	0.00743884	0.00743211	0.00744098	0.00746023	0.00747641	0.00747592	0.00745344	0.00741817	0.00739009	0.00738712	0.00741278	0.00745369	0.00748773	0.00750104	0.00749873	0.00749434	0.00749574	0.00749853	0.0074933	0.00748031	0.00747173	0.00747808	0.00749333	0.00750101
14	HNT2019	Dosel	2	CTRL	20.4812	7.99035	16.4266	7.03067	0.0047977	0.00482495	0.00486915	0.00471395	0.00471191	0.0047193	0.00473257	0.00474324	0.00474395	0.00473493	0.0047258	0.00472715	0.00474059	0.00475698	0.00476547	0.0047613	0.0047459	0.004725	0.00470591	0.00469464	0.0046939	0.00470274	0.00471798	0.0047361	0.00475349	0.00476406	0.00476082	0.0047433	0.00472073	0.00470435	0.00469804	0.00469763	0.00469725	0.00469742	0.00470304	0.00471447	0.00472469	0.00472483	0.00471355	0.00469923	0.00469359
15	HNT2019	Dosel	3	CTRL	21.0706	8.2024	16.8217	7.35627	0.00578341	0.00579224	0.00581662	0.00585411	0.00589065	0.00583523	0.00584246	0.00584108	0.005832	0.00581443	0.00579025	0.00576521	0.00574614	0.0057359	0.00573149	0.00572598	0.00571282	0.00569154	0.00566963	0.00565885	0.00566757	0.0056953	0.00573323	0.00576897	0.00579207	0.00579718	0.00578529	0.00576306	0.00573989	0.00572413	0.00572053	0.00572919	0.00574483	0.00575821	0.00576007	0.00574626	0.00572089	0.00569432	0.0056768	0.00567294	0.00568106
16	HNT2019	Dosel	1	HNT	32.4405	9.81681	28.7683	8.61479	0.0152191	0.0152315	0.0152406	0.0152388	0.0152225	0.0151951	0.0151642	0.0151394	0.0151274	0.0151299	0.0151431	0.0151611	0.015178	0.0151879	0.0151857	0.0151725	0.0151584	0.0151563	0.0151699	0.0151891	0.0151993	0.0151942	0.0151787	0.0151591	0.0151367	0.01511	0.0150835	0.0150662	0.0150629	0.0150666	0.0150639	0.0150468	0.0150193	0.0149932	0.014978	0.0149767	0.0149879	0.0150097	0.0150394	0.0150698	0.0150923
17	HNT2019	Dosel	2	HNT	27.2689	8.3389	23.6136	7.30698	0.0122407	0.0122093	0.0121803	0.0121707	0.0121814	0.0121991	0.0122077	0.0122012	0.0121862	0.0121731	0.0121652	0.012158	0.0121474	0.0121364	0.0121324	0.0121391	0.0121523	0.012164	0.0121695	0.0121706	0.0121709	0.012171	0.0121672	0.0121553	0.012133	0.0121015	0.0120652	0.0120318	0.01201	0.0120054	0.0120153	0.0120298	0.0120397	0.012044	0.0120486	0.01206	0.0120812	0.0121093	0.0121365	0.0121521	0.0121494
18	HNT2019	Dosel	3	HNT	27.3969	8.73529	24.1954	7.71158	0.00972395	0.00972037	0.00973467	0.0097408	0.00972858	0.00969496	0.00964867	0.00960946	0.00959726	0.00961923	0.00966417	0.00970905	0.00973204	0.00972409	0.00969324	0.00966072	0.00965022	0.00967442	0.00972634	0.00978209	0.00981557	0.00981396	0.00978171	0.00973331	0.00968307	0.00964007	0.00960872	0.00958996	0.00958166	0.00957914	0.00957794	0.00957626	0.00957457	0.00957454	0.0095776	0.00958421	0.00959373	0.00960488	0.00961678	0.00962939	0.00964352
19	HNT2019	DV 123	1	CTRL	22.1636	9.74019	15.7713	9.56021	0.00759719	0.00766395	0.00774979	0.00758342	0.00758325	0.00757908	0.00757025	0.00755298	0.00752823	0.00750592	0.00750093	0.00752052	0.00755637	0.00758921	0.00760275	0.00759275	0.0075658	0.00753401	0.00750791	0.00749058	0.00747832	0.00746631	0.00745309	0.00744139	0.00743626	0.00744011	0.00744961	0.00745832	0.00746362	0.00746984	0.00748602	0.00751897	0.00756449	0.00760908	0.00763763	0.00764042	0.00761871	0.00758517	0.00755823	0.0075508	0.00756347
20	HNT2019	DV 123	2	CTRL	19.4667	9.09448	13.3143	8.90318	0.00734277	0.00734667	0.00734739	0.00735723	0.0073766	0.00740785	0.00744224	0.00746748	0.00747479	0.00746788	0.00745887	0.00745459	0.00744896	0.00743154	0.0074033	0.00737749	0.00736563	0.00736991	0.00738667	0.00741172	0.0074399	0.00746162	0.00746483	0.00744526	0.00741492	0.00739452	0.0073967	0.0074182	0.00744654	0.00746858	0.00747635	0.00746937	0.00745143	0.00743108	0.00741876	0.00742041	0.0074344	0.00745282	0.00746683	0.0074705	0.00746416
21	HNT2019	DV 123	3	CTRL	21.1133	7.71681	14.8664	8.13606	0.00922034	0.00918109	0.00917391	0.00916285	0.00915393	0.0091507	0.0091481	0.00913827	0.00911706	0.00909045	0.00907172	0.009071	0.00908668	0.00910703	0.00912063	0.00912434	0.00912261	0.00912263	0.00912871	0.00913879	0.00914569	0.00914169	0.00912328	0.00909462	0.00906735	0.00905378	0.00905831	0.00907522	0.00909547	0.00911416	0.00913297	0.00915523	0.00917776	0.00919166	0.00918915	0.00916942	0.00913966	0.00911034	0.00908918	0.009078	0.00907533
22	HNT2019	DV 123	1	HNT	26.2593	9.55174	20.4953	8.75055	0.0072558	0.0072703	0.0073153	0.00738081	0.00744591	0.00749855	0.00753837	0.00727078	0.00727671	0.00727988	0.00729066	0.00731254	0.00733902	0.00735521	0.00734976	0.00732254	0.00728353	0.00724695	0.00722385	0.00721675	0.0072201	0.00722561	0.00722839	0.00722952	0.00723344	0.00724221	0.00725328	0.00726311	0.00727094	0.00727723	0.00728158	0.00728272	0.007279	0.0072703	0.00725798	0.00724498	0.0072367	0.00723769	0.00724624	0.00725357	0.00725234
23	HNT2019	DV 123	2	HNT	29.392	8.11078	24.1832	7.41846	0.00839319	0.00843294	0.0084986	0.00857575	0.0083751	0.0083838	0.00838416	0.00837414	0.00835296	0.00832832	0.00831328	0.0083193	0.00834677	0.00838308	0.00841075	0.00841733	0.00840039	0.00836893	0.00833857	0.0083227	0.0083258	0.00834258	0.0083629	0.00837886	0.00838902	0.00839575	0.00840088	0.00840566	0.00841195	0.00841975	0.00842597	0.00842734	0.00842324	0.00841733	0.00841295	0.00840917	0.00840373	0.00839596	0.00838615	0.00837245	0.00835417
24	HNT2019	DV 123	3	HNT	24.4741	10.4878	20.2092	9.20425	0.00415185	0.00418961	0.00424707	0.00412098	0.00413388	0.00415174	0.00416798	0.00417451	0.00416869	0.00415486	0.00414135	0.00413462	0.00413586	0.00414077	0.0041428	0.00413602	0.00411758	0.00409194	0.00406987	0.00406147	0.00406925	0.00408665	0.00410347	0.0041131	0.00411665	0.00412023	0.00412955	0.0041471	0.00417159	0.00419654	0.00421222	0.00421046	0.00418947	0.00415765	0.00412872	0.00411376	0.00411698	0.00413439	0.00415574	0.00416807	0.00416341
25	HNT2019	Gambiaka Sebela	1	CTRL	33.2055	8.55972	30.2017	7.62901	0.00767886	0.00766906	0.00766726	0.00768004	0.00769928	0.00772097	0.00773946	0.00775256	0.00775997	0.00776433	0.00776889	0.00777339	0.00777215	0.00775828	0.00773246	0.00770501	0.00768953	0.00769642	0.00772723	0.00777141	0.00780973	0.00782399	0.00780679	0.00776677	0.00772536	0.00770314	0.00770606	0.00772342	0.00773915	0.00774248	0.00773302	0.00771915	0.00770943	0.00770964	0.00772156	0.00774245	0.00776775	0.0077932	0.00781497	0.00782682	0.00782339
26	HNT2019	Gambiaka Sebela	2	CTRL	36.5349	9.05281	32.7428	7.96011	0.00936569	0.00939462	0.00948096	0.00960651	0.00972394	0.00925784	0.00927118	0.0092832	0.00930052	0.00931972	0.00933372	0.00933237	0.0093094	0.00926699	0.00921974	0.0091864	0.00917613	0.00918564	0.00920605	0.00923106	0.00925899	0.00928728	0.00930722	0.00930888	0.00929377	0.00927728	0.00927682	0.00929835	0.00933251	0.00936009	0.00936587	0.00934929	0.00932077	0.00929584	0.009287	0.00929817	0.00932494	0.0093556	0.00937585	0.00937612	0.00935924
27	HNT2019	Gambiaka Sebela	3	CTRL	34.8621	9.30205	31.4197	8.18669	0.0122773	0.012268	0.0122652	0.0122113	0.0122127	0.0122255	0.0122427	0.0122562	0.0122621	0.012263	0.0122629	0.0122606	0.0122502	0.0122279	0.0121992	0.0121758	0.0121657	0.0121686	0.01218	0.0121977	0.0122196	0.0122395	0.0122482	0.0122416	0.0122267	0.012216	0.0122168	0.0122249	0.0122297	0.0122234	0.0122068	0.0121887	0.0121793	0.0121835	0.0121988	0.0122172	0.0122326	0.012245	0.0122577	0.0122716	0.0122813
28	HNT2019	Gambiaka Sebela	1	HNT	41.9511	8.59479	38.7524	7.94287	0.00867409	0.00868349	0.00870294	0.00872582	0.00874554	0.00875868	0.00865673	0.0086583	0.0086602	0.00866645	0.00867889	0.00869543	0.00871095	0.00872234	0.00873043	0.0087363	0.00873688	0.00872739	0.00870756	0.00868411	0.00866536	0.00865389	0.00864631	0.00864008	0.00863924	0.0086513	0.00867836	0.00871259	0.00874113	0.00875417	0.0087499	0.0087327	0.00870826	0.00868153	0.00865633	0.00863617	0.00862493	0.00862519	0.00863503	0.00864673	0.008652
29	HNT2019	Gambiaka Sebela	2	HNT	43.5522	9.23973	40.4817	8.39983	0.0100784	0.0100853	0.0101132	0.0101598	0.0102109	0.0100574	0.0100823	0.0100997	0.0101032	0.0100937	0.0100837	0.0100862	0.0101031	0.010124	0.0101354	0.0101312	0.0101139	0.0100915	0.0100733	0.010067	0.0100763	0.0100997	0.0101303	0.0101584	0.0101756	0.0101769	0.0101636	0.0101454	0.0101363	0.0101444	0.0101639	0.0101786	0.0101746	0.0101528	0.0101274	0.0101138	0.0101178	0.010133	0.0101465	0.0101465	0.0101308
30	HNT2019	Gambiaka Sebela	3	HNT	38.2447	9.47851	34.9584	8.53971	0.00985461	0.00984731	0.00985175	0.00986729	0.0098876	0.00984964	0.00986659	0.00988006	0.0098849	0.009881	0.00987601	0.00987938	0.00989426	0.00991431	0.00992857	0.00992914	0.00991487	0.00989039	0.00986231	0.00983594	0.00981388	0.00979654	0.00978407	0.00977825	0.00978192	0.00979619	0.00981876	0.00984602	0.00987604	0.00990678	0.00993179	0.00994061	0.00992666	0.00989479	0.0098589	0.00983304	0.00982456	0.0098322	0.00984642	0.00985136	0.00983386
31	HNT2019	Italica Carolina	1	CTRL	27.4213	12.0348	21.95	10.8595	0.0133103	0.0133372	0.0133994	0.0134859	0.0132039	0.0132258	0.0132465	0.0132549	0.0132452	0.0132261	0.0132123	0.013213	0.0132249	0.0132364	0.01324	0.0132377	0.0132348	0.0132347	0.0132357	0.0132335	0.0132247	0.0132088	0.0131873	0.0131636	0.0131446	0.0131376	0.0131446	0.0131608	0.0131793	0.0131948	0.0132052	0.0132119	0.0132174	0.0132256	0.013237	0.0132443	0.0132368	0.0132109	0.0131758	0.0131456	0.0131297
32	HNT2019	Italica Carolina	2	CTRL	22.7147	10.0257	17.4332	9.1055	0.00749831	0.00748463	0.00747804	0.00749439	0.00752544	0.00755978	0.0075848	0.0075963	0.00759381	0.00757834	0.00755216	0.00751872	0.00748097	0.00744152	0.00740688	0.00738596	0.00738297	0.00739588	0.00741986	0.00745039	0.00748281	0.00750979	0.00752155	0.00751208	0.00748697	0.00746166	0.00745151	0.00746316	0.00749187	0.00752271	0.00753892	0.00753358	0.00751263	0.00749138	0.00748331	0.00749061	0.00750583	0.00751955	0.0075273	0.00752956	0.00752969
33	HNT2019	Italica Carolina	3	CTRL	30.9635	10.8913	23.4843	10.5009	0.0103272	0.010324	0.0103382	0.0103682	0.0103371	0.0103692	0.0104011	0.0104224	0.0104237	0.0104037	0.0103701	0.0103349	0.0103061	0.0102855	0.0102728	0.0102694	0.010277	0.0102934	0.0103126	0.010329	0.0103413	0.010351	0.0103585	0.0103623	0.0103612	0.0103565	0.0103516	0.0103499	0.0103539	0.0103641	0.0103772	0.0103856	0.0103805	0.0103596	0.0103302	0.0103056	0.0102965	0.0103043	0.0103197	0.0103279	0.0103201
34	HNT2019	Italica Carolina	1	HNT	32.5016	8.52784	28.4147	7.4314	0.00794934	0.00798767	0.00806535	0.00815592	0.00822572	0.00825982	0.00796834	0.00797809	0.00799444	0.00801188	0.00802256	0.00802664	0.00802845	0.00803071	0.00803183	0.00802755	0.00801449	0.00799473	0.00797558	0.00796445	0.00796325	0.00796597	0.00796257	0.00794693	0.00792294	0.00790187	0.00789352	0.0079006	0.00791972	0.00794521	0.00797264	0.00799742	0.00801181	0.00800868	0.00798695	0.00795363	0.00792123	0.00790072	0.00789601	0.00790344	0.00791542
35	HNT2019	Italica Carolina	2	HNT	33.8077	11.6037	33.5964	11.3252	0.0110246	0.0110918	0.0112214	0.0113765	0.011508	0.0115852	0.0110722	0.0110729	0.0110679	0.0110631	0.0110616	0.0110682	0.0110825	0.0110984	0.0111091	0.0111103	0.0110992	0.0110768	0.0110503	0.0110335	0.0110397	0.0110717	0.011115	0.0111455	0.0111485	0.0111286	0.0111033	0.0110873	0.0110825	0.0110793	0.011068	0.011049	0.0110305	0.011023	0.0110311	0.0110505	0.0110745	0.0110981	0.0111178	0.0111292	0.0111293
36	HNT2019	Italica Carolina	3	HNT	35.2567	9.2752	32.5942	8.65864	0.011718	0.0117626	0.0118566	0.0119737	0.012079	0.0121499	0.0118443	0.0118636	0.0118739	0.0118766	0.0118687	0.0118502	0.0118248	0.0117999	0.0117813	0.011768	0.0117537	0.0117354	0.01172	0.0117195	0.0117412	0.0117791	0.0118161	0.0118332	0.0118225	0.0117921	0.0117593	0.0117409	0.0117438	0.0117622	0.0117819	0.01179	0.0117812	0.0117611	0.0117411	0.0117299	0.0117301	0.0117394	0.0117519	0.0117602	0.0117592
37	HNT2019	Jasmine85	1	CTRL	33.3992	9.82612	28.9875	8.64155	0.00862535	0.00865379	0.00873772	0.00886382	0.0089922	0.00850287	0.00855066	0.00859465	0.00862824	0.00864709	0.00865542	0.00865531	0.00864388	0.00861756	0.00858369	0.00855905	0.00855603	0.00857564	0.00861038	0.00865144	0.00869207	0.00872441	0.00873745	0.0087241	0.00869173	0.00865861	0.00863861	0.00863187	0.00862965	0.00862292	0.00860924	0.00859238	0.00857525	0.00856258	0.00856289	0.00858406	0.00862622	0.00867602	0.00871274	0.00872202	0.00870737
38	HNT2019	Jasmine85	2	CTRL	26.9028	8.14748	24.8542	7.25945	0.00867158	0.00866936	0.00865573	0.00864482	0.00864132	0.00864624	0.0086499	0.00864185	0.0086199	0.00859485	0.00858249	0.00859041	0.00861292	0.00863796	0.00865778	0.00867164	0.00868079	0.00868592	0.0086867	0.00868112	0.00866513	0.00863459	0.00858893	0.00853515	0.00848798	0.00846241	0.00846409	0.00848709	0.00852132	0.00855991	0.00860097	0.0086431	0.00867953	0.00870165	0.00870606	0.00869686	0.0086827	0.00867149	0.00866749	0.00867078	0.00867989
39	HNT2019	Jasmine85	3	CTRL	27.8237	9.28434	25.1929	8.1399	0.0123461	0.0123647	0.0123313	0.0123327	0.0123339	0.0123345	0.0123309	0.01232	0.0123021	0.0122839	0.0122758	0.0122857	0.0123115	0.0123419	0.0123622	0.0123631	0.0123447	0.0123156	0.0122861	0.0122629	0.0122463	0.012234	0.0122239	0.0122152	0.0122089	0.0122072	0.0122126	0.0122257	0.012245	0.012268	0.0122939	0.012323	0.0123526	0.0123752	0.0123823	0.0123711	0.0123476	0.0123224	0.0123028	0.0122884	0.0122754
40	HNT2019	Jasmine85	1	HNT	26.205	8.86592	23.0054	7.68063	0.00901457	0.00907968	0.00921962	0.00939133	0.00952926	0.0096006	0.00961805	0.0090804	0.00906359	0.00905459	0.00905806	0.00907194	0.00909177	0.00910678	0.0091067	0.00908742	0.00905393	0.00902083	0.0090056	0.00901788	0.00905396	0.00909886	0.0091335	0.00914408	0.00913068	0.00910695	0.00909058	0.0090922	0.00910988	0.00913104	0.00914319	0.00914323	0.00913581	0.00912834	0.0091234	0.00911712	0.00910707	0.00909787	0.00909789	0.00910863	0.0091217
41	HNT2019	Jasmine85	2	HNT	34.2659	9.47823	30.5301	8.26787	0.0120399	0.0120815	0.0121866	0.0123248	0.0124521	0.0125394	0.0121659	0.0121889	0.0121969	0.012191	0.012173	0.0121508	0.0121304	0.0121147	0.0121048	0.0120997	0.0120942	0.0120829	0.0120684	0.0120628	0.0120807	0.0121246	0.0121795	0.0122218	0.012237	0.0122277	0.0122082	0.0121923	0.0121846	0.0121784	0.0121628	0.012133	0.0120941	0.0120593	0.0120393	0.0120342	0.0120376	0.0120451	0.0120584	0.0120792	0.0121037
42	HNT2019	Jasmine85	3	HNT	41.676	9.22801	36.4263	8.27417	0.0120543	0.0120999	0.0121909	0.0122932	0.0123684	0.0124033	0.0124113	0.0122059	0.0122064	0.0122066	0.0122037	0.0121978	0.012192	0.0121875	0.0121829	0.0121772	0.012171	0.012166	0.0121632	0.0121639	0.0121714	0.0121887	0.0122109	0.0122247	0.0122187	0.0121948	0.0121668	0.0121481	0.0121414	0.0121405	0.0121398	0.0121383	0.0121357	0.012129	0.0121138	0.0120886	0.0120595	0.0120384	0.0120346	0.0120474	0.0120658
43	HNT2019	Jing 185-7	1	CTRL	31.5918	8.81042	27.4264	7.7093	0.00506234	0.00510006	0.00519858	0.00533645	0.00547731	0.00558919	0.00509833	0.00512536	0.00513344	0.00513655	0.00514689	0.00516762	0.0051848	0.0051813	0.00515426	0.00511768	0.00508842	0.0050761	0.00508195	0.00510128	0.00512539	0.00514287	0.00514365	0.00512717	0.00510677	0.00509971	0.00511127	0.00513063	0.00514244	0.0051391	0.00512592	0.00511574	0.00511497	0.00512092	0.00512736	0.00513041	0.00513162	0.00513374	0.00513593	0.00513338	0.00512417
44	HNT2019	Jing 185-7	2	CTRL	34.7108	7.53709	30.925	6.63687	0.0105078	0.0105354	0.0104641	0.0104611	0.0104662	0.0104805	0.0104944	0.010497	0.010484	0.0104638	0.0104534	0.0104642	0.0104926	0.0105241	0.010546	0.010555	0.0105551	0.010552	0.010548	0.0105393	0.0105178	0.0104785	0.0104254	0.0103733	0.0103385	0.010328	0.0103355	0.01035	0.0103672	0.0103902	0.0104224	0.0104618	0.0104987	0.0105211	0.0105217	0.0105007	0.0104673	0.0104372	0.0104242	0.0104318	0.0104525
45	HNT2019	Jing 185-7	3	CTRL	31.6341	9.83132	28.3475	8.6339	0.00728811	0.00730516	0.00734182	0.00720651	0.00722149	0.00725469	0.00729349	0.0073203	0.00732466	0.00730981	0.00728911	0.00727294	0.00725972	0.00723997	0.00720953	0.00717615	0.0071529	0.00714842	0.00716203	0.00718605	0.00721156	0.00723204	0.00724374	0.00724653	0.00724511	0.00724614	0.00725279	0.00726292	0.00727279	0.00728049	0.00728626	0.00728946	0.00728584	0.00727283	0.00725511	0.00724302	0.00724514	0.00726054	0.00727841	0.00728544	0.00727666
46	HNT2019	Jing 185-7	1	HNT	34.4233	10.4807	31.0858	9.49573	0.00548381	0.00555707	0.00571631	0.0059142	0.00608775	0.00619962	0.00541495	0.00544016	0.00545851	0.00547318	0.00548599	0.00550224	0.00551967	0.00553204	0.0055359	0.00553091	0.00551484	0.00548925	0.00546524	0.0054598	0.00548417	0.00553269	0.00558271	0.00560829	0.00560027	0.00557128	0.00554371	0.0055335	0.00554139	0.00555348	0.00555385	0.00553763	0.00551083	0.00548717	0.00547757	0.00548359	0.00550282	0.00553291	0.00556978	0.00560111	0.00561072
47	HNT2019	Jing 185-7	2	HNT	31.9763	8.25086	29.8607	7.80213	0.00697768	0.00702677	0.00714455	0.0073036	0.00745774	0.00757068	0.00705851	0.00709257	0.00711182	0.00711976	0.00711583	0.0071026	0.00708236	0.00705906	0.00703883	0.00702643	0.0070205	0.00701781	0.00701853	0.00702674	0.00704605	0.00707344	0.00709715	0.00710304	0.00708673	0.00705771	0.00703177	0.00701984	0.00702131	0.00702508	0.00701986	0.00700367	0.00698218	0.00696505	0.00695952	0.00696737	0.00698796	0.00701794	0.00704897	0.00706812	0.00706698
48	HNT2019	Jing 185-7	3	HNT	36.5052	8.39248	33.6896	7.63468	0.0117422	0.0118283	0.0120142	0.0122444	0.0124449	0.0125702	0.0117492	0.0117654	0.0117768	0.011785	0.0117838	0.0117753	0.0117637	0.0117526	0.0117437	0.0117368	0.0117296	0.0117246	0.0117295	0.0117515	0.0117932	0.0118491	0.0119038	0.0119364	0.0119343	0.0119023	0.0118601	0.0118301	0.0118238	0.0118331	0.0118399	0.0118327	0.0118122	0.0117901	0.0117775	0.0117756	0.0117803	0.0117875	0.0117962	0.0118063	0.0118165
49	HNT2019	Kun-Min-Tsieh-Hunan	1	CTRL	36.1819	8.51293	31.2755	7.54106	0.00831707	0.00833054	0.00839675	0.00850395	0.0086173	0.00822902	0.00827883	0.00832142	0.00834571	0.0083455	0.00832702	0.00829976	0.0082707	0.00824191	0.00821619	0.00819822	0.00819097	0.00819563	0.00821162	0.00823531	0.00825979	0.00827613	0.00827498	0.00825083	0.00820846	0.008163	0.00813214	0.00812675	0.00814527	0.00817339	0.00819363	0.00819809	0.00819122	0.00818573	0.00819065	0.00820343	0.00821591	0.00822405	0.00823068	0.00823782	0.00824335
50	HNT2019	Kun-Min-Tsieh-Hunan	2	CTRL	39.4443	9.34373	35.7765	8.29084	0.0149864	0.0149768	0.0149759	0.0149896	0.015012	0.0150405	0.0150667	0.0150814	0.0150778	0.0150585	0.0150336	0.0150131	0.0150001	0.0149901	0.0149779	0.0149613	0.0149411	0.0149236	0.0149197	0.0149377	0.014974	0.0150136	0.0150377	0.0150353	0.0150105	0.0149789	0.0149564	0.0149515	0.0149629	0.0149791	0.0149854	0.0149759	0.0149574	0.0149444	0.0149462	0.014958	0.0149674	0.0149684	0.0149674	0.0149717	0.01498
51	HNT2019	Kun-Min-Tsieh-Hunan	3	CTRL	33.8373	9.5617	30.2372	8.46341	0.0112159	0.0112359	0.0113057	0.01141	0.0115146	0.0111715	0.0112042	0.0112246	0.0112276	0.0112127	0.0111883	0.0111626	0.0111383	0.011113	0.0110866	0.0110638	0.0110507	0.0110524	0.0110703	0.0111006	0.0111344	0.0111605	0.0111676	0.0111495	0.0111123	0.0110735	0.0110509	0.0110512	0.011066	0.0110784	0.0110774	0.0110673	0.0110609	0.0110683	0.0110873	0.0111061	0.0111161	0.0111208	0.011131	0.0111524	0.011179
52	HNT2019	Kun-Min-Tsieh-Hunan	1	HNT	32.1518	9.36108	26.7409	8.30737	0.00882506	0.00885896	0.00894308	0.00906354	0.00867674	0.0087189	0.00877157	0.00882228	0.00885485	0.00886502	0.0088582	0.00884254	0.00881908	0.0087831	0.00873599	0.00868971	0.0086586	0.00865198	0.00867099	0.00870981	0.00875926	0.00880771	0.00884054	0.00884509	0.00882126	0.00878391	0.00875347	0.00874459	0.00875973	0.00878847	0.00881587	0.00883208	0.00883392	0.00882673	0.00882067	0.00882392	0.00883924	0.0088623	0.00888335	0.00889076	0.00887804
53	HNT2019	Kun-Min-Tsieh-Hunan	2	HNT	36.5543	8.6553	31.7181	7.67064	0.0107306	0.0107173	0.0107002	0.0106909	0.0106909	0.0107044	0.0107272	0.0107494	0.0107603	0.0107589	0.0107566	0.010766	0.0107873	0.0108075	0.0108142	0.0108057	0.010788	0.010769	0.0107539	0.0107464	0.0107489	0.0107598	0.0107707	0.0107704	0.0107554	0.0107338	0.0107192	0.0107202	0.0107365	0.0107592	0.0107774	0.0107843	0.0107793	0.0107699	0.0107674	0.0107763	0.0107914	0.0108023	0.0108035	0.0107956	0.0107816
54	HNT2019	Kun-Min-Tsieh-Hunan	3	HNT	33.0099	9.12165	28.2166	8.08683	0.0085848	0.00860423	0.00866331	0.00875106	0.00840374	0.00842905	0.00846577	0.00849748	0.00850871	0.00850292	0.00849624	0.00850132	0.00851284	0.00851283	0.00849054	0.00845349	0.00842033	0.00840944	0.00843035	0.0084795	0.008541	0.00859156	0.00860954	0.00858812	0.00854395	0.00850843	0.00850605	0.00853868	0.00858678	0.00862152	0.00862202	0.0085861	0.00852626	0.00846375	0.00841926	0.00840441	0.00841949	0.00845515	0.00849827	0.00853668	0.00856324
55	HNT2019	Leuang Hawn	1	CTRL	31.8793	9.12598	28.273	7.95686	0.00826574	0.00827217	0.0082863	0.00827257	0.00827942	0.00828746	0.00830008	0.00831711	0.00833234	0.0083374	0.00832798	0.00830658	0.00828016	0.00825568	0.00823871	0.00823391	0.00824384	0.00826645	0.00829464	0.00832013	0.00833784	0.00834649	0.00834627	0.0083378	0.00832388	0.00831078	0.0083055	0.00831041	0.00832145	0.00833097	0.00833239	0.00832252	0.00830317	0.0082821	0.00826966	0.00827229	0.00828749	0.00830476	0.0083129	0.00830656	0.00828878
56	HNT2019	Leuang Hawn	2	CTRL	22.769	8.91088	18.13	8.08049	0.00689309	0.00693741	0.00679195	0.00677166	0.00675972	0.00676535	0.00677772	0.00678087	0.00676564	0.00674175	0.00673211	0.00675432	0.00680589	0.00686641	0.0069142	0.00693919	0.00694263	0.00693193	0.00691341	0.00688794	0.00685377	0.00681232	0.00677045	0.00673883	0.00672756	0.00673825	0.00676039	0.00677957	0.00679159	0.00680572	0.00683483	0.00688046	0.00692527	0.00694701	0.0069373	0.00690628	0.00687292	0.00685073	0.00684142	0.00683902	0.00683906
57	HNT2019	Leuang Hawn	3	CTRL	23.6944	8.99962	20.3865	7.82912	0.00830429	0.00829953	0.00828799	0.00828216	0.00828606	0.00830243	0.00832421	0.00834214	0.00834902	0.00834492	0.00833574	0.00832711	0.00831997	0.00831295	0.00830928	0.00831573	0.00833432	0.00836009	0.0083866	0.00841179	0.00843681	0.00845912	0.00846905	0.00845698	0.00842555	0.00839077	0.00836988	0.00836892	0.00838127	0.00839428	0.00839817	0.00839043	0.00837316	0.00835351	0.00834251	0.00834892	0.00837261	0.00840282	0.00842531	0.00843123	0.00842236
58	HNT2019	Leuang Hawn	1	HNT	16.5568	9.07877	12.1396	8.20336	0.00581642	0.0058343	0.00583754	0.00583022	0.00581505	0.00579831	0.00578028	0.00575904	0.00573454	0.00571352	0.00570711	0.00572258	0.00575621	0.00579418	0.00582154	0.00583043	0.00582199	0.0058046	0.00578891	0.00578159	0.00578204	0.00578332	0.00577633	0.0057561	0.00572715	0.00570144	0.00569022	0.00569715	0.00571856	0.00574751	0.00577815	0.00580652	0.00582736	0.00583566	0.00583059	0.00581692	0.00580237	0.00579158	0.00578247	0.00576837	0.00574721
59	HNT2019	Leuang Hawn	2	HNT	23.452	9.05032	18.9924	8.13086	0.00193669	0.00197498	0.00189349	0.0018839	0.00187737	0.0018785	0.00187996	0.00187439	0.00186223	0.00185541	0.00186857	0.00190544	0.00195258	0.00198723	0.00199284	0.00196908	0.00193025	0.00189663	0.00188303	0.00188943	0.0019016	0.00190181	0.00188175	0.0018486	0.00181936	0.00180736	0.0018135	0.00182993	0.00185032	0.00187413	0.00190394	0.0019403	0.00197783	0.00200862	0.00202647	0.00202826	0.00201432	0.00198793	0.00195518	0.00192403	0.00190249
60	HNT2019	Leuang Hawn	3	HNT	19.0696	9.84497	14.2321	8.88642	0.00763749	0.0076766	0.00774286	0.0075511	0.00755893	0.00757982	0.00760662	0.00762557	0.0076262	0.00760894	0.00758629	0.00757314	0.00757514	0.00758452	0.00758865	0.00758024	0.00756085	0.00753966	0.00752607	0.00752181	0.00752003	0.00751144	0.00749161	0.00746507	0.00744307	0.00743438	0.00743805	0.00744675	0.00745619	0.00746786	0.00748533	0.00750879	0.00753152	0.00754602	0.00754975	0.00754521	0.00753765	0.00753103	0.00752572	0.00751915	0.00751108
61	HNT2019	Mehr	1	CTRL	27.4816	8.20924	21.7208	7.978	0.00877423	0.00882289	0.00889929	0.0089893	0.00906576	0.00876466	0.00876428	0.00875097	0.00872649	0.0086985	0.00868359	0.00869467	0.00873029	0.0087729	0.00880161	0.00880602	0.00879062	0.00877026	0.00875868	0.00875743	0.00875556	0.00873913	0.00870234	0.00865283	0.00860822	0.00858482	0.00858787	0.00861132	0.00864585	0.00868434	0.00872308	0.00875915	0.00878703	0.00880262	0.00880655	0.00880162	0.00878931	0.00876911	0.0087427	0.00871635	0.00869898
62	HNT2019	Mehr	2	CTRL	27.2911	8.21072	21.4693	7.93499	0.00811918	0.00817863	0.00829143	0.00843946	0.00858075	0.0080766	0.00810976	0.00812553	0.00812372	0.00811114	0.00810122	0.00809726	0.0080897	0.00806564	0.00802588	0.00798629	0.00796396	0.00796738	0.00799474	0.0080374	0.00808475	0.00812586	0.00814945	0.00814819	0.00812692	0.00810168	0.00808824	0.00809104	0.0081018	0.0081062	0.00809758	0.00808433	0.00807988	0.00809278	0.00811968	0.00814673	0.00816092	0.00815865	0.00814721	0.00813659	0.00813184
63	HNT2019	Mehr	3	CTRL	23.6308	9.78024	21.1398	8.52159	0.00719845	0.00725094	0.00735117	0.00747924	0.00711237	0.00713212	0.00714922	0.00716507	0.00717875	0.00719192	0.00720247	0.007204	0.00718762	0.00715035	0.00710394	0.00706981	0.00706302	0.00708417	0.00712243	0.00716421	0.00719994	0.00722456	0.00723459	0.00722944	0.00721611	0.00720621	0.00720686	0.00721604	0.00722616	0.00722845	0.00721793	0.00719625	0.0071676	0.00713884	0.00711763	0.00710832	0.00711119	0.00712254	0.00713648	0.00714554	0.00714467
64	HNT2019	Mehr	1	HNT	27.8574	9.30502	20.7209	9.60313	0.00832296	0.00835205	0.00841774	0.00850708	0.00859286	0.00865028	0.00832689	0.00831595	0.00829408	0.00827323	0.00825962	0.00825301	0.00824658	0.00823514	0.00822028	0.00820767	0.00820134	0.00820424	0.00821992	0.00824941	0.00828645	0.00831766	0.00832913	0.0083152	0.00828282	0.00824658	0.00821965	0.00820808	0.00820967	0.00821467	0.00821175	0.00819633	0.00817275	0.00815237	0.00814613	0.00815819	0.00818587	0.00822196	0.0082579	0.00828559	0.00830061
65	HNT2019	Mehr	2	HNT	29.6489	8.71125	22.5016	8.8684	0.00949532	0.00948038	0.00947838	0.00949918	0.00953333	0.00956865	0.00959165	0.00959664	0.00958438	0.00955967	0.0095285	0.00949716	0.00947204	0.00945798	0.00945638	0.00946263	0.0094683	0.00947013	0.00947271	0.0094802	0.0094879	0.00948466	0.00946332	0.00942836	0.00939319	0.00936932	0.00935924	0.00935943	0.00936676	0.00937873	0.0093919	0.00940275	0.00940773	0.00940517	0.00939581	0.00938213	0.00936941	0.00936503	0.00937479	0.00939787	0.00942615
66	HNT2019	Mehr	3	HNT	22.2095	13.0206	15.1328	12.177	0.00759468	0.00761577	0.00768918	0.00779668	0.00790498	0.00798543	0.00765776	0.00767015	0.00766898	0.00766043	0.00764577	0.00762513	0.00759812	0.00756814	0.00754224	0.00752581	0.00751855	0.00751904	0.00752907	0.00755133	0.00758393	0.00761861	0.00764429	0.00765328	0.00764607	0.00762921	0.00760967	0.00759165	0.00757692	0.00756503	0.00755474	0.00754609	0.00753909	0.00753392	0.00752981	0.00752414	0.00751564	0.00750734	0.00750539	0.00751334	0.00752968
67	HNT2019	Melanotrix	1	CTRL	25.0552	8.60027	20.2221	7.75394	0.00976366	0.00978185	0.00974976	0.00975114	0.00975225	0.00975152	0.00974381	0.00972623	0.00970137	0.00967823	0.00966736	0.00967362	0.00969316	0.00971672	0.00973541	0.00974391	0.00974079	0.00972924	0.009716	0.00970683	0.00970268	0.00970123	0.00970232	0.00970993	0.00972721	0.00975016	0.00976893	0.00977559	0.00976938	0.00975387	0.00973201	0.00970606	0.00968007	0.00966068	0.00965214	0.00965136	0.00965039	0.00964423	0.00963675	0.00963715	0.00965126
68	HNT2019	Melanotrix	2	CTRL	15.7079	10.2984	11.5983	9.04566	0.00343227	0.00344135	0.00343491	0.00341975	0.00339915	0.00338456	0.00338017	0.00338406	0.0033903	0.00339612	0.00340239	0.00340924	0.0034137	0.00341252	0.00340654	0.0033985	0.00338858	0.00337746	0.00336952	0.00336991	0.00337848	0.00338807	0.00338877	0.00337533	0.00335279	0.0033339	0.00333077	0.00334726	0.00337668	0.00340517	0.00342238	0.00342997	0.00343539	0.00344134	0.00343986	0.00341971	0.00338208	0.00334495	0.00332912	0.00333912	0.00336295
69	HNT2019	Melanotrix	3	CTRL	8.08958	9.16643	6.15361	7.90548	0.00891653	0.0089589	0.0089856	0.00898841	0.00897237	0.00895469	0.00894847	0.00895482	0.00896474	0.0089695	0.00896666	0.00895882	0.00894879	0.0089364	0.00891967	0.00889759	0.0088728	0.00885279	0.0088463	0.00885731	0.00888237	0.00891273	0.00893832	0.00895083	0.00894718	0.00893258	0.00891921	0.00891838	0.00893079	0.0089451	0.00894886	0.00894036	0.00892804	0.00892003	0.0089151	0.00890568	0.00888929	0.00887325	0.00886734	0.00887252	0.00888017
70	HNT2019	Melanotrix	1	HNT	10.2828	9.8129	6.56218	8.59265	0.00837882	0.0084054	0.00841822	0.00842087	0.00841172	0.00839569	0.00837482	0.00835411	0.00834056	0.00834017	0.00835201	0.00836745	0.0083762	0.00837396	0.00836638	0.00836462	0.00837731	0.00840697	0.00844834	0.0084889	0.00851409	0.00851488	0.00849104	0.00845014	0.00840489	0.00836793	0.0083468	0.00834154	0.0083464	0.00835213	0.00835013	0.00833685	0.00831353	0.00828737	0.00826895	0.00826705	0.00828497	0.00831796	0.00835404	0.00837814	0.00838296
71	HNT2019	Melanotrix	2	HNT	16.2354	11.4526	11.9135	10.0919	0.00964411	0.00965532	0.00965995	0.00966575	0.00966882	0.00966799	0.00965962	0.00964661	0.00963648	0.00963691	0.00964968	0.00966888	0.00968364	0.00968428	0.00967017	0.0096513	0.00964195	0.00965252	0.00968265	0.0097202	0.00974913	0.00975899	0.00974748	0.00971834	0.00967983	0.00964197	0.00961294	0.00959628	0.00959022	0.00958755	0.00957949	0.00956155	0.00953449	0.00950554	0.0094862	0.00948717	0.00951328	0.00955832	0.00960538	0.00963549	0.00964316
72	HNT2019	Melanotrix	3	HNT	16.2768	12.1282	12.0269	10.603	0.0111955	0.0112134	0.011224	0.0112301	0.0112317	0.0112307	0.0112241	0.011212	0.0112008	0.011201	0.0112183	0.0112472	0.011274	0.0112863	0.0112809	0.0112636	0.0112445	0.0112343	0.0112388	0.0112531	0.0112621	0.0112503	0.0112152	0.011172	0.0111442	0.0111456	0.01117	0.0111969	0.0112074	0.0111944	0.0111641	0.0111308	0.0111083	0.011105	0.0111199	0.0111429	0.0111624	0.011173	0.0111767	0.0111758	0.0111694
73	HNT2019	Minghui 63	1	CTRL	28.6635	9.01836	25.685	7.82716	0.00859006	0.0086264	0.0086891	0.00849769	0.008502	0.00851649	0.0085317	0.00853215	0.00850856	0.00846789	0.0084324	0.00842326	0.00844487	0.00848343	0.00852036	0.00854342	0.00854809	0.00853756	0.00852033	0.00850398	0.00848872	0.00846709	0.00843249	0.00839018	0.00835857	0.00835439	0.00837677	0.00840853	0.00843373	0.00844999	0.00846676	0.00849315	0.00852587	0.00855272	0.00856273	0.00855301	0.00853088	0.00850912	0.00849776	0.00849751	0.00850282
74	HNT2019	Minghui 63	2	CTRL	25.1856	7.96123	20.9721	7.05428	0.00833886	0.0083649	0.00844165	0.0085589	0.00820044	0.00825396	0.00831374	0.0083592	0.00837389	0.00836037	0.008332	0.0083013	0.00827189	0.00824244	0.00821625	0.00820051	0.00819813	0.00820836	0.00823114	0.00826672	0.00830977	0.00834617	0.00835912	0.00834245	0.00830883	0.00828031	0.00827095	0.0082795	0.00829624	0.00831012	0.00831369	0.00830537	0.00828793	0.00827106	0.00826697	0.00828101	0.00830811	0.00833584	0.00835208	0.00834899	0.00832725
75	HNT2019	Minghui 63	3	CTRL	30.4251	8.75109	25.3528	7.90226	0.00883174	0.00891065	0.00901549	0.00882359	0.00883199	0.00883931	0.00884377	0.00883637	0.0088116	0.00877652	0.00874997	0.00874819	0.00877169	0.00880532	0.00883156	0.00884133	0.00883465	0.00881862	0.00880238	0.00879088	0.00878239	0.00877102	0.00875259	0.00873034	0.00871541	0.00871809	0.00873843	0.00876712	0.00879536	0.00882055	0.00884553	0.00887282	0.0088981	0.00891455	0.00891882	0.00891207	0.0088987	0.00888325	0.00886924	0.0088593	0.00885673
76	HNT2019	Minghui 63	1	HNT	46.6352	8.39283	42.098	7.45974	0.0105033	0.0105348	0.0104352	0.010427	0.0104256	0.0104389	0.010463	0.0104881	0.0105035	0.0105076	0.0105086	0.010516	0.0105298	0.0105403	0.010536	0.0105114	0.0104683	0.0104182	0.0103803	0.0103728	0.0104014	0.0104526	0.0105018	0.0105278	0.0105251	0.010501	0.0104663	0.0104323	0.0104114	0.0104137	0.0104379	0.0104691	0.0104875	0.0104859	0.0104751	0.0104717	0.0104839	0.0105056	0.010523	0.0105248	0.0105079
77	HNT2019	Minghui 63	2	HNT	36.9735	10.2018	31.8686	9.13714	0.0107846	0.0107969	0.0108377	0.0108994	0.0106773	0.0106995	0.0107268	0.0107453	0.0107432	0.0107269	0.0107164	0.0107285	0.0107617	0.0107976	0.0108177	0.0108158	0.010798	0.0107768	0.0107643	0.0107645	0.0107713	0.0107732	0.0107612	0.0107364	0.0107098	0.0106949	0.0107002	0.0107262	0.0107662	0.0108059	0.010829	0.0108263	0.0108004	0.0107662	0.0107405	0.0107321	0.01074	0.0107549	0.0107653	0.0107605	0.0107377
78	HNT2019	Minghui 63	3	HNT	32.8858	8.28157	28.4316	7.37564	0.0106402	0.0106742	0.0107277	0.0105685	0.0105667	0.0105744	0.0105889	0.0106	0.0106002	0.0105936	0.0105961	0.0106204	0.0106617	0.0106986	0.0107091	0.0106864	0.0106413	0.0105948	0.0105652	0.0105586	0.0105693	0.0105851	0.0105942	0.0105905	0.0105768	0.0105624	0.0105567	0.0105642	0.0105825	0.0106025	0.0106148	0.0106164	0.0106105	0.0106035	0.0105973	0.0105897	0.0105812	0.0105774	0.0105831	0.0105928	0.0105946
79	HNT2019	Niquen	1	CTRL	27.9352	8.9917	23.1615	8.10732	0.0112832	0.0112771	0.0112684	0.0112675	0.0112778	0.0113019	0.0113325	0.0113583	0.0113699	0.0113672	0.0113581	0.0113495	0.0113399	0.0113213	0.0112892	0.0112488	0.0112125	0.0111941	0.011203	0.0112383	0.011289	0.0113372	0.0113663	0.0113705	0.0113591	0.0113486	0.0113476	0.0113504	0.0113448	0.011324	0.0112921	0.0112596	0.0112341	0.0112187	0.0112152	0.0112226	0.0112365	0.0112484	0.0112508	0.0112419	0.0112284
80	HNT2019	Niquen	2	CTRL	19.0793	12.51	14.4382	10.8509	0.0108353	0.0108349	0.0108533	0.0108877	0.010927	0.0109585	0.0108244	0.0108292	0.0108268	0.0108214	0.0108147	0.0108058	0.0107916	0.0107719	0.0107521	0.0107406	0.010743	0.0107588	0.0107829	0.0108088	0.0108311	0.0108454	0.0108484	0.0108403	0.0108265	0.0108151	0.0108118	0.0108169	0.0108262	0.0108322	0.0108276	0.0108088	0.0107796	0.0107512	0.0107364	0.0107414	0.0107638	0.0107949	0.0108235	0.0108379	0.0108299
81	HNT2019	Niquen	3	CTRL	25.411	12.7332	18.7492	11.9672	0.0124643	0.0124142	0.0124079	0.0123894	0.0123742	0.0123758	0.0123877	0.0123926	0.0123793	0.0123566	0.0123459	0.0123605	0.0123926	0.0124204	0.0124275	0.0124129	0.0123874	0.0123642	0.012352	0.0123499	0.012349	0.0123392	0.0123156	0.0122828	0.0122527	0.0122366	0.0122362	0.0122461	0.012261	0.0122799	0.0123047	0.012336	0.0123693	0.012398	0.0124167	0.012422	0.0124136	0.0123956	0.012376	0.0123619	0.0123559
82	HNT2019	Niquen	1	HNT	21.3409	11.7231	19.0475	10.3836	0.0059307	0.00593988	0.00599625	0.00608367	0.00617006	0.00622911	0.00583333	0.00583525	0.00583266	0.00582905	0.00582181	0.00580878	0.00578901	0.00576641	0.00574979	0.00574694	0.00575815	0.00577878	0.00580421	0.00583067	0.00585281	0.00586269	0.00585308	0.00582422	0.00578755	0.0057588	0.0057474	0.0057535	0.00577271	0.00579824	0.00582161	0.00583466	0.00583217	0.00581686	0.00579721	0.00577982	0.00576716	0.00576077	0.00576448	0.00578113	0.00580749
83	HNT2019	Niquen	2	HNT	32.4407	9.33812	27.4693	8.34526	0.0105215	0.0105515	0.0106205	0.0107076	0.0104002	0.0104017	0.0104101	0.0104236	0.0104322	0.0104298	0.0104151	0.0103917	0.0103647	0.0103403	0.0103255	0.0103222	0.0103245	0.0103258	0.0103261	0.0103293	0.0103362	0.010341	0.0103373	0.0103259	0.0103162	0.0103172	0.0103279	0.0103394	0.0103441	0.0103395	0.0103259	0.0103072	0.0102887	0.0102784	0.0102819	0.0102974	0.0103182	0.0103391	0.0103596	0.0103787	0.0103911
84	HNT2019	Niquen	3	HNT	18.24	7.3586	16.0843	6.64695	0.00402473	0.00403989	0.00409076	0.00416949	0.00387319	0.00390233	0.00393989	0.00396859	0.00397387	0.00395914	0.00393941	0.00392828	0.00392733	0.00392938	0.0039303	0.00393327	0.00394205	0.00395628	0.00397176	0.00398301	0.00398492	0.00397237	0.0039418	0.00389757	0.00385564	0.00383361	0.00383549	0.00384958	0.00386179	0.00386599	0.00386433	0.00386173	0.00386043	0.00386325	0.0038735	0.0038897	0.00390569	0.00391643	0.00392395	0.00393425	0.00395004
85	HNT2019	Nova	1	CTRL	34.5662	10.6049	28.0947	9.72686	0.0066333	0.00667245	0.00673759	0.00681048	0.00686573	0.00656564	0.00656171	0.00656507	0.00657715	0.00659613	0.00662212	0.00665116	0.00667304	0.00667472	0.00665042	0.00660645	0.00655745	0.00651975	0.00650374	0.00650954	0.00652986	0.00655584	0.00658115	0.00660312	0.00662238	0.00664062	0.00665821	0.00667456	0.00668937	0.00670166	0.00671003	0.00671306	0.00670937	0.0067012	0.00669318	0.00668851	0.00668759	0.00668789	0.00668601	0.0066785	0.00666401
86	HNT2019	Nova	2	CTRL	34.0829	10.7236	28.7464	9.50786	0.00701281	0.00702392	0.0070701	0.00713857	0.00693062	0.00695435	0.00698629	0.00702351	0.00705627	0.00707731	0.00708453	0.00708117	0.00707127	0.00705661	0.00703868	0.00701973	0.00700271	0.00699341	0.00699872	0.00702076	0.00705224	0.00707879	0.00708821	0.00707931	0.00706192	0.00704714	0.0070389	0.00703638	0.00704031	0.00705126	0.00706462	0.0070701	0.00705922	0.00703619	0.00701546	0.00701005	0.00702337	0.00704827	0.00707255	0.00708383	0.00707596
87	HNT2019	Nova	3	CTRL	29.5207	10.6073	24.6256	9.378	0.0063553	0.0063877	0.00644245	0.00650949	0.00631267	0.00632651	0.00633647	0.00633621	0.00632348	0.00630971	0.0063124	0.00634116	0.00638828	0.00643383	0.00645972	0.00645849	0.00643222	0.00639031	0.00634715	0.0063185	0.00631518	0.00633615	0.00636839	0.00639564	0.00641022	0.00641572	0.0064199	0.00642721	0.00643676	0.00644322	0.0064412	0.00642831	0.00640648	0.00638394	0.00637051	0.00637166	0.00638684	0.00640888	0.00642619	0.00642625	0.00640458
88	HNT2019	Nova	1	HNT	34.5267	10.0648	29.831	8.83775	0.0106374	0.0106801	0.0107635	0.0108607	0.0104644	0.010454	0.0104581	0.0104757	0.010492	0.010496	0.0104861	0.0104709	0.0104596	0.0104538	0.0104499	0.0104436	0.010434	0.0104281	0.0104369	0.0104632	0.0104955	0.0105146	0.0105055	0.0104679	0.0104174	0.0103747	0.0103524	0.0103513	0.0103646	0.01038	0.0103854	0.0103769	0.0103606	0.0103505	0.0103585	0.0103833	0.0104132	0.0104356	0.0104469	0.0104517	0.0104545
89	HNT2019	Nova	2	HNT	25.0737	10.6149	20.7653	9.29161	0.00748642	0.00752543	0.00762349	0.00776472	0.00790271	0.0074528	0.0074742	0.00747213	0.00745231	0.00742436	0.00740106	0.00738625	0.00737456	0.0073587	0.00734071	0.00733018	0.00733269	0.00734634	0.00736567	0.00738618	0.00740456	0.00741542	0.00741063	0.00738634	0.00735148	0.00732275	0.00731051	0.00731246	0.00731988	0.00732489	0.00732532	0.00732487	0.00732606	0.00732922	0.00733287	0.00733498	0.00733719	0.00734462	0.00736097	0.00738363	0.00740648
90	HNT2019	Nova	3	HNT	28.0776	10.5829	23.6305	9.31661	0.0104994	0.0105514	0.0106535	0.0107824	0.0108969	0.0104267	0.010439	0.0104444	0.0104427	0.0104341	0.0104242	0.0104158	0.0104081	0.0103986	0.0103881	0.0103786	0.010369	0.0103598	0.010357	0.0103664	0.0103856	0.010402	0.0104005	0.0103749	0.0103371	0.0103095	0.0103085	0.0103327	0.0103658	0.0103855	0.0103793	0.0103549	0.0103317	0.0103269	0.0103422	0.0103632	0.0103742	0.0103715	0.010366	0.0103713	0.0103925
91	HNT2019	Padi Pagalong	1	CTRL	26.6633	10.7062	22.2258	9.42178	0.00962916	0.00964114	0.00963543	0.00962006	0.00960596	0.00960348	0.00961017	0.00961428	0.00960585	0.00958926	0.00958198	0.00959888	0.00963659	0.00967421	0.00968985	0.00967671	0.00964398	0.00960675	0.00957653	0.00955847	0.00955302	0.0095565	0.00956114	0.00955885	0.00954757	0.00953228	0.00951988	0.00951481	0.00951964	0.00953593	0.00956255	0.00959304	0.00961712	0.00962851	0.00962971	0.00962808	0.00962848	0.00963016	0.00963007	0.00962659	0.00962026
92	HNT2019	Padi Pagalong	2	CTRL	30.5669	9.00887	26.2496	7.9643	0.00764531	0.00771303	0.00780228	0.00759223	0.0075871	0.00758838	0.00759406	0.00759224	0.0075764	0.00755549	0.0075481	0.00756339	0.00759144	0.00761331	0.00761987	0.00761735	0.00761655	0.00762278	0.00763254	0.00763633	0.00762545	0.00759775	0.00755845	0.007518	0.00748829	0.0074759	0.00747816	0.00748713	0.00749799	0.00751103	0.00752954	0.00755605	0.00758746	0.00761723	0.00763812	0.00764412	0.00763534	0.00761978	0.00760879	0.00760768	0.00761282
93	HNT2019	Padi Pagalong	3	CTRL	34.9692	10.6562	29.8203	9.37406	0.00898715	0.00902433	0.00911394	0.00923897	0.0093576	0.00883766	0.00885793	0.00887131	0.00887688	0.00887389	0.00886847	0.00886418	0.00885849	0.00884482	0.00882487	0.00881062	0.00881263	0.0088312	0.00885695	0.00887996	0.00889774	0.00891234	0.00892218	0.00892245	0.00891473	0.00890833	0.00891005	0.008917	0.00891975	0.00890978	0.00888738	0.0088614	0.00883932	0.00882618	0.00882664	0.00884537	0.00888466	0.00893688	0.00898358	0.00900542	0.00899674
94	HNT2019	Padi Pagalong	1	HNT	52.5603	9.12644	44.3564	9.13892	0.0112151	0.0113024	0.0114889	0.0117274	0.0119365	0.0111829	0.0112191	0.0112462	0.0112678	0.0112792	0.0112806	0.0112723	0.0112571	0.0112389	0.0112261	0.0112231	0.0112228	0.0112163	0.0112061	0.0112079	0.0112384	0.0112967	0.0113588	0.0113931	0.0113869	0.0113543	0.0113202	0.0113013	0.0112965	0.0112898	0.011266	0.0112258	0.0111834	0.0111597	0.0111662	0.0111966	0.0112356	0.0112704	0.0112969	0.0113171	0.0113324
95	HNT2019	Padi Pagalong	2	HNT	50.2096	8.60381	41.6073	9.23064	0.0136189	0.0137213	0.0139203	0.014167	0.0143792	0.0136301	0.01367	0.0137032	0.013726	0.0137274	0.0137094	0.0136808	0.0136498	0.0136182	0.013587	0.0135596	0.0135371	0.0135233	0.0135271	0.0135577	0.0136166	0.0136901	0.0137517	0.0137772	0.0137633	0.0137284	0.0136964	0.0136804	0.0136772	0.0136723	0.0136555	0.0136318	0.013615	0.0136191	0.013646	0.0136829	0.0137145	0.0137333	0.0137405	0.0137383	0.0137258
96	HNT2019	Padi Pagalong	3	HNT	39.6732	10.8776	33.7856	9.74332	0.00944908	0.0095628	0.00978597	0.0100522	0.0102787	0.0104184	0.00952158	0.00953803	0.00954594	0.00955056	0.00955129	0.00955187	0.00954993	0.00954017	0.0095223	0.0095018	0.00948139	0.00946145	0.00944481	0.00944061	0.00946145	0.00951159	0.00957643	0.00962746	0.00964445	0.00962995	0.00960421	0.00958844	0.00958923	0.00959379	0.00958384	0.00955407	0.00951545	0.00949023	0.00949354	0.00952063	0.0095553	0.00958395	0.00960485	0.00962186	0.00963621
97	HNT2019	Pagaiyahan	1	CTRL	22.8692	9.23212	20.0275	8.02848	0.011126	0.0111629	0.0111588	0.0111834	0.011203	0.0112138	0.0112106	0.0111909	0.0111579	0.0111208	0.0110919	0.0110802	0.0110886	0.0111125	0.0111437	0.0111739	0.0111963	0.0112068	0.0112025	0.011181	0.0111428	0.0110941	0.0110466	0.0110136	0.0110024	0.0110108	0.0110282	0.0110435	0.0110525	0.0110601	0.0110752	0.011102	0.0111351	0.0111623	0.0111731	0.011165	0.0111442	0.0111207	0.0111001	0.0110819	0.0110645
98	HNT2019	Pagaiyahan	2	CTRL	21.0904	8.80683	16.8901	7.72624	0.00862951	0.00869199	0.00878318	0.00888533	0.00863948	0.00866104	0.00867426	0.00866837	0.00863953	0.00860408	0.00858783	0.00860652	0.00865225	0.00870034	0.00872875	0.00873138	0.00871617	0.00869695	0.00868404	0.00867778	0.00867072	0.00865605	0.00863517	0.0086192	0.00862274	0.00865218	0.00869904	0.00874499	0.00877434	0.00878083	0.00876839	0.00874762	0.00872771	0.00871386	0.00870617	0.00870008	0.00869076	0.00867652	0.00865975	0.00864414	0.00863367
99	HNT2019	Pagaiyahan	3	CTRL	24.8237	9.15003	20.6684	7.93926	0.00747479	0.00748158	0.00750748	0.00754792	0.00759011	0.00762065	0.00743719	0.00743775	0.00743197	0.00742605	0.00742428	0.00742634	0.00742557	0.00741525	0.00739599	0.00737681	0.00736826	0.00737504	0.00739337	0.00741426	0.00742987	0.00743765	0.00743927	0.00743735	0.00743407	0.00743158	0.00743248	0.00743845	0.00744793	0.00745555	0.00745644	0.00745135	0.00744579	0.00744624	0.00745538	0.00747094	0.00748845	0.00750268	0.00750758	0.00749675	0.0074688
100	HNT2019	Pagaiyahan	1	HNT	31.9894	8.91538	27.9292	7.86449	0.0089885	0.00906516	0.00921843	0.00940649	0.00956932	0.00966694	0.0090236	0.00901938	0.00900673	0.00899406	0.00898481	0.00898409	0.00899039	0.00899705	0.0089979	0.00899038	0.00897386	0.00895282	0.0089378	0.00894036	0.00896562	0.00900638	0.00904323	0.00905452	0.00903358	0.00899585	0.00896875	0.00897248	0.00900524	0.00904312	0.00905935	0.00904523	0.00901161	0.00897923	0.00896267	0.00896348	0.00897724	0.00900019	0.00902906	0.00905592	0.00906981
101	HNT2019	Pagaiyahan	2	HNT	31.4613	8.68604	27.59	7.55558	0.0109143	0.0109702	0.0111011	0.0112672	0.0114104	0.0114949	0.0109236	0.0109347	0.0109456	0.0109558	0.01096	0.01096	0.0109586	0.0109573	0.010956	0.0109535	0.0109464	0.0109337	0.010921	0.0109196	0.0109394	0.0109801	0.0110264	0.0110555	0.011054	0.0110282	0.0109978	0.0109819	0.0109858	0.0109999	0.0110099	0.011009	0.0109988	0.0109864	0.0109772	0.0109705	0.0109646	0.0109606	0.0109609	0.0109639	0.0109641
102	HNT2019	Pagaiyahan	3	HNT	38.7254	8.74194	33.6823	7.77973	0.0103665	0.0104423	0.0106058	0.0108127	0.0109973	0.0111131	0.0104663	0.0104702	0.0104669	0.0104683	0.0104745	0.0104833	0.0104878	0.0104828	0.0104687	0.0104491	0.0104248	0.0103984	0.0103781	0.010375	0.0103936	0.0104268	0.0104594	0.010479	0.0104861	0.0104916	0.0105049	0.0105273	0.0105513	0.0105642	0.0105565	0.0105302	0.0104962	0.0104688	0.0104574	0.0104611	0.010474	0.0104896	0.0105032	0.0105105	0.0105069
103	HNT2019	Paraiba Chines Nova	1	CTRL	14.6058	10.0087	11.6706	8.71296	0.00707341	0.00706475	0.00705748	0.00705917	0.00706687	0.00708396	0.00710701	0.00712849	0.00713971	0.00713936	0.00713301	0.00712452	0.00711006	0.00708356	0.00704862	0.00701918	0.00700809	0.00701927	0.00704791	0.00708443	0.00711785	0.00713758	0.00713593	0.00711409	0.00708628	0.00707172	0.00707938	0.00710063	0.00711815	0.00712001	0.00710886	0.00709825	0.00709688	0.00710281	0.00710892	0.00711142	0.00711414	0.00712293	0.00713757	0.00714906	0.00714814
104	HNT2019	Paraiba Chines Nova	2	CTRL	11.8268	9.31672	8.84799	8.06175	0.00533615	0.00533	0.00531068	0.00529616	0.00529767	0.00531896	0.00534771	0.00536836	0.00537299	0.00536562	0.00535505	0.00534516	0.00533255	0.00531252	0.00528744	0.00526721	0.00526196	0.00527572	0.00530405	0.00533622	0.00536102	0.00537195	0.00536841	0.00535494	0.00533998	0.00533211	0.00533521	0.00534663	0.00536019	0.00537012	0.00537404	0.00537294	0.00536699	0.00535606	0.00534212	0.00533062	0.00532893	0.00534118	0.0053638	0.00538583	0.00539733
105	HNT2019	Paraiba Chines Nova	3	CTRL	23.6219	7.66671	19.2472	6.96376	0.0101145	0.0100819	0.0100738	0.0100655	0.0100649	0.0100748	0.0100848	0.0100796	0.010053	0.0100184	0.0100006	0.0100146	0.0100522	0.0100892	0.0101055	0.0100982	0.0100792	0.0100632	0.0100569	0.0100554	0.0100484	0.0100296	0.0100026	0.0099788	0.00996894	0.00997493	0.00998922	0.0100031	0.0100156	0.0100339	0.0100648	0.0101067	0.0101467	0.010169	0.0101656	0.0101403	0.0101065	0.010078	0.0100617	0.0100564	0.0100585
106	HNT2019	Paraiba Chines Nova	1	HNT	8.60687	9.17191	4.45899	8.08031	0.00863114	0.00862958	0.00864171	0.0086647	0.00869219	0.00871812	0.00873928	0.00875421	0.00873878	0.00874008	0.00873943	0.00873782	0.00873344	0.00872383	0.00870817	0.00868916	0.00867283	0.00866595	0.0086722	0.00868959	0.00871179	0.00873226	0.00874793	0.00875898	0.00876578	0.00876722	0.00876227	0.00875186	0.00873867	0.0087249	0.00871045	0.00869334	0.00867317	0.00865446	0.00864576	0.00865473	0.00868219	0.0087194	0.00875136	0.00876367	0.00875092
107	HNT2019	Paraiba Chines Nova	2	HNT	6.57888	9.09197	3.15053	7.94459	0.00797335	0.00796079	0.00794812	0.00793265	0.00792227	0.00792096	0.00792529	0.00792703	0.00791945	0.00790411	0.00789092	0.00789065	0.00790645	0.00793125	0.00795289	0.00796215	0.00795688	0.00794127	0.00792186	0.00790383	0.00788983	0.00788047	0.00787556	0.00787466	0.00787668	0.00787937	0.00788072	0.00788217	0.00788997	0.00791074	0.00794393	0.00797875	0.00800077	0.00800211	0.00798435	0.0079535	0.00791567	0.0078787	0.00785354	0.00784858	0.00786258
108	HNT2019	Paraiba Chines Nova	3	HNT	8.19956	7.74181	5.31158	6.73544	0.00784951	0.0078637	0.00786629	0.00786103	0.00785406	0.00785042	0.00784705	0.00783632	0.00781507	0.00779158	0.00778193	0.00779812	0.00783847	0.00788792	0.00792715	0.00794344	0.00793551	0.00791139	0.00788214	0.00785567	0.00783388	0.00781315	0.00778778	0.00775576	0.00772316	0.00770181	0.00770073	0.00771945	0.00775046	0.00778665	0.00782549	0.00786571	0.00790205	0.00792565	0.00792837	0.0079071	0.00786641	0.00781892	0.00778145	0.00776717	0.00777972
109	HNT2019	Peh-Kuh	1	CTRL	31.8611	9.37542	29.1957	8.31324	0.00947035	0.00954088	0.00963474	0.00944153	0.00943609	0.00943213	0.00943201	0.00942712	0.00940937	0.00938279	0.00936404	0.00936819	0.00939542	0.00943085	0.00945749	0.00946694	0.0094605	0.0094471	0.00943747	0.00943624	0.00943849	0.00943347	0.00941344	0.00938151	0.00935152	0.00933662	0.00933826	0.00934784	0.00935842	0.00937057	0.00938993	0.00942005	0.00945549	0.00948587	0.00950228	0.00950125	0.00948724	0.0094704	0.00946042	0.00945975	0.00946448
110	HNT2019	Peh-Kuh	2	CTRL	29.3249	9.13856	26.6529	7.99529	0.0115889	0.0116351	0.0117511	0.0119081	0.012049	0.011545	0.0115627	0.0115738	0.0115821	0.0115842	0.0115796	0.011568	0.0115499	0.0115264	0.0115032	0.011489	0.0114873	0.0114968	0.0115144	0.0115368	0.0115614	0.0115837	0.0115964	0.0115932	0.0115769	0.0115582	0.0115466	0.0115444	0.0115473	0.0115483	0.011543	0.0115329	0.0115207	0.0115123	0.0115146	0.0115296	0.0115525	0.0115723	0.0115801	0.011574	0.0115611
111	HNT2019	Peh-Kuh	3	CTRL	31.0028	10.3218	27.6848	9.08297	0.00962185	0.00962114	0.0096195	0.00962618	0.00964125	0.0096633	0.00968283	0.00969061	0.0096838	0.00966938	0.00965822	0.00965444	0.00965038	0.00963382	0.00960154	0.00956455	0.00954047	0.00954302	0.00957496	0.00962675	0.00968164	0.00972359	0.00974344	0.00974238	0.00973099	0.00972149	0.00971811	0.00971476	0.00970295	0.00968071	0.00965536	0.00963789	0.00963241	0.00963546	0.00964185	0.00964793	0.00965124	0.00964946	0.00964242	0.00963305	0.00962543
112	HNT2019	Peh-Kuh	1	HNT	22.2414	8.52304	17.921	7.57212	0.0092082	0.00921819	0.00922581	0.00923123	0.00923735	0.00924858	0.00926447	0.00927859	0.0092829	0.00927443	0.00925654	0.0092345	0.00921148	0.0091889	0.00916945	0.00915746	0.0091558	0.00916353	0.009177	0.00919263	0.00920738	0.00921723	0.00921719	0.00920467	0.00918268	0.00915899	0.00914158	0.00913461	0.00913778	0.00914732	0.00915754	0.00916274	0.00916056	0.00915381	0.00914694	0.00914114	0.00913457	0.00912762	0.00912609	0.00913591	0.00915518
113	HNT2019	Peh-Kuh	2	HNT	22.9193	8.10822	18.7228	7.13217	0.00599868	0.00598157	0.00598323	0.00600853	0.00598025	0.00602346	0.00606606	0.00609618	0.00610648	0.00609535	0.0060658	0.00602564	0.00598644	0.00595867	0.00594608	0.00594342	0.00594114	0.00593454	0.00592774	0.00592893	0.00594116	0.00595796	0.00596848	0.00596704	0.0059577	0.00594976	0.00594951	0.00595692	0.00596843	0.00598005	0.00598844	0.00599125	0.00598871	0.00598453	0.00598213	0.00598086	0.00597813	0.0059744	0.00597445	0.00598182	0.00599406
114	HNT2019	Peh-Kuh	3	HNT	18.6389	8.54964	15.5614	7.42704	0.00804461	0.00803485	0.00804434	0.00807346	0.00811144	0.00808307	0.0081068	0.00812145	0.00812696	0.00812131	0.00810085	0.0080646	0.00802005	0.00798226	0.00796608	0.00797645	0.00800528	0.00803848	0.00806544	0.00808353	0.00809456	0.00809831	0.00809082	0.00806921	0.00803819	0.00801011	0.00799679	0.00799982	0.00800903	0.00801031	0.00799704	0.00797426	0.0079528	0.00794066	0.00793755	0.00793715	0.00793432	0.00792995	0.00793018	0.00794034	0.00795949
115	HNT2019	Rikuto Norin 21	1	CTRL	21.6003	9.69354	15.8056	9.15409	0.00806187	0.00810691	0.00817002	0.00801785	0.00801504	0.00801444	0.00801529	0.00801553	0.00801738	0.00802569	0.00804253	0.00806393	0.00808305	0.00809438	0.00809552	0.00808473	0.00806107	0.00803017	0.00800436	0.00799434	0.00800167	0.00801966	0.00803978	0.00805648	0.00806818	0.00807487	0.0080772	0.00807763	0.00807997	0.00808508	0.00808941	0.00808783	0.00807697	0.00806008	0.00804542	0.00804047	0.00804771	0.00806238	0.00807508	0.00807592	0.00806186
116	HNT2019	Rikuto Norin 21	2	CTRL	22.4981	10.044	16.6591	9.38531	0.0078872	0.00793332	0.00799618	0.00786816	0.00787172	0.00787744	0.00788491	0.0078903	0.00789297	0.00789725	0.0079076	0.00792249	0.00793522	0.00793999	0.00793756	0.00793258	0.00792771	0.00792376	0.0079223	0.00792618	0.00793689	0.00795118	0.00796157	0.0079618	0.00795305	0.00794329	0.00794085	0.00794918	0.00796537	0.00798032	0.00798366	0.00797023	0.00794346	0.00791577	0.00790011	0.0079026	0.00792267	0.00795484	0.00798964	0.00801269	0.00801137
117	HNT2019	Rikuto Norin 21	3	CTRL	17.2956	8.79341	12.2209	8.12763	0.00601671	0.00605561	0.00611392	0.00596006	0.00595317	0.00595175	0.00596166	0.00598055	0.00599978	0.00601291	0.00602199	0.00603333	0.0060493	0.00606542	0.00607635	0.00607948	0.00607312	0.0060573	0.0060361	0.00601784	0.00601078	0.00601714	0.00603174	0.0060472	0.00606081	0.0060746	0.00609047	0.00610776	0.00612434	0.00613674	0.00614115	0.00613535	0.00611938	0.00609802	0.00607832	0.0060657	0.0060632	0.00607065	0.00608429	0.00609646	0.00610116
118	HNT2019	Rikuto Norin 21	1	HNT	21.2538	9.70262	16.3855	8.61445	0.00708336	0.00708128	0.00710439	0.00714828	0.00707117	0.00711005	0.00715503	0.0071936	0.00720788	0.00718773	0.00713928	0.00708334	0.00704228	0.00702554	0.00702661	0.0070319	0.00703305	0.00703318	0.00704028	0.00705571	0.00707046	0.00707223	0.00705545	0.00702552	0.00699487	0.00697498	0.00697058	0.00697944	0.00699515	0.00700847	0.00701037	0.00699788	0.00697839	0.00696751	0.00697683	0.00700271	0.007029	0.00704096	0.00703825	0.00703299	0.00703741
119	HNT2019	Rikuto Norin 21	2	HNT	17.5943	8.72392	12.693	7.88527	0.0098559	0.00985571	0.00988603	0.00993965	0.00999511	0.0100346	0.0100538	0.00989911	0.00989398	0.00988723	0.00987852	0.00986656	0.0098558	0.00985253	0.00985757	0.00986288	0.00985862	0.0098438	0.00982694	0.0098167	0.0098136	0.00981092	0.00980115	0.00978131	0.00975484	0.00973005	0.00971611	0.00971783	0.00973196	0.00974815	0.00975626	0.00975401	0.00974775	0.00974727	0.00975746	0.00977497	0.00979294	0.00980729	0.0098182	0.00982546	0.00982558
120	HNT2019	Rikuto Norin 21	3	HNT	16.6469	9.83026	12.0285	8.66438	0.0080496	0.00803009	0.00802499	0.00804293	0.00808071	0.00812575	0.00816364	0.00818526	0.00818942	0.00817996	0.00816139	0.00813691	0.00810923	0.00808095	0.00805413	0.00802985	0.00800861	0.00799169	0.00798165	0.00798127	0.00799073	0.00800542	0.00801757	0.00802126	0.00801699	0.00801083	0.00800813	0.00800899	0.00801018	0.00800943	0.00800625	0.00799959	0.00798824	0.00797335	0.00795869	0.00794806	0.00794389	0.00794824	0.00796267	0.00798528	0.00800967
121	HNT2019	Romanica	1	CTRL	16.4206	9.32053	12.4502	8.18502	0.0086507	0.00869123	0.00874721	0.0085821	0.00857198	0.00857182	0.00858063	0.00858894	0.0085896	0.00858462	0.00858247	0.00858781	0.00859617	0.00859869	0.00859234	0.00858274	0.00857736	0.00857958	0.00858718	0.00859481	0.00859758	0.00859246	0.00857778	0.00855494	0.00853118	0.00851628	0.00851473	0.00852263	0.00853336	0.00854402	0.00855734	0.00857714	0.00860073	0.0086206	0.00863047	0.00862893	0.00861937	0.00860627	0.00859226	0.00857815	0.00856693
122	HNT2019	Romanica	2	CTRL	35.331	8.6285	30.6157	7.70843	0.00563211	0.00566328	0.00575002	0.00587599	0.00547859	0.0055288	0.00559268	0.005655	0.00569378	0.00569943	0.00567773	0.00564566	0.00561715	0.00559401	0.00557167	0.00554756	0.0055241	0.00550966	0.00551289	0.00553466	0.00556613	0.00559326	0.00560458	0.00559884	0.00558753	0.00558565	0.0055992	0.00562278	0.00564672	0.0056619	0.00566285	0.00564877	0.00562095	0.00558695	0.00555979	0.00555118	0.00556582	0.00559676	0.00562762	0.00564061	0.00562919
123	HNT2019	Romanica	3	CTRL	21.2599	7.92258	16.9246	7.04289	0.0103678	0.0103296	0.0103209	0.0103153	0.0103228	0.0103459	0.0103715	0.0103823	0.01037	0.0103448	0.0103287	0.0103383	0.0103719	0.0104123	0.0104395	0.0104422	0.0104205	0.0103841	0.0103459	0.010314	0.0102875	0.0102599	0.0102276	0.0101955	0.0101754	0.0101755	0.0101912	0.0102087	0.0102176	0.0102203	0.0102294	0.0102556	0.0102959	0.0103365	0.0103643	0.0103747	0.0103722	0.0103642	0.0103545	0.0103424	0.0103277
124	HNT2019	Romanica	1	HNT	27.9451	7.6688	25.8718	7.15417	0.0106757	0.0107128	0.0107827	0.0108648	0.0109326	0.0109758	0.0109991	0.0107507	0.0107473	0.0107395	0.010739	0.0107522	0.0107763	0.0107996	0.0108104	0.0108038	0.0107831	0.0107577	0.0107388	0.0107321	0.0107361	0.0107434	0.0107469	0.0107443	0.0107384	0.0107321	0.0107251	0.0107151	0.0107017	0.0106865	0.0106722	0.0106607	0.0106532	0.0106503	0.0106501	0.0106472	0.0106396	0.0106329	0.0106354	0.0106464	0.0106542
125	HNT2019	Romanica	2	HNT	27.2434	10.5814	25.6935	9.80714	0.0100188	0.0100654	0.0101664	0.0102907	0.0103943	0.0104579	0.0104926	0.0101018	0.0101165	0.01013	0.0101433	0.0101563	0.0101677	0.0101697	0.010155	0.0101233	0.0100821	0.0100448	0.0100244	0.010028	0.0100564	0.0101035	0.0101551	0.0101923	0.0102016	0.0101831	0.0101503	0.0101206	0.0101046	0.0101025	0.0101094	0.0101211	0.0101328	0.0101385	0.0101317	0.0101103	0.0100818	0.0100609	0.0100587	0.0100726	0.0100885
126	HNT2019	Romanica	3	HNT	24.6201	9.05617	22.9682	8.28816	0.0104167	0.0104581	0.0105754	0.0107377	0.0108843	0.0109777	0.0110216	0.0105419	0.0105422	0.010541	0.0105389	0.0105314	0.0105174	0.0104964	0.0104726	0.0104514	0.0104353	0.0104247	0.0104222	0.0104352	0.0104698	0.010521	0.0105689	0.0105894	0.0105732	0.0105345	0.0104979	0.0104811	0.0104844	0.0104941	0.0104956	0.0104844	0.0104655	0.0104486	0.0104397	0.010438	0.0104409	0.0104482	0.0104602	0.0104733	0.0104811
127	HNT2019	RT0034	1	CTRL	22.7441	10.2735	23.3573	9.90933	0.0126511	0.0126508	0.0127078	0.0128137	0.0129295	0.0125131	0.0125458	0.0125611	0.012554	0.0125257	0.0124898	0.0124621	0.0124531	0.012461	0.0124753	0.0124832	0.0124749	0.012452	0.0124288	0.0124215	0.0124344	0.0124561	0.0124674	0.0124572	0.0124327	0.0124114	0.012406	0.0124164	0.0124344	0.0124484	0.0124495	0.012438	0.0124211	0.0124108	0.0124149	0.0124312	0.0124509	0.0124663	0.0124747	0.0124764	0.012474
128	HNT2019	RT0034	2	CTRL	29.881	9.20466	27.3136	8.20857	0.00951703	0.00957299	0.00968924	0.00983591	0.00996635	0.0100452	0.00952759	0.00950413	0.00947012	0.00943754	0.00941163	0.00939657	0.00939006	0.00938454	0.00937269	0.00935356	0.00933323	0.0093226	0.00932926	0.00934985	0.00937258	0.00938599	0.00938482	0.00937141	0.00935484	0.00934548	0.0093481	0.00936012	0.00937471	0.00938338	0.00938053	0.00936746	0.00934895	0.00933131	0.00931826	0.00930803	0.00929782	0.00928937	0.00929076	0.00931024	0.00934909
129	HNT2019	RT0034	3	CTRL	38.6667	9.39694	35.9758	8.48114	0.0103745	0.010425	0.0105284	0.010664	0.010791	0.0103394	0.0103693	0.0103874	0.0103909	0.0103782	0.0103559	0.0103322	0.0103135	0.0103006	0.0102919	0.0102847	0.0102772	0.0102741	0.0102831	0.0103045	0.0103263	0.0103312	0.010309	0.010266	0.0102236	0.0102032	0.0102124	0.0102425	0.0102774	0.0102999	0.0102997	0.0102794	0.0102503	0.010228	0.0102239	0.0102395	0.0102689	0.0103035	0.010336	0.0103614	0.0103779
130	HNT2019	RT0034	1	HNT	14.1573	12.2497	12.7964	10.885	0.0037748	0.00381633	0.00391329	0.00404687	0.00417559	0.00373979	0.00377737	0.00380375	0.00381454	0.00380908	0.00379499	0.00377768	0.00375816	0.00373568	0.00371488	0.00370356	0.00370512	0.00371831	0.00373968	0.00376405	0.00378464	0.00379381	0.0037849	0.00375643	0.00371645	0.00367865	0.00365386	0.00364642	0.00365597	0.0036771	0.0037004	0.00371654	0.00371935	0.00371193	0.003705	0.00370835	0.00372578	0.00375429	0.00378667	0.00381358	0.00382798
131	HNT2019	RT0034	2	HNT	11.2943	10.4905	10.8191	9.42525	0.00983744	0.00982363	0.00980802	0.00979805	0.00979293	0.00980133	0.00982425	0.00985479	0.00987995	0.00989244	0.00989484	0.009893	0.00988726	0.00987257	0.00984778	0.00981821	0.00978983	0.00976762	0.00975649	0.00975978	0.00977572	0.0097961	0.00981033	0.00981356	0.00981186	0.00981472	0.00982366	0.00983136	0.00983098	0.00982079	0.00980302	0.00978247	0.00976348	0.00975183	0.00975251	0.00976509	0.00978598	0.00981324	0.00984703	0.00988265	0.0099099
132	HNT2019	RT0034	3	HNT	13.0987	12.5223	12.635	11.5652	0.00221459	0.00224153	0.00232827	0.0024581	0.00259476	0.00270309	0.00220697	0.00222356	0.00222017	0.00221104	0.00220405	0.00219862	0.00218488	0.00215647	0.0021191	0.00208579	0.00206532	0.00206083	0.00207336	0.00210242	0.00214286	0.00218241	0.00220436	0.00219714	0.00216439	0.00212315	0.0020919	0.00208101	0.00209041	0.00211053	0.00212861	0.00213685	0.00213402	0.00212553	0.00211719	0.00210951	0.00210161	0.00209754	0.00210618	0.00213173	0.00216754
133	HNT2019	Sadri Tor Misri	1	CTRL	24.0904	7.72255	20.0186	6.75763	0.00830423	0.00828888	0.00826645	0.00824995	0.00824335	0.00825214	0.00827223	0.00829335	0.00830388	0.0083015	0.0082949	0.00829354	0.00829591	0.00829058	0.0082704	0.00824158	0.00821798	0.00821063	0.00822133	0.00824345	0.00826777	0.00828744	0.00829886	0.00830134	0.00829776	0.00829301	0.00829163	0.00829627	0.00830685	0.00831849	0.00832321	0.00831626	0.00829936	0.00828212	0.00827668	0.00828915	0.00831556	0.00834297	0.00835637	0.00834584	0.00831397
134	HNT2019	Sadri Tor Misri	2	CTRL	25.6399	8.66046	22.3192	7.58542	0.00725066	0.00729003	0.00738678	0.00752402	0.0076581	0.00718857	0.00722726	0.00725703	0.00727568	0.00728242	0.00728259	0.00727736	0.00726231	0.00723304	0.00719623	0.00716678	0.00715435	0.00715876	0.00717474	0.00719715	0.00722126	0.00723993	0.0072449	0.00723413	0.00721778	0.00721187	0.00722596	0.00725814	0.00729837	0.00733163	0.00734458	0.0073334	0.00730421	0.00727176	0.00725027	0.00724484	0.00725243	0.00726661	0.00728157	0.00729135	0.00729157
135	HNT2019	Sadri Tor Misri	3	CTRL	19.7363	7.76442	17.6101	6.80771	0.0065121	0.00654965	0.00662723	0.00673327	0.00642989	0.00645637	0.00647219	0.00646865	0.006447	0.00642292	0.00641207	0.00641949	0.00643764	0.00645449	0.00646242	0.00645871	0.00644224	0.00641639	0.00639033	0.00637366	0.00636919	0.00637073	0.00636782	0.00635484	0.00633794	0.00633057	0.00634166	0.00636894	0.00640279	0.00643334	0.00645698	0.00647598	0.00649054	0.00649772	0.00649379	0.00647744	0.00645339	0.00643099	0.00641868	0.00641735	0.00642208
136	HNT2019	Sadri Tor Misri	1	HNT	32.7441	9.36163	30.3507	8.67534	0.00855005	0.00857945	0.0086343	0.00870429	0.00850931	0.00853207	0.00855691	0.00857949	0.00859511	0.00860464	0.00861158	0.00861902	0.00862628	0.00862838	0.00861839	0.0085901	0.00854254	0.00848653	0.00844254	0.00842795	0.00844492	0.00847956	0.00851239	0.00853062	0.00853371	0.00852923	0.00852491	0.00852453	0.0085283	0.00853418	0.00854055	0.00854664	0.00854992	0.00854784	0.00854059	0.00853277	0.00853213	0.00854311	0.00856173	0.00857731	0.00858175
137	HNT2019	Sadri Tor Misri	2	HNT	39.3615	7.49912	35.1925	6.69243	0.00969706	0.00969902	0.00970977	0.00972463	0.00973862	0.00975005	0.00967625	0.00968259	0.00968566	0.00968938	0.00970143	0.00972462	0.00974891	0.00975717	0.0097396	0.00970266	0.0096633	0.00963506	0.00961999	0.00961153	0.0096038	0.00959774	0.00959956	0.00961436	0.0096403	0.00966836	0.00968867	0.0096988	0.00970562	0.00971779	0.0097357	0.0097482	0.0097407	0.00970739	0.00965681	0.00960724	0.00957599	0.00956901	0.00957704	0.00958286	0.00957662
138	HNT2019	Sadri Tor Misri	3	HNT	40.9451	8.74752	36.8234	7.85991	0.00923175	0.00923109	0.00922166	0.00920363	0.0091789	0.00915287	0.00913197	0.00912044	0.00911889	0.00912723	0.00914732	0.00918107	0.00922483	0.00926648	0.00928973	0.0092836	0.00924958	0.00920107	0.00915613	0.00912842	0.00912157	0.00912878	0.00913759	0.00913768	0.00912743	0.00911454	0.00910963	0.00911903	0.00914265	0.0091757	0.00921033	0.00923579	0.00924229	0.00922808	0.00920215	0.00917835	0.00916517	0.00916026	0.00915439	0.00914035	0.0091201
139	HNT2019	Shufeng 121-1655	1	CTRL	11.548	10.8036	11.2388	9.52476	0.00858208	0.00860913	0.00866642	0.00873864	0.00852337	0.0085505	0.00858855	0.00862754	0.00865089	0.00865295	0.00864337	0.00863917	0.00864808	0.00866042	0.00865855	0.0086325	0.00858792	0.00854331	0.00851746	0.00851781	0.00853927	0.00857022	0.00859956	0.00862101	0.00863459	0.00864392	0.00865271	0.00866466	0.00868298	0.00870568	0.00872331	0.00872281	0.00869708	0.00865556	0.00862016	0.00861021	0.00862929	0.00866191	0.00868437	0.00868028	0.00865132
140	HNT2019	Shufeng 121-1655	2	CTRL	10.4388	10.2856	9.22625	8.94758	0.010412	0.0104441	0.0105036	0.0105697	0.010346	0.0103419	0.0103431	0.0103504	0.0103553	0.0103523	0.0103451	0.0103448	0.0103593	0.0103826	0.0103985	0.0103927	0.0103641	0.0103285	0.010308	0.0103148	0.0103446	0.0103825	0.0104144	0.0104347	0.0104474	0.0104578	0.0104667	0.0104716	0.0104722	0.0104694	0.0104626	0.0104505	0.0104332	0.0104183	0.0104149	0.0104238	0.0104359	0.0104391	0.0104306	0.0104177	0.0104111
141	HNT2019	Shufeng 121-1655	3	CTRL	11.8048	12.061	11.5776	10.7669	0.0112888	0.0113185	0.0113734	0.0114454	0.0115146	0.0112449	0.011257	0.0112621	0.0112634	0.0112686	0.0112876	0.0113205	0.011356	0.0113783	0.0113799	0.0113648	0.0113418	0.011319	0.0113014	0.0112911	0.0112877	0.011289	0.0112922	0.0112966	0.0113053	0.0113224	0.0113493	0.0113843	0.0114226	0.0114538	0.0114625	0.0114377	0.0113824	0.0113182	0.0112723	0.0112604	0.01128	0.0113143	0.0113412	0.0113428	0.0113143
142	HNT2019	Shufeng 121-1655	1	HNT	33.7924	8.56826	29.1265	7.567	0.0100105	0.0100119	0.0100395	0.0100874	0.01014	0.0101816	0.0100275	0.0100348	0.0100329	0.0100245	0.0100103	0.00999303	0.00997922	0.00997566	0.00998326	0.00999543	0.0100047	0.0100118	0.0100245	0.0100469	0.0100715	0.0100839	0.0100732	0.0100409	0.00999915	0.00996314	0.00994291	0.00994011	0.0099497	0.00996226	0.00996781	0.00996076	0.0099427	0.00992207	0.0099081	0.00990498	0.0099122	0.00992807	0.00995057	0.00997402	0.0099896
143	HNT2019	Shufeng 121-1655	2	HNT	8.52242	9.94178	8.14078	9.12281	0.00929848	0.00928799	0.0093075	0.0093558	0.0094136	0.00945886	0.00947924	0.00934146	0.00931986	0.00929747	0.00928306	0.00927652	0.00927377	0.00927165	0.00927012	0.00926959	0.00926858	0.00926546	0.0092604	0.00925467	0.00924867	0.00924174	0.00923313	0.00922263	0.00921043	0.00919704	0.00918425	0.00917604	0.00917688	0.00918761	0.00920334	0.00921599	0.00921942	0.00921368	0.00920356	0.00919377	0.00918659	0.0091837	0.00918793	0.00920011	0.00921454
144	HNT2019	Shufeng 121-1655	3	HNT	29.0968	8.61533	25.3936	7.51182	0.0109424	0.0109336	0.0109457	0.0109745	0.0110099	0.010948	0.0109795	0.0110093	0.011029	0.0110309	0.0110134	0.0109814	0.0109465	0.0109215	0.0109138	0.0109209	0.0109325	0.0109392	0.0109364	0.0109242	0.0109038	0.0108773	0.0108503	0.010831	0.0108258	0.0108344	0.01085	0.0108666	0.0108836	0.0109019	0.0109179	0.0109237	0.0109147	0.0108957	0.0108766	0.0108661	0.0108705	0.0108944	0.0109356	0.010979	0.0110022
145	HNT2019	Sigadis	1	CTRL	11.0902	9.92632	9.34176	8.60403	0.0077961	0.00780238	0.00779095	0.00776696	0.00773924	0.00771916	0.00771111	0.00771186	0.00771467	0.00771763	0.00772593	0.00774631	0.00777951	0.00781806	0.00785035	0.00786582	0.00785791	0.00782676	0.00778001	0.00773071	0.00769254	0.0076745	0.00767775	0.00769576	0.00771828	0.00773608	0.00774518	0.00774843	0.00775232	0.00776042	0.00776961	0.00777303	0.00776686	0.00775519	0.00774577	0.00774219	0.00774156	0.00773873	0.00773152	0.00772084	0.00770899
146	HNT2019	Sigadis	2	CTRL	35.4935	8.60062	31.4856	7.52121	0.0118173	0.0118548	0.0119327	0.0120254	0.0121033	0.0121522	0.011832	0.0118332	0.0118299	0.0118244	0.0118225	0.0118337	0.0118583	0.0118836	0.0118937	0.0118809	0.0118508	0.0118188	0.0118019	0.0118079	0.0118319	0.0118594	0.0118758	0.0118755	0.0118641	0.0118516	0.0118439	0.0118431	0.0118519	0.0118711	0.0118943	0.0119078	0.0118984	0.0118671	0.0118299	0.0118061	0.0118052	0.0118227	0.0118465	0.011865	0.0118727
147	HNT2019	Sigadis	3	CTRL	19.8442	7.6875	16.6025	6.71645	0.00783091	0.00785384	0.00787008	0.00787291	0.00786463	0.00785453	0.00785119	0.00785494	0.00785759	0.00785074	0.00783495	0.0078215	0.00782436	0.00784822	0.00788369	0.00791329	0.00792277	0.00790927	0.00788083	0.00784981	0.00782569	0.00781202	0.00780779	0.00781031	0.00781732	0.00782778	0.00784156	0.00785942	0.00788236	0.00790832	0.00792885	0.00793057	0.00790495	0.00785721	0.0078055	0.00777067	0.00776432	0.00778283	0.00780986	0.00782645	0.00782421
148	HNT2019	Sigadis	1	HNT	22.6551	10.4198	19.2291	9.07062	0.00353805	0.00354908	0.00358948	0.00365153	0.00371727	0.00358363	0.00361216	0.00362588	0.00362353	0.00360811	0.00358546	0.00356024	0.00353701	0.00352062	0.00351468	0.00351757	0.00352198	0.00352104	0.00351338	0.00350229	0.00349157	0.00348272	0.00347536	0.00346912	0.00346529	0.00346625	0.00347368	0.00348712	0.00350292	0.00351339	0.00351008	0.00349021	0.00346004	0.00343363	0.00342428	0.00343633	0.00346449	0.00349868	0.00352949	0.00354965	0.00355467
149	HNT2019	Sigadis	2	HNT	21.3896	9.22378	17.9485	8.00157	0.00917961	0.00916909	0.00917603	0.00920216	0.00906583	0.00907898	0.00909533	0.00910754	0.00911021	0.00910284	0.00908822	0.00907225	0.0090618	0.00906086	0.00906828	0.00907846	0.00908517	0.00908672	0.00908598	0.00908573	0.00908504	0.00907932	0.00906327	0.00903532	0.00900106	0.00897169	0.00895817	0.00896564	0.00899114	0.00902339	0.00904672	0.00904819	0.00902485	0.00898774	0.00895541	0.00894162	0.00894868	0.00897055	0.00900004	0.00903082	0.00905599
150	HNT2019	Sigadis	3	HNT	17.9725	9.51109	14.4707	8.23166	0.00880617	0.008832	0.00888632	0.00895656	0.00883401	0.00886461	0.00889118	0.00890831	0.00891089	0.00889854	0.0088735	0.00884074	0.00880929	0.00879101	0.00879434	0.00881546	0.00883754	0.00884361	0.00882974	0.00880642	0.00878686	0.00877439	0.00876102	0.0087379	0.00870754	0.00868347	0.00867828	0.00869233	0.00871354	0.00872565	0.00871989	0.00870163	0.00868578	0.00868713	0.00870929	0.00874173	0.0087692	0.00878292	0.00878443	0.00877891	0.0087687
151	HNT2019	Sinampaga Selection	1	CTRL	37.2188	10.5798	30.6149	9.60574	0.00498565	0.00508113	0.00526715	0.00549561	0.00568697	0.00493874	0.00496329	0.00498982	0.00502473	0.0050608	0.00509085	0.00510644	0.00510388	0.00508496	0.00505913	0.00503536	0.00501348	0.00499108	0.00497283	0.0049715	0.00499945	0.00505558	0.00511969	0.00516213	0.00516553	0.00513584	0.00509529	0.00506662	0.00505818	0.0050589	0.00505195	0.00503269	0.00501095	0.00500506	0.00502505	0.00506388	0.00510673	0.00514043	0.00515779	0.00515559	0.00513588
152	HNT2019	Sinampaga Selection	2	CTRL	34.9434	8.76906	29.8814	7.93059	0.0123464	0.0124226	0.012607	0.0128447	0.0130593	0.0132006	0.0123403	0.0123571	0.0123612	0.0123614	0.0123582	0.0123524	0.0123397	0.0123177	0.0122919	0.0122712	0.0122581	0.0122514	0.0122541	0.0122737	0.0123174	0.0123813	0.0124454	0.0124815	0.0124741	0.0124322	0.0123829	0.0123545	0.0123572	0.012375	0.0123813	0.0123623	0.0123244	0.0122901	0.0122788	0.0122931	0.0123233	0.0123557	0.0123807	0.0123936	0.0123939
153	HNT2019	Sinampaga Selection	3	CTRL	27.6215	10.2865	22.681	9.10758	0.00981405	0.00992625	0.0101196	0.0103463	0.0105336	0.00981403	0.00983815	0.00985918	0.0098817	0.00990383	0.00992635	0.00994361	0.00994656	0.00992898	0.00989652	0.0098606	0.00982631	0.00979485	0.00977171	0.00976821	0.00979355	0.00984359	0.00989798	0.00993174	0.00993443	0.00991568	0.00989449	0.00988514	0.00988876	0.00989239	0.00988102	0.00985186	0.00981499	0.00978923	0.00978818	0.00981059	0.00984605	0.00988292	0.00991367	0.00993284	0.0099366
154	HNT2019	Sinampaga Selection	1	HNT	38.7159	8.69847	32.8242	8.10284	0.0099319	0.00994944	0.00999146	0.0100565	0.0101234	0.00994029	0.00994576	0.00993358	0.00991336	0.0098963	0.00988768	0.00988243	0.00987293	0.00985801	0.00984454	0.00983887	0.0098395	0.009841	0.00984216	0.00984758	0.00986109	0.00987898	0.00989047	0.00988551	0.00986318	0.00983162	0.00980167	0.00978177	0.0097768	0.0097866	0.00980428	0.00981852	0.00982052	0.00981207	0.0098037	0.00980399	0.00981276	0.00982378	0.00983207	0.00983551	0.00983395
155	HNT2019	Sinampaga Selection	2	HNT	41.9305	8.60428	35.2759	8.27958	0.0106753	0.010682	0.0107253	0.0107995	0.0108785	0.0106636	0.0106838	0.0106867	0.0106751	0.0106549	0.0106322	0.0106098	0.0105906	0.0105788	0.010577	0.0105827	0.0105888	0.0105935	0.0106025	0.010621	0.0106441	0.0106572	0.0106461	0.010609	0.0105606	0.0105229	0.0105117	0.0105274	0.0105577	0.0105847	0.010594	0.0105808	0.0105509	0.0105189	0.0105	0.0104986	0.0105083	0.01052	0.0105318	0.0105478	0.0105695
156	HNT2019	Sinampaga Selection	3	HNT	43.6116	7.47268	37.4537	7.09479	0.0100402	0.0100532	0.0100981	0.0101604	0.0102213	0.010269	0.0100215	0.0100371	0.010041	0.0100351	0.0100259	0.010022	0.0100248	0.0100286	0.0100267	0.0100173	0.0100043	0.009995	0.00999549	0.0100058	0.0100193	0.0100263	0.0100191	0.00999683	0.0099676	0.00994383	0.00993446	0.00994073	0.00995797	0.00997857	0.00999568	0.0100063	0.0100108	0.0100123	0.0100132	0.0100125	0.0100078	0.00999956	0.00999151	0.0099858	0.00998055
162	HNT2019	Sitpwa	1	CTRL	25.6156		21.8445
157	HNT2019	Sitpwa	2	CTRL	28.5312	8.59559	24.1976	7.6651	0.00896168	0.00901373	0.00889157	0.00887882	0.0088712	0.00887749	0.00888826	0.0088903	0.00887703	0.00885623	0.00884257	0.00884428	0.00885794	0.00887546	0.00889361	0.00891193	0.00892478	0.00892495	0.00891377	0.00890302	0.00890312	0.00890991	0.00890692	0.00888343	0.00884927	0.00882564	0.00882329	0.00883533	0.00885139	0.0088706	0.00889958	0.00893946	0.00897648	0.00899223	0.00897907	0.00894524	0.00890897	0.00888702	0.00888518	0.00889634	0.00890851
158	HNT2019	Sitpwa	3	CTRL	22.6999	8.46678	19.4915	7.37923	0.00998185	0.00999944	0.010038	0.0098767	0.00988805	0.00992218	0.00996454	0.00999304	0.00999434	0.00997334	0.00994951	0.00994071	0.00994982	0.00996421	0.00996782	0.00995276	0.00992236	0.00988844	0.00986373	0.00985382	0.00985521	0.00985927	0.00985827	0.00985067	0.00984267	0.00984247	0.00985247	0.00986853	0.00988616	0.00990416	0.00992391	0.00994573	0.00996511	0.00997569	0.009973	0.00995632	0.00993124	0.00990897	0.00990005	0.00990607	0.00991974
159	HNT2019	Sitpwa	1	HNT	21.465	10.0215	18.6612	8.67203	0.0116814	0.0117207	0.011811	0.0119298	0.012042	0.012121	0.0117518	0.0117602	0.011755	0.0117431	0.0117299	0.0117187	0.0117067	0.0116903	0.0116714	0.0116553	0.0116439	0.0116359	0.0116319	0.011634	0.011641	0.0116455	0.0116377	0.0116163	0.0115934	0.011585	0.0115964	0.0116187	0.011639	0.0116496	0.0116494	0.0116415	0.0116291	0.0116165	0.0116068	0.0115985	0.0115871	0.0115712	0.0115566	0.0115522	0.0115629
160	HNT2019	Sitpwa	2	HNT	28.4628	10.0798	24.0951	8.86185	0.00938733	0.00937383	0.00936425	0.00937344	0.0094042	0.00945385	0.00950663	0.00954497	0.00955809	0.00954797	0.00952555	0.00950231	0.00948503	0.00947574	0.00947451	0.00947816	0.00947951	0.0094746	0.00946804	0.00946803	0.00947541	0.00947958	0.00946709	0.00943541	0.00939787	0.00937246	0.00936698	0.00937602	0.00938998	0.00940178	0.00940885	0.00941261	0.00941508	0.00941796	0.00942006	0.00941684	0.00940672	0.00939668	0.00939897	0.00941924	0.0094506
161	HNT2019	Sitpwa	3	HNT	30.1178	9.61873	26.4711	8.35894	0.0121286	0.0120979	0.012077	0.0120777	0.0120953	0.0121258	0.0121599	0.0121897	0.0122092	0.0122179	0.0122178	0.0122098	0.0121934	0.0121695	0.0121433	0.0121199	0.0121017	0.0120923	0.0120978	0.0121204	0.0121499	0.0121671	0.0121563	0.0121185	0.0120732	0.0120438	0.0120407	0.0120564	0.0120761	0.0120872	0.0120858	0.0120769	0.0120679	0.012065	0.012068	0.0120704	0.0120684	0.0120677	0.0120795	0.0121062	0.0121355
163	HNT2019	WC 4443	1	CTRL	31.1256	9.72781	25.9356	8.55752	0.0081799	0.00822626	0.00814496	0.00814629	0.00814664	0.00815464	0.00816871	0.008183	0.00819138	0.00819489	0.00819981	0.00821046	0.00822455	0.00823534	0.00823816	0.00823197	0.00821631	0.00819245	0.00816629	0.00814881	0.00815067	0.00817284	0.00820296	0.0082233	0.00822564	0.00821673	0.00820954	0.00821132	0.00821959	0.00822618	0.00822578	0.00821989	0.00821424	0.00821638	0.00822988	0.00825128	0.00827406	0.00829244	0.00830229	0.00829768	0.00827362
164	HNT2019	WC 4443	2	CTRL	36.8401	9.57645	31.7459	8.58444	0.00846424	0.00851511	0.00859077	0.00867529	0.00874218	0.00844283	0.00843118	0.00841299	0.0083965	0.00839134	0.00840574	0.00843655	0.00847038	0.00849222	0.00849473	0.00847808	0.00844585	0.00840662	0.00837495	0.00836502	0.00838115	0.00841408	0.00844683	0.00846472	0.00846211	0.00844186	0.00841226	0.00838573	0.00837493	0.00838426	0.00840604	0.00842614	0.00843435	0.00843235	0.0084286	0.00842799	0.00842896	0.00842727	0.00842089	0.00840906	0.00839242
165	HNT2019	WC 4443	3	CTRL	29.2783	8.22639	25.4161	7.25519	0.00896467	0.00899032	0.00903763	0.00891397	0.0089286	0.00894826	0.00896256	0.00895946	0.00893605	0.00890365	0.00888154	0.00888226	0.00890349	0.00893238	0.00895793	0.00897687	0.00898922	0.00899359	0.00898659	0.00896819	0.00894706	0.00893698	0.00894599	0.00896848	0.00898987	0.00899837	0.00899435	0.00899038	0.00900059	0.00902696	0.00905561	0.00906541	0.00904396	0.0090005	0.00895965	0.00894256	0.00895252	0.00897439	0.00898828	0.0089823	0.00895775
166	HNT2019	WC 4443	1	HNT	34.191	9.84355	28.747	8.80055	0.00769362	0.00773642	0.00783187	0.00795915	0.00807529	0.00756991	0.00759901	0.00763729	0.00767935	0.00771245	0.00773089	0.00773395	0.00772233	0.00769433	0.00765381	0.00761386	0.00758986	0.00759083	0.00761374	0.00764571	0.00767319	0.0076881	0.00768681	0.00766954	0.00764399	0.00762354	0.00761863	0.00763077	0.00765423	0.00768033	0.00770326	0.00772151	0.00773264	0.00773538	0.00773174	0.0077253	0.00771953	0.00771563	0.00771269	0.00770796	0.00769921
167	HNT2019	WC 4443	2	HNT	33.4331	8.80196	27.9007	7.96807	0.00999716	0.0100395	0.0101425	0.0102834	0.0104167	0.00993037	0.00996497	0.00999286	0.0100103	0.010014	0.0100089	0.0099991	0.00998354	0.00995798	0.00992557	0.00989811	0.00988636	0.00989397	0.0099167	0.00994567	0.00997271	0.00999288	0.0100037	0.0100054	0.0100029	0.010001	0.00999889	0.00999297	0.00998438	0.00997914	0.00998261	0.00999377	0.0100023	0.00999886	0.00998354	0.00996487	0.00995331	0.00995304	0.00995877	0.00995934	0.0099478
168	HNT2019	WC 4443	3	HNT	37.6437	9.40133	32.0944	8.38807	0.00829774	0.00829626	0.00830965	0.00819804	0.00820612	0.00823246	0.00826337	0.00828333	0.00828592	0.00827542	0.0082605	0.00824647	0.00823372	0.00822077	0.00820771	0.00819613	0.00818848	0.00818951	0.00820484	0.008235	0.00827118	0.00829793	0.00830248	0.0082842	0.00825666	0.00823851	0.00824002	0.00825681	0.00827558	0.00828367	0.00827575	0.00825408	0.00822403	0.00819327	0.00817106	0.00816527	0.00817892	0.00820771	0.00824099	0.00826512	0.00827027
169	HNT2019	XP775	1	CTRL	20.6058	9.48199	17.8061	8.22286	0.0112842	0.0112738	0.0112744	0.0112897	0.0113145	0.0112797	0.011301	0.0113139	0.0113174	0.0113151	0.0113117	0.0113084	0.011304	0.0112977	0.0112917	0.011289	0.0112905	0.0112967	0.0113081	0.011324	0.0113401	0.0113497	0.0113503	0.0113474	0.0113503	0.0113638	0.011383	0.0113965	0.011396	0.0113812	0.0113592	0.0113378	0.0113216	0.0113115	0.0113067	0.0113046	0.0113027	0.0113002	0.0112993	0.011301	0.0113011
170	HNT2019	XP775	2	CTRL	28.3438	9.8131	25.2324	8.54	0.0091805	0.00922985	0.00933263	0.0094624	0.00906678	0.0090946	0.00913074	0.00916767	0.0091899	0.00919256	0.00918234	0.00917058	0.00916032	0.00914452	0.00911875	0.0090896	0.00907015	0.00907265	0.00910158	0.0091507	0.00920644	0.00925326	0.00927842	0.00927775	0.00926006	0.00924113	0.00923161	0.00923169	0.00923504	0.00923373	0.00922357	0.00920609	0.00918411	0.00916356	0.00915363	0.00916282	0.00919467	0.0092424	0.00928935	0.00931586	0.00931133
171	HNT2019	XP775	3	CTRL	23.2782	10.3405	19.8653	8.98487	0.00989685	0.00992966	0.0100149	0.0101351	0.0102517	0.00980814	0.00984149	0.00986515	0.00986739	0.00984322	0.00980715	0.00977948	0.00976954	0.00976909	0.00976725	0.00976349	0.00976422	0.00977461	0.00979489	0.0098225	0.00985401	0.00988204	0.00989378	0.00988015	0.00984862	0.00982037	0.00981312	0.00982913	0.00985772	0.00988314	0.00989329	0.00988542	0.00986427	0.00984162	0.00983068	0.00983875	0.00986551	0.00990398	0.00994286	0.00996869	0.00997272
172	HNT2019	XP775	1	HNT	34.3452	7.97307	28.6959	7.33524	0.00684081	0.00686796	0.00692582	0.00700285	0.00679345	0.00681768	0.00684284	0.0068623	0.00686654	0.00685393	0.00683283	0.00681866	0.00682373	0.00684846	0.00688156	0.00690577	0.00690613	0.00688044	0.00684178	0.00681051	0.00680129	0.00681385	0.00683476	0.00684904	0.00685335	0.0068571	0.00687173	0.00689985	0.00693372	0.00696043	0.00697025	0.00696089	0.00693545	0.00690247	0.00687337	0.00685788	0.00685976	0.006873	0.00688429	0.00688059	0.00685965
173	HNT2019	XP775	2	HNT	40.6454	8.8128	35.6956	7.89419	0.00995929	0.010006	0.0100658	0.00993961	0.00992562	0.00990818	0.00989346	0.00988335	0.00987906	0.0098833	0.0098995	0.0099282	0.00996475	0.00999947	0.0100213	0.0100223	0.0100021	0.00997102	0.00994506	0.00993436	0.009937	0.00994308	0.00994448	0.0099412	0.0099395	0.00994406	0.00995364	0.00996478	0.00997718	0.00999174	0.0100054	0.0100104	0.00999924	0.0099741	0.00994728	0.00993295	0.00993796	0.0099569	0.00997455	0.00997414	0.00994947
174	HNT2019	XP775	3	HNT	25.5177	10.9317	23.9641	10.0722	0.00915302	0.00916682	0.00919429	0.00923006	0.00912469	0.00914179	0.00916504	0.00918545	0.00919484	0.00919526	0.00919664	0.00920796	0.00922904	0.0092504	0.00926005	0.00925036	0.00922094	0.00917935	0.00913841	0.00911058	0.00910214	0.00911073	0.00912741	0.00914124	0.00914448	0.00913558	0.00912004	0.00910867	0.00911195	0.00913251	0.00916178	0.00918452	0.00918813	0.0091706	0.00914047	0.00911093	0.00909347	0.00909239	0.00910179	0.00910789	0.00910111
175	HNT2019	Zhenshan 97B	1	CTRL	24.1555	10.8119	19.8745	9.49227	0.00528031	0.00536808	0.00555049	0.00578592	0.00599894	0.00529459	0.00535476	0.00540155	0.00542945	0.00543268	0.00541759	0.00539185	0.00536162	0.00533052	0.00530495	0.00528975	0.00528136	0.0052752	0.0052739	0.0052873	0.00532429	0.00538227	0.00544309	0.00548126	0.00548219	0.00545142	0.00540894	0.00537551	0.00536003	0.00535487	0.0053468	0.00533063	0.0053106	0.00529914	0.0053068	0.00533398	0.0053738	0.00541569	0.00545013	0.00547016	0.00547361
176	HNT2019	Zhenshan 97B	2	CTRL	33.3114	10.0696	29.1203	8.83581	0.0139939	0.0141041	0.0143292	0.0146037	0.0148444	0.0149998	0.0141303	0.0141438	0.0141368	0.014116	0.0140858	0.0140582	0.0140389	0.0140256	0.0140136	0.0139991	0.0139776	0.0139508	0.0139297	0.013929	0.013959	0.0140166	0.0140836	0.0141343	0.0141534	0.0141449	0.0141268	0.0141189	0.014128	0.0141403	0.0141348	0.0141044	0.0140609	0.0140282	0.0140225	0.0140405	0.0140669	0.0140858	0.0140892	0.0140786	0.014062
177	HNT2019	Zhenshan 97B	3	CTRL	28.6377	10.4619	23.578	9.37083	0.0143899	0.0144982	0.014699	0.0149395	0.015137	0.0143913	0.0144075	0.01442	0.0144345	0.0144445	0.0144465	0.0144375	0.0144181	0.0143921	0.0143693	0.0143572	0.0143519	0.0143455	0.0143386	0.0143431	0.0143736	0.0144314	0.0144965	0.0145376	0.0145378	0.0145089	0.0144804	0.0144752	0.0144914	0.0145045	0.0144928	0.0144581	0.0144204	0.0144029	0.0144142	0.0144442	0.0144763	0.0144978	0.0145053	0.0145017	0.0144924
178	HNT2019	Zhenshan 97B	1	HNT	10.4992	11.3901	9.86245	10.241	0.00893135	0.00895798	0.00901211	0.00908091	0.00914043	0.00885981	0.00886929	0.00888721	0.00891338	0.00894153	0.00896834	0.00899366	0.00901738	0.00903367	0.00903377	0.00901273	0.00897477	0.00893347	0.00890388	0.0088929	0.00889758	0.00891035	0.00892452	0.00893634	0.00894484	0.00895013	0.0089531	0.00895668	0.0089645	0.00897558	0.00898358	0.00898188	0.00896911	0.00895229	0.00894035	0.00893543	0.00893279	0.00892712	0.00891946	0.00891557	0.0089191
179	HNT2019	Zhenshan 97B	2	HNT	24.6658	12.5375	23.4868	11.341	0.0129425	0.0129509	0.0129891	0.0130464	0.0131007	0.0131421	0.0131751	0.0128998	0.0129125	0.0129236	0.0129388	0.01296	0.0129817	0.0129891	0.0129719	0.0129344	0.0128936	0.0128676	0.012864	0.0128774	0.0128975	0.0129168	0.0129309	0.0129362	0.0129299	0.0129134	0.012894	0.0128828	0.0128889	0.0129101	0.0129325	0.0129376	0.0129148	0.0128722	0.0128324	0.0128178	0.0128358	0.0128743	0.0129099	0.0129221	0.012906
180	HNT2019	Zhenshan 97B	3	HNT	21.6173	9.39667	19.7712	8.19323	0.0116789	0.0117035	0.011756	0.0116144	0.0116425	0.0116848	0.0117284	0.0117582	0.0117637	0.0117442	0.011712	0.0116866	0.0116817	0.0116948	0.0117111	0.011717	0.0117087	0.0116939	0.0116834	0.0116816	0.0116854	0.0116898	0.0116918	0.0116918	0.0116934	0.0116993	0.0117089	0.0117195	0.0117295	0.0117378	0.0117422	0.0117397	0.0117274	0.0117075	0.0116876	0.0116753	0.0116746	0.0116823	0.0116916	0.0116949	0.0116896
Note: Mean imputation was applied to replace values missing as a result of limited tissue sample.
[truncated: 3,560 more columns]

## Sheet: Table S2
Supplementary Table 2. NSC and TSS Predictions and Absorbance Spectrum Generated by Model 2 During the 2020 Cropping Season
No	Year	Variety	Rep	Trt	NSC Predicted	NSC Deviation	TSS Predicted	TSS Deviation	Absorbance recorded throughout all wavenumber positions:
									4000	3999	3998	3997	3996	3995	3994	3993	3992	3991	3990	3989	3988	3987	3986	3985	3984	3983	3982	3981	3980	3979	3978	3977	3976	3975	3974	3973	3972	3971	3970	3969	3968	3967	3966	3965	3964	3963	3962	3961	3960
1	HNT2020	ASD 1	1	CTRL	15.2455	9.15666	11.9924	7.94967	0.00880492	0.00881382	0.00880976	0.00879057	0.00876322	0.00874034	0.00872619	0.00871569	0.00870303	0.00869015	0.00868445	0.00869109	0.00871023	0.0087393	0.00877391	0.00880527	0.00882057	0.00881232	0.00878733	0.0087643	0.00875935	0.00877286	0.00879086	0.00879797	0.00878894	0.00876844	0.00874329	0.0087171	0.00869078	0.00866451	0.0086395	0.00861871	0.008607	0.00861	0.00862871	0.0086558	0.00867918	0.00868855	0.00868083	0.00865978	0.0086333
2	HNT2020	ASD 1	2	CTRL	15.4797	9.61675	13.0229	8.38623	0.00606954	0.00609981	0.00612368	0.00605404	0.00604525	0.0060389	0.00603232	0.00602326	0.0060154	0.00601491	0.00602372	0.0060372	0.00604864	0.00605389	0.00605149	0.00604131	0.0060262	0.00601471	0.00601668	0.00603348	0.00605393	0.00606258	0.00605355	0.00603639	0.00602731	0.00603447	0.00605097	0.00606135	0.00605547	0.0060363	0.00601705	0.00600959	0.00601443	0.00602191	0.00602156	0.00601131	0.00599896	0.00599432	0.00600003	0.00601021	0.00601765
3	HNT2020	ASD 1	3	CTRL	15.9704	7.95109	8.9604	8.85209	0.0102182	0.0102282	0.0102452	0.0102682	0.0102906	0.010164	0.0101636	0.0101555	0.010144	0.0101385	0.0101464	0.0101652	0.0101847	0.0101943	0.0101898	0.0101746	0.0101564	0.0101429	0.0101377	0.0101392	0.0101421	0.0101412	0.0101341	0.0101226	0.0101118	0.0101075	0.0101113	0.0101191	0.0101257	0.0101299	0.0101359	0.0101468	0.0101584	0.0101617	0.0101502	0.0101248	0.0100932	0.0100654	0.0100493	0.0100472	0.0100559
4	HNT2020	ASD 1	1	HNT	14.826	8.5257	13.6365	7.59613	0.0113843	0.0113528	0.0113189	0.011301	0.011301	0.0113066	0.0113048	0.0112943	0.0112864	0.011293	0.0113141	0.0113383	0.0113527	0.0113536	0.0113465	0.0113388	0.0113344	0.0113338	0.0113359	0.0113387	0.0113391	0.0113342	0.0113234	0.0113087	0.0112935	0.0112812	0.0112751	0.0112761	0.0112814	0.011285	0.011283	0.0112764	0.0112689	0.0112614	0.0112492	0.0112261	0.0111919	0.0111562	0.0111348	0.0111392	0.0111693
5	HNT2020	ASD 1	2	HNT	15.9693	8.95931	11.9372	7.80943	0.0100017	0.00999522	0.00998289	0.00997726	0.00997826	0.00998239	0.00998094	0.00997047	0.00995415	0.00993996	0.00993593	0.00994565	0.00996603	0.00998925	0.0100086	0.010021	0.0100254	0.0100232	0.0100186	0.0100168	0.0100215	0.0100333	0.0100478	0.010057	0.0100541	0.0100382	0.0100149	0.00999409	0.00998273	0.0099806	0.00998396	0.00999326	0.0100103	0.010031	0.0100434	0.0100349	0.0100045	0.0099646	0.00993069	0.00991044	0.00990298
6	HNT2020	ASD 1	3	HNT	12.2531	8.61127	10.4362	7.6198	0.0142514	0.0142547	0.0142562	0.0142571	0.0142569	0.0142542	0.0142487	0.0142415	0.0142335	0.0142259	0.0142198	0.0142166	0.0142178	0.0142241	0.0142342	0.0142453	0.0142537	0.0142582	0.0142594	0.0142583	0.0142541	0.0142466	0.0142386	0.0142343	0.0142336	0.014229	0.014211	0.014178	0.0141396	0.0141121	0.0141074	0.0141248	0.014152	0.0141737	0.0141815	0.0141771	0.014167	0.0141572	0.014151	0.0141495	0.0141522
7	HNT2020	Byakkoku Y 5006 Seln	1	CTRL	30.7063	8.60172	26.0281	7.5865	0.0106054	0.0105859	0.0105602	0.0105379	0.0105268	0.0105281	0.010534	0.0105354	0.0105304	0.010525	0.010525	0.0105306	0.0105403	0.0105551	0.010577	0.0106024	0.0106203	0.0106217	0.0106088	0.0105947	0.0105915	0.0105989	0.0106048	0.0105968	0.0105732	0.0105439	0.0105204	0.0105081	0.0105036	0.0104984	0.0104853	0.0104635	0.0104403	0.0104275	0.0104313	0.0104475	0.0104652	0.0104748	0.0104725	0.0104594	0.0104403
8	HNT2020	Byakkoku Y 5006 Seln	2	CTRL	29.061	8.154	25.7881	7.12369	0.0136525	0.0136518	0.0136423	0.0136282	0.013614	0.0136029	0.0135936	0.0135824	0.0135678	0.0135522	0.0135408	0.0135375	0.0135431	0.0135552	0.013569	0.01358	0.0135865	0.0135909	0.0135967	0.0136027	0.0136013	0.0135838	0.0135492	0.0135087	0.0134796	0.013474	0.0134903	0.0135169	0.0135435	0.013567	0.0135883	0.0136045	0.0136088	0.0135989	0.0135816	0.0135672	0.0135601	0.0135558	0.0135466	0.0135299	0.0135122
9	HNT2020	Byakkoku Y 5006 Seln	3	CTRL	29.8837		25.9081
10	HNT2020	Byakkoku Y 5006 Seln	1	HNT	38.7509	7.07128	33.7032	6.35958	0.00932807	0.00935698	0.00940884	0.00947246	0.00933699	0.0093557	0.0093772	0.00940119	0.00941902	0.00942076	0.00940185	0.0093676	0.00932882	0.0092946	0.00926994	0.00925577	0.00924931	0.00924686	0.00924654	0.00924914	0.00925585	0.00926456	0.00926871	0.00926149	0.00924281	0.00922067	0.00920594	0.00920623	0.00922282	0.00925065	0.00928214	0.00931127	0.00933332	0.00934422	0.00934064	0.0093219	0.00929279	0.00926304	0.00924273	0.00923758	0.00924808
11	HNT2020	Byakkoku Y 5006 Seln	2	HNT	36.2859	7.30925	31.4039	6.58497	0.0105902	0.010619	0.0106901	0.0107886	0.0108828	0.0109457	0.0105398	0.0105365	0.0105353	0.0105432	0.0105579	0.0105757	0.01059	0.0105942	0.0105856	0.010566	0.0105398	0.0105155	0.0105029	0.0105063	0.0105185	0.0105256	0.0105179	0.0104975	0.0104771	0.0104674	0.0104691	0.010477	0.0104888	0.0105048	0.0105239	0.0105443	0.0105628	0.0105771	0.0105856	0.0105848	0.0105719	0.010548	0.01052	0.0104972	0.0104865
12	HNT2020	Byakkoku Y 5006 Seln	3	HNT	31.1651	7.58031	25.041	8.08783	0.0126735	0.0126718	0.0126657	0.0126633	0.0126655	0.0126714	0.0126745	0.0126713	0.012664	0.012659	0.0126618	0.0126712	0.0126799	0.0126804	0.0126712	0.0126552	0.0126357	0.012615	0.0125962	0.012583	0.0125776	0.0125787	0.0125827	0.0125875	0.0125953	0.0126094	0.0126286	0.0126469	0.0126593	0.0126653	0.0126703	0.0126813	0.0126988	0.0127129	0.0127101	0.0126838	0.0126405	0.0125954	0.0125603	0.0125387	0.0125299
13	HNT2020	C1-6-5-3	1	CTRL	25.9566	8.07115	20.4269	7.7206	0.0098584	0.00989249	0.00990838	0.00990035	0.00986737	0.00981636	0.00976343	0.00972668	0.00971513	0.00972324	0.00973589	0.00974011	0.00973287	0.00972053	0.00971397	0.00972227	0.00974669	0.00977808	0.00980154	0.00980659	0.00979361	0.00977107	0.00974749	0.00972713	0.0097124	0.00970595	0.00970691	0.00970838	0.00970412	0.00969841	0.00970466	0.00973002	0.00976329	0.00978141	0.00977132	0.00974307	0.0097196	0.00971446	0.00972053	0.00972351	0.00972127
14	HNT2020	C1-6-5-3	2	CTRL	30.5925	6.71157	24.9699	6.58672	0.0100105	0.0100033	0.00999588	0.0100018	0.0100252	0.010069	0.0101227	0.0101692	0.010191	0.010181	0.0101448	0.0100967	0.0100514	0.0100176	0.00999712	0.00998783	0.00998749	0.00999917	0.010029	0.010077	0.0101311	0.0101718	0.0101842	0.0101691	0.0101429	0.0101248	0.0101219	0.010127	0.0101282	0.010117	0.0100923	0.010061	0.0100335	0.0100192	0.0100212	0.0100339	0.0100489	0.0100599	0.0100635	0.0100557	0.0100354
15	HNT2020	C1-6-5-3	3	CTRL	28.2746		22.6984
16	HNT2020	C1-6-5-3	1	HNT	19.9159	8.18857	10.4957	9.03224	0.0118595	0.0118505	0.0118353	0.0118239	0.011822	0.011841	0.0118806	0.0119293	0.0119667	0.0119769	0.0119584	0.0119252	0.0118946	0.0118732	0.0118554	0.0118327	0.011804	0.011781	0.0117802	0.0118101	0.0118635	0.0119209	0.0119598	0.0119662	0.0119416	0.0119007	0.01186	0.0118294	0.0118108	0.0118008	0.0117952	0.0117939	0.0117995	0.0118149	0.0118394	0.0118667	0.0118911	0.0119115	0.0119291	0.0119389	0.0119324
17	HNT2020	C1-6-5-3	2	HNT	20.0926	8.90487	17.7613	7.10989	0.0102579	0.010338	0.0104557	0.0101342	0.0101146	0.0101065	0.0101195	0.0101506	0.010188	0.0102176	0.0102308	0.0102271	0.0102112	0.0101868	0.0101566	0.0101233	0.0100905	0.0100683	0.0100709	0.0101065	0.0101701	0.0102434	0.0103022	0.0103264	0.0103121	0.0102713	0.0102229	0.0101817	0.0101518	0.0101272	0.0101012	0.0100778	0.0100673	0.0100785	0.01011	0.0101511	0.0101917	0.0102278	0.0102568	0.0102727	0.01027
18	HNT2020	C1-6-5-3	3	HNT	15.2599	10.2308	12.9326	8.82552	0.0131876	0.013263	0.0133948	0.0135487	0.0130425	0.0130585	0.0130913	0.0131348	0.0131681	0.0131785	0.0131652	0.0131382	0.0131066	0.0130711	0.0130316	0.0129932	0.0129649	0.0129557	0.012969	0.0129998	0.0130396	0.0130807	0.0131153	0.0131349	0.0131364	0.0131248	0.0131086	0.0130941	0.0130814	0.0130651	0.0130427	0.0130223	0.0130153	0.0130283	0.0130574	0.0130914	0.0131229	0.0131504	0.0131724	0.0131811	0.0131688
19	HNT2020	Carolina Gold 12034	1	CTRL	42.2899	7.88416	36.7749	7.14046	0.00944773	0.00949565	0.0095935	0.00971511	0.00982546	0.00989803	0.0095007	0.00949304	0.00947098	0.00944764	0.00943424	0.00943673	0.00944875	0.00945823	0.00945767	0.00944777	0.00943241	0.00941661	0.00940673	0.00940904	0.00942625	0.00945402	0.00948083	0.00949404	0.00948876	0.00946924	0.00944311	0.00941653	0.00939336	0.00937517	0.00936212	0.00935349	0.00934619	0.00933844	0.00933212	0.00932987	0.00933199	0.00933599	0.00934018	0.00934587	0.00935509
20	HNT2020	Carolina Gold 12034	2	CTRL	40.9776	8.60047	36.737	7.6471	0.00810631	0.00815565	0.00824905	0.00836628	0.00847273	0.00807537	0.00809477	0.00810221	0.0080973	0.00808382	0.00807095	0.00806356	0.00806162	0.00806249	0.00806485	0.00806574	0.00805789	0.00803769	0.00801298	0.00800081	0.00801586	0.00805838	0.0081114	0.00815073	0.00816278	0.00815203	0.0081333	0.00811812	0.00810733	0.00809364	0.00807177	0.00804496	0.00801917	0.00799936	0.00798894	0.00799056	0.00800624	0.0080337	0.0080654	0.00809214	0.0081099
21	HNT2020	Carolina Gold 12034	3	CTRL	41.9211	8.31678	37.3376	7.35966	0.00944317	0.00948428	0.0095725	0.0096807	0.00977533	0.00983693	0.00948037	0.00949039	0.00949034	0.00948218	0.00947251	0.00947072	0.0094768	0.0094819	0.00947836	0.00946659	0.00945121	0.00943617	0.00942408	0.00941904	0.00942756	0.00945311	0.00948914	0.00952069	0.00953653	0.00953674	0.00952849	0.00951715	0.00950299	0.00948408	0.00946038	0.00943374	0.00940412	0.00937316	0.00934833	0.00933942	0.00935045	0.00937464	0.00939911	0.00941316	0.00941318
22	HNT2020	Carolina Gold 12034	1	HNT	21.6949	9.56448	20.5467	8.92047	0.00632659	0.00631524	0.00631428	0.00632256	0.00633304	0.00634162	0.00634642	0.00634964	0.00635502	0.00636545	0.00638029	0.00639439	0.00640002	0.00639172	0.00637087	0.00634457	0.00632062	0.00630452	0.00629972	0.00630748	0.0063252	0.00634649	0.00636443	0.0063755	0.00638001	0.00637845	0.00637014	0.0063561	0.00634073	0.0063273	0.00631371	0.00629621	0.00627695	0.00626638	0.00627457	0.00630014	0.00633028	0.00635095	0.00635731	0.00635295	0.00634287
23	HNT2020	Carolina Gold 12034	2	HNT	23.2601	10.2722	21.2051	9.20843	0.00823708	0.00826603	0.0082908	0.00830945	0.00831157	0.00829631	0.00826826	0.00824223	0.00823425	0.00825234	0.00829101	0.00833463	0.00836547	0.00837157	0.00835205	0.008316	0.0082778	0.00825325	0.00825308	0.00827549	0.00830666	0.00833029	0.00833737	0.00832962	0.00831563	0.00830195	0.00828799	0.00826939	0.00824597	0.00822479	0.00821738	0.00823273	0.00826739	0.00830616	0.00833094	0.00832994	0.00830393	0.00826453	0.00822755	0.00820535	0.00820421
24	HNT2020	Carolina Gold 12034	3	HNT	34.1855	9.32903	31.5062	8.26664	0.014005	0.0140558	0.0141078	0.0141498	0.0141585	0.0141335	0.0140861	0.0140379	0.0140052	0.0139927	0.0139959	0.0140061	0.0140144	0.0140144	0.0140061	0.0139932	0.0139784	0.0139656	0.0139616	0.0139726	0.0139992	0.0140343	0.0140653	0.0140796	0.014074	0.0140551	0.0140336	0.0140186	0.0140153	0.0140214	0.0140304	0.0140375	0.0140392	0.0140363	0.0140333	0.0140337	0.0140363	0.0140344	0.0140209	0.0139971	0.0139762
25	HNT2020	Coarse	1	CTRL	38.983	7.09738	26.9641	7.96534	0.0134442	0.013454	0.0134937	0.0135541	0.013617	0.0134547	0.0134913	0.0135193	0.013528	0.0135115	0.0134745	0.0134294	0.013391	0.0133676	0.0133584	0.0133563	0.0133557	0.0133588	0.0133732	0.0134032	0.013443	0.0134777	0.0134915	0.0134776	0.0134433	0.0134062	0.0133818	0.0133737	0.0133731	0.013367	0.0133487	0.0133217	0.0132944	0.0132731	0.0132601	0.0132555	0.013262	0.0132809	0.0133066	0.0133246	0.0133213
26	HNT2020	Coarse	2	CTRL	30.6967	9.08968	24.1161	9.27101	0.00648872	0.00652116	0.00656873	0.006616	0.00664695	0.00650009	0.00649606	0.00649385	0.00649766	0.00650764	0.00651934	0.00652452	0.00651808	0.00650212	0.00648399	0.00646975	0.00646086	0.00645692	0.00645826	0.00646557	0.00647828	0.00649354	0.00650699	0.00651443	0.00651392	0.00650634	0.00649453	0.00648228	0.00647312	0.00646907	0.00647082	0.00647752	0.00648638	0.00649305	0.00649151	0.00647686	0.00645139	0.00642611	0.0064135	0.00641716	0.00643008
27	HNT2020	Coarse	3	CTRL	27.4549	10.6295	23.8386	8.7617	0.0106275	0.0106655	0.0107225	0.0107751	0.0106545	0.0106389	0.0106202	0.0106072	0.0106	0.0105947	0.0105877	0.0105791	0.0105741	0.0105805	0.0106005	0.0106254	0.0106382	0.0106283	0.0105999	0.010567	0.0105413	0.0105263	0.0105205	0.0105215	0.0105276	0.0105356	0.0105416	0.0105431	0.0105411	0.0105387	0.0105395	0.010546	0.0105575	0.0105706	0.0105808	0.0105852	0.0105843	0.0105806	0.0105747	0.0105632	0.0105433
28	HNT2020	Coarse	1	HNT	31.0829	9.75326	24.9147	9.04181	0.00719897	0.00721266	0.00723079	0.00725001	0.00726112	0.00726518	0.00726832	0.00727666	0.00728821	0.00729625	0.00729731	0.00729391	0.00728895	0.00728043	0.00726535	0.00724522	0.00722589	0.00721405	0.00721306	0.00722068	0.00723006	0.00723271	0.0072221	0.00719811	0.00716932	0.00714834	0.00714375	0.00715669	0.00718332	0.00721715	0.00725109	0.00727955	0.00729833	0.00730583	0.00730318	0.00729305	0.00727948	0.0072675	0.00726181	0.00726442	0.00727388
29	HNT2020	Coarse	2	HNT	43.2039	7.8049	36.1267	7.70246	0.00722522	0.00722231	0.0072225	0.00722772	0.0072318	0.00723395	0.00723628	0.00724501	0.00726267	0.00728321	0.0072942	0.0072874	0.00726767	0.00725053	0.00725035	0.00726692	0.00728477	0.00728897	0.00727899	0.00726691	0.00726313	0.00726594	0.00726451	0.00725124	0.00723103	0.00721668	0.00721675	0.00722926	0.007246	0.00725975	0.00726889	0.00727655	0.00728368	0.0072873	0.00728374	0.00727258	0.00725783	0.00724487	0.00723734	0.00723637	0.00724255
30	HNT2020	Coarse	3	HNT	37.1434		30.5207
31	HNT2020	Coppocina	1	CTRL	19.4851	9.28184	15.9904	8.12986	0.0102365	0.01024	0.0102646	0.0103021	0.0103381	0.0103595	0.0102188	0.0102088	0.0101964	0.0101915	0.0101983	0.0102162	0.010242	0.010271	0.0102954	0.0103052	0.010295	0.0102704	0.010245	0.0102307	0.0102304	0.010239	0.0102487	0.0102527	0.0102461	0.0102258	0.0101928	0.0101554	0.010127	0.0101194	0.0101359	0.0101687	0.010205	0.010237	0.010265	0.0102887	0.0103011	0.0102913	0.010257	0.0102113	0.0101746
32	HNT2020	Coppocina	2	CTRL	20.2323	9.22053	17.715	7.9536	0.0115526	0.0116124	0.0117467	0.01192	0.0120755	0.0114875	0.011527	0.011565	0.0115895	0.0115877	0.0115637	0.0115319	0.0115066	0.0114903	0.0114794	0.0114699	0.0114608	0.0114585	0.0114734	0.0115101	0.0115615	0.0116123	0.0116471	0.0116572	0.0116446	0.0116171	0.0115822	0.0115457	0.0115114	0.0114786	0.011445	0.0114156	0.0114005	0.0114094	0.0114422	0.0114876	0.0115328	0.0115705	0.0115978	0.0116097	0.0116022
33	HNT2020	Coppocina	3	CTRL	14.5131	9.66492	11.9973	9.18489	0.00809337	0.0080748	0.00805029	0.0080365	0.00803992	0.00806528	0.00810624	0.00815155	0.00818766	0.00820543	0.00820377	0.00818836	0.00816599	0.00813999	0.00811301	0.00808993	0.00807661	0.00807768	0.00809355	0.00811945	0.00814808	0.00817232	0.00818533	0.00818156	0.00816125	0.00813196	0.00810414	0.00808348	0.00806647	0.00804301	0.008008	0.0079713	0.00795113	0.00796071	0.00799768	0.0080468	0.00809358	0.00813123	0.00815731	0.00816666	0.00815469
34	HNT2020	Coppocina	1	HNT	21.1273	8.30517	18.6739	7.19181	0.0132056	0.0132036	0.0131996	0.0132	0.0132054	0.0132134	0.0132198	0.0132223	0.0132207	0.0132155	0.0132071	0.0131963	0.0131859	0.0131821	0.0131923	0.0132195	0.0132569	0.0132917	0.0133136	0.0133218	0.0133232	0.0133244	0.0133261	0.0133223	0.0133068	0.0132782	0.013241	0.0132038	0.0131757	0.0131637	0.0131701	0.0131922	0.0132209	0.0132435	0.0132481	0.0132291	0.0131902	0.0131442	0.0131092	0.0130996	0.013117
35	HNT2020	Coppocina	2	HNT	19.8161	9.61365	17.2101	8.38185	0.00978624	0.00977531	0.00975717	0.00970264	0.00967305	0.00964763	0.0096274	0.00961501	0.00961475	0.00962709	0.00964417	0.00965331	0.00964715	0.0096305	0.00961656	0.009616	0.00962956	0.00964981	0.00966763	0.00967815	0.00968314	0.00968963	0.00970368	0.00972257	0.00973333	0.00972184	0.00968607	0.00964001	0.00960295	0.00958569	0.00958595	0.0095943	0.00960198	0.00960419	0.00959971	0.00958989	0.00957764	0.00956564	0.00955543	0.00954867	0.00954828
36	HNT2020	Coppocina	3	HNT	34.129	8.30291	29.7104	7.27613	0.0111987	0.0111778	0.011171	0.0111792	0.0111945	0.0112068	0.0112122	0.0112134	0.011164	0.0111699	0.0111802	0.0111887	0.0111911	0.01119	0.0111914	0.0111985	0.011209	0.011218	0.0112238	0.0112283	0.0112339	0.0112407	0.0112454	0.0112429	0.0112283	0.011201	0.0111671	0.0111371	0.0111201	0.0111192	0.0111311	0.0111486	0.0111623	0.0111634	0.0111473	0.0111172	0.0110835	0.0110579	0.0110469	0.0110497	0.0110622
37	HNT2020	Cybonnet	1	CTRL	34.632	8.68311	30.4423	7.66302	0.0125652	0.0125457	0.0125278	0.0125174	0.0125199	0.0125367	0.0125646	0.0125968	0.012624	0.0126362	0.012627	0.0125993	0.0125652	0.0125359	0.0125139	0.0124951	0.0124795	0.0124752	0.0124909	0.0125244	0.0125618	0.0125877	0.0125968	0.0125953	0.0125924	0.0125916	0.0125886	0.0125763	0.0125508	0.0125146	0.0124748	0.0124416	0.0124257	0.0124341	0.0124631	0.0125003	0.0125328	0.0125562	0.0125724	0.0125811	0.0125775
38	HNT2020	Cybonnet	2	CTRL	34.6792	8.33291	30.2545	7.51592	0.0150151	0.0150003	0.0149904	0.0149835	0.0149836	0.0149949	0.015016	0.0150396	0.0150567	0.0150616	0.0150549	0.0150418	0.0150276	0.0150141	0.0150002	0.0149856	0.0149735	0.0149683	0.0149722	0.014986	0.0150096	0.0150402	0.0150697	0.0150863	0.0150823	0.0150612	0.0150344	0.0150119	0.0149947	0.0149769	0.0149537	0.0149275	0.0149076	0.0149032	0.0149151	0.0149334	0.0149452	0.0149439	0.014933	0.0149188	0.0149043
39	HNT2020	Cybonnet	3	CTRL	37.0813	8.66138	33.1396	7.59145	0.0114655	0.0114614	0.0114103	0.0113994	0.0113995	0.0114136	0.0114384	0.0114668	0.011489	0.0114969	0.0114872	0.0114628	0.0114307	0.0113973	0.011366	0.0113386	0.0113182	0.0113101	0.0113187	0.0113432	0.011377	0.0114117	0.0114394	0.0114532	0.0114476	0.0114215	0.0113817	0.0113411	0.0113102	0.0112908	0.0112776	0.0112671	0.011262	0.0112684	0.0112877	0.0113142	0.0113404	0.0113632	0.0113828	0.011396	0.0113957
40	HNT2020	Cybonnet	1	HNT	19.8596	9.49961	18.3322	8.40729	0.00895898	0.00898148	0.00904084	0.00912842	0.00921238	0.00887855	0.00889094	0.00890845	0.00893772	0.00897287	0.00900064	0.009007	0.00898716	0.00894706	0.00890051	0.00886076	0.00883465	0.00882441	0.00882921	0.00884367	0.0088587	0.00886666	0.00886586	0.00886069	0.00885842	0.00886411	0.00887851	0.0088998	0.00892463	0.00894592	0.00895609	0.00895413	0.00894521	0.00893632	0.00892878	0.00891599	0.00889122	0.00885568	0.0088204	0.00879916	0.0088004
41	HNT2020	Cybonnet	2	HNT	25.6784	8.4769	23.7579	7.46159	0.0114664	0.011467	0.0114598	0.0114498	0.0114379	0.0114254	0.0114129	0.0114002	0.0113855	0.0113681	0.011353	0.0113494	0.0113645	0.0113953	0.0114298	0.0114538	0.0114602	0.0114526	0.0114404	0.011431	0.0114267	0.0114284	0.011437	0.011451	0.0114624	0.0114608	0.0114423	0.0114144	0.0113907	0.0113803	0.0113843	0.011398	0.0114139	0.0114228	0.0114174	0.0113974	0.0113715	0.0113515	0.0113433	0.0113467	0.011361
42	HNT2020	Cybonnet	3	HNT	35.7916	8.11385	31.7326	7.13968	0.0125095	0.01249	0.012484	0.012502	0.0125371	0.0125725	0.0124913	0.0124927	0.0124835	0.0124706	0.0124586	0.012449	0.0124432	0.0124439	0.0124515	0.0124616	0.0124659	0.0124601	0.0124489	0.0124426	0.0124485	0.0124655	0.0124868	0.0125049	0.0125161	0.0125197	0.0125168	0.0125095	0.0125009	0.0124954	0.0124973	0.0125081	0.0125226	0.0125297	0.0125201	0.0124939	0.0124599	0.0124294	0.0124092	0.012401	0.0124051
43	HNT2020	DD 62	1	CTRL	8.75625	8.58878	5.10774	7.64826	0.0091166	0.00912668	0.00911829	0.00910121	0.00908641	0.00908383	0.00909348	0.00910829	0.00911942	0.00912292	0.00912045	0.00911572	0.00911149	0.00910929	0.00911024	0.00911373	0.00911682	0.00911829	0.00912081	0.00912709	0.00913385	0.00913148	0.00911165	0.0090761	0.00903746	0.00901069	0.00900345	0.00901461	0.00903908	0.00907099	0.00910406	0.00913015	0.00913986	0.00912807	0.00909809	0.00906031	0.00902634	0.00900198	0.00898513	0.00897077	0.00895852
44	HNT2020	DD 62	2	CTRL	17.0364	7.27207	7.50302	7.9813	0.00737599	0.00733899	0.00732863	0.00730894	0.00728784	0.00727757	0.00728366	0.00730329	0.0073285	0.00735285	0.00737371	0.00739084	0.00740423	0.00741229	0.00741203	0.00740119	0.00738258	0.00736745	0.00736946	0.00739245	0.00742458	0.00744645	0.00744631	0.0074287	0.00740843	0.00739672	0.00739298	0.00738915	0.00737999	0.00736736	0.00735747	0.00735418	0.00735514	0.00735555	0.0073527	0.00734796	0.00734575	0.00734861	0.00735316	0.00735143	0.00733836
45	HNT2020	DD 62	3	CTRL	14.7018	7.95697	13.8507	6.37239	0.00474292	0.00475146	0.00479184	0.00485568	0.00464862	0.00467795	0.0047143	0.00474835	0.00476953	0.00477368	0.00476194	0.00474007	0.00471565	0.00469524	0.00468371	0.00468342	0.00469427	0.0047165	0.00475001	0.0047903	0.00482655	0.00484575	0.0048407	0.0048158	0.00478455	0.00475904	0.00474186	0.00472824	0.00471379	0.00469743	0.004681	0.00466787	0.00466079	0.00466228	0.00467249	0.00468827	0.00470693	0.00472838	0.00475241	0.00477313	0.00478017
46	HNT2020	DD 62	1	HNT	20.6305	9.19965	16.927	8.04444	0.00804242	0.0080269	0.00803048	0.0080293	0.00802495	0.00802019	0.00801712	0.00801886	0.00802702	0.0080393	0.00804917	0.00804895	0.00803368	0.00800371	0.00796525	0.007927	0.00789538	0.00787301	0.00786019	0.00785659	0.00786114	0.0078706	0.00787974	0.00788448	0.00788587	0.00788954	0.00790105	0.0079219	0.00794835	0.00797219	0.0079843	0.00797962	0.0079595	0.00793156	0.00790547	0.00788816	0.00788187	0.00788445	0.0078911	0.00789686	0.00790032
47	HNT2020	DD 62	2	HNT	21.9757	8.72598	17.9764	7.66585	0.00481343	0.0048288	0.0048575	0.00489501	0.0049272	0.00479309	0.0047949	0.00479916	0.00480725	0.00481648	0.00482455	0.00483018	0.00483253	0.00483003	0.0048221	0.0048097	0.00479394	0.00477561	0.004756	0.00473749	0.00472263	0.00471209	0.00470347	0.0046929	0.00467878	0.00466387	0.00465467	0.00465882	0.00468044	0.00471546	0.00475205	0.00477663	0.00478118	0.00476775	0.00474583	0.0047256	0.00471326	0.00471064	0.0047178	0.0047346	0.00476055
48	HNT2020	DD 62	3	HNT	20.1137	7.76023	17.0114	6.75956	0.00803632	0.00803419	0.00805433	0.00809293	0.0081371	0.00800989	0.00803627	0.00806307	0.00808529	0.00809622	0.0080935	0.0080805	0.00806372	0.00804699	0.00803062	0.00801385	0.00799706	0.00798188	0.00796878	0.00795585	0.00794083	0.00792365	0.00790638	0.0078918	0.00788317	0.00788443	0.00789982	0.00793262	0.00798131	0.00803577	0.00808017	0.00810164	0.0080968	0.00807253	0.00804	0.0080082	0.00798218	0.00796421	0.00795547	0.00795661	0.00796676
49	HNT2020	Dee Geo Woo Gen	1	CTRL	36.3429	9.28092	31.4571	8.27071	0.0120838	0.0120922	0.0120947	0.0121054	0.0121252	0.0121586	0.012197	0.012228	0.0122395	0.0122293	0.012206	0.0121814	0.0121614	0.0121423	0.0121186	0.0120908	0.0120655	0.0120546	0.0120677	0.0121042	0.0121519	0.0121943	0.012218	0.0122197	0.0122075	0.0121934	0.0121827	0.0121722	0.0121559	0.0121285	0.0120895	0.012048	0.0120174	0.0120109	0.012033	0.0120752	0.0121232	0.012166	0.0121982	0.0122154	0.0122142
50	HNT2020	Dee Geo Woo Gen	2	CTRL	34.3699	7.86197	29.7001	6.9736	0.0106993	0.0107045	0.0107519	0.0108305	0.0109169	0.01099	0.0106716	0.0107093	0.0107389	0.0107584	0.0107648	0.0107582	0.0107384	0.0107064	0.0106659	0.0106246	0.0105918	0.0105767	0.0105856	0.010617	0.0106611	0.0107036	0.0107318	0.0107402	0.0107332	0.0107195	0.0107042	0.0106861	0.0106618	0.0106299	0.0105943	0.0105635	0.0105452	0.0105435	0.0105566	0.0105793	0.0106073	0.0106386	0.01067	0.0106941	0.0107026
51	HNT2020	Dee Geo Woo Gen	3	CTRL	30.0552	9.2289	26.6074	8.06849	0.00939167	0.00937147	0.00933843	0.00930524	0.00928592	0.00928926	0.00930909	0.0093293	0.00933661	0.00933025	0.00931882	0.00931091	0.00931191	0.00932615	0.00935572	0.00939342	0.00942152	0.009425	0.00940615	0.0093836	0.00937418	0.00937774	0.00938097	0.00937301	0.00935511	0.00933591	0.00932169	0.00931336	0.00930988	0.00931015	0.00931255	0.00931469	0.00931572	0.00931847	0.00932608	0.00933692	0.00934405	0.00933985	0.00932254	0.00929827	0.00927727
52	HNT2020	Dee Geo Woo Gen	1	HNT	23.7849	9.86775	18.8218	8.26364	0.010404	0.010385	0.0103695	0.01037	0.010381	0.0103915	0.0103905	0.0103788	0.0103671	0.010368	0.0103867	0.0104176	0.0104472	0.0104625	0.0104585	0.0104392	0.0104137	0.010393	0.010386	0.010395	0.0104141	0.0104343	0.0104491	0.0104565	0.010456	0.0104457	0.0104237	0.0103931	0.0103636	0.0103464	0.0103481	0.0103684	0.0103969	0.0104159	0.01041	0.0103764	0.0103289	0.0102898	0.0102749	0.0102852	0.0103117
53	HNT2020	Dee Geo Woo Gen	2	HNT	20.8695	9.54711	13.5579	7.84058	0.013174	0.013158	0.0131289	0.0130982	0.0130702	0.0130531	0.0130509	0.0130627	0.0130801	0.0130949	0.013105	0.0131134	0.0131208	0.0131221	0.0131129	0.0130941	0.0130715	0.0130534	0.0130476	0.0130572	0.0130791	0.013105	0.0131258	0.0131341	0.0131275	0.0131074	0.0130787	0.0130514	0.0130376	0.0130446	0.0130694	0.0131017	0.0131293	0.0131438	0.0131426	0.0131267	0.0130997	0.0130673	0.0130387	0.0130257	0.0130376
54	HNT2020	Dee Geo Woo Gen	3	HNT	15.454	9.03963	14.2121	8.01979	0.00638777	0.00637737	0.00637174	0.00637463	0.00637666	0.00637307	0.00636181	0.00634614	0.00633124	0.00632392	0.00632953	0.00634655	0.00636473	0.00637262	0.00636777	0.00635645	0.0063438	0.00633005	0.00631522	0.00630425	0.00630544	0.00632334	0.00635274	0.00638002	0.00639204	0.00638314	0.00635654	0.00632205	0.00629113	0.00627193	0.00626818	0.00628085	0.00630559	0.00633225	0.00634921	0.00634951	0.00633549	0.00631602	0.00629935	0.00628839	0.00628372
55	HNT2020	Della	1	CTRL	32.4422	10.4044	28.0064	9.16575	0.0076056	0.00762481	0.00767747	0.00775477	0.00783282	0.00759253	0.00761367	0.0076166	0.00759979	0.00757095	0.00754625	0.00753814	0.00754884	0.00757018	0.0075901	0.00759778	0.00758687	0.00756072	0.00753283	0.00751988	0.00753203	0.00756713	0.00761222	0.00765118	0.00767447	0.00768148	0.00767532	0.00765711	0.00762636	0.00758559	0.0075435	0.00751108	0.00749245	0.00748464	0.00748379	0.007489	0.00750086	0.00751687	0.00753131	0.00753887	0.00753862
56	HNT2020	Della	2	CTRL	37.8643	8.16408	33.5652	7.22306	0.0062096	0.00624011	0.00628263	0.00615175	0.00614722	0.00615115	0.00615993	0.00616542	0.00616393	0.0061593	0.00615813	0.00616105	0.00616136	0.00615221	0.00613461	0.00611671	0.00610628	0.00610646	0.00611627	0.00613335	0.00615576	0.00618115	0.00620578	0.0062266	0.00624471	0.00626311	0.00628001	0.00628626	0.0062726	0.00623891	0.00619663	0.00616071	0.00613883	0.00613139	0.00613618	0.00614988	0.00616724	0.00618028	0.00618144	0.006167	0.00613936
57	HNT2020	Della	3	CTRL	37.6236	8.21195	32.3872	7.45324	0.00898274	0.009034	0.0091216	0.00922426	0.00931263	0.00936496	0.00910013	0.00908827	0.00906708	0.00904613	0.00903058	0.00902148	0.00901366	0.00900134	0.00898458	0.00896958	0.00896221	0.00896371	0.00897155	0.00898369	0.00900171	0.00902823	0.00906062	0.00908843	0.00909966	0.00908897	0.00906094	0.00902684	0.00899795	0.00898067	0.00897635	0.00898359	0.00899851	0.00901619	0.00903061	0.00903347	0.00901694	0.00897913	0.00892933	0.00888556	0.00886472
58	HNT2020	Della	1	HNT	16.1044	10.5053	13.2811	9.09365	0.0117509	0.0117555	0.011763	0.0117702	0.0117716	0.0117748	0.0117839	0.0117979	0.011811	0.0118203	0.0118282	0.0118373	0.0118451	0.011844	0.0118277	0.0117959	0.0117552	0.0117199	0.0117068	0.0117242	0.0117643	0.0118081	0.0118362	0.0118389	0.0118197	0.0117895	0.0117577	0.0117289	0.0117044	0.0116847	0.0116714	0.0116679	0.0116746	0.0116876	0.0117013	0.0117108	0.0117158	0.0117213	0.0117318	0.0117446	0.0117506
59	HNT2020	Della	2	HNT	20.5773	10.2798	17.5516	8.96278	0.00510243	0.00512333	0.00512126	0.00510578	0.00508579	0.005072	0.00506109	0.00504658	0.0050272	0.00501089	0.00500728	0.00501808	0.00503479	0.0050457	0.00504561	0.00503782	0.00502928	0.00502864	0.00504402	0.00507774	0.00512261	0.00516414	0.00518779	0.00518691	0.00516597	0.00513434	0.00509852	0.00506145	0.00502737	0.00500328	0.00499623	0.00500933	0.00503699	0.0050686	0.0050939	0.00510589	0.00510356	0.00509169	0.00507841	0.00507017	0.00507003
60	HNT2020	Della	3	HNT	17.4799	9.37555	14.2727	8.13045	0.00892613	0.00892771	0.00895006	0.00897299	0.00897928	0.00896525	0.00894128	0.00892189	0.00891535	0.00892029	0.00892997	0.00893938	0.00894771	0.0089552	0.00895963	0.00895683	0.00894461	0.00892668	0.00891226	0.00891022	0.00892182	0.00893921	0.00895152	0.00895258	0.0089439	0.00893127	0.00891868	0.00890635	0.00889369	0.00888164	0.00887132	0.00886198	0.00885304	0.00884631	0.00884518	0.00885121	0.0088622	0.00887413	0.00888456	0.00889394	0.00890309
61	HNT2020	Dhala Shaitta	1	CTRL	10.8912	9.53854	8.66921	8.23282	0.00991383	0.00993687	0.0099546	0.00996312	0.00995691	0.00995378	0.00996726	0.00999845	0.0100319	0.0100517	0.0100543	0.0100492	0.0100461	0.0100441	0.0100358	0.0100159	0.00998616	0.00995934	0.00995297	0.00997727	0.0100272	0.0100836	0.0101221	0.0101256	0.0100961	0.0100524	0.0100151	0.00999388	0.0099857	0.00997982	0.00996878	0.00995657	0.00995174	0.00996024	0.00997987	0.010002	0.0100213	0.0100394	0.0100597	0.0100778	0.0100843
62	HNT2020	Dhala Shaitta	2	CTRL	10.1249	9.2549	7.35779	7.99708	0.0111022	0.0111749	0.0113109	0.0114722	0.010968	0.0109867	0.0110173	0.0110551	0.0110843	0.0110971	0.0110934	0.0110774	0.0110516	0.0110163	0.010976	0.0109391	0.0109126	0.0109041	0.010921	0.0109649	0.0110271	0.0110906	0.0111374	0.0111572	0.0111531	0.0111347	0.0111091	0.0110785	0.0110432	0.0110019	0.0109569	0.0109195	0.010903	0.0109161	0.0109559	0.0110094	0.0110655	0.0111175	0.0111582	0.0111748	0.0111589
63	HNT2020	Dhala Shaitta	3	CTRL	20.6894	8.19009	16.8144	7.25368	0.00918512	0.00917315	0.00915722	0.00914322	0.00913627	0.00913602	0.00913699	0.0091342	0.00912673	0.00911747	0.00911113	0.00911252	0.00912437	0.00914357	0.00915967	0.00915979	0.00913839	0.00910335	0.00907101	0.00905428	0.00905532	0.00906867	0.00908946	0.00911705	0.00915211	0.00919261	0.00923292	0.00926564	0.00928394	0.00928384	0.00926646	0.0092381	0.00920766	0.0091837	0.0091717	0.00917239	0.00918107	0.00918856	0.00918611	0.00917121	0.00914985
64	HNT2020	Dhala Shaitta	1	HNT	16.3497	7.76276	13.0231	6.80124	0.00636396	0.00640208	0.00647746	0.00657334	0.00665346	0.00628316	0.00627445	0.00627041	0.00627995	0.00630184	0.00633059	0.00635765	0.00637556	0.00637927	0.00636876	0.00634736	0.00631905	0.00629071	0.00627162	0.00626661	0.00627015	0.00626897	0.00625241	0.00622296	0.00619738	0.00619433	0.00621983	0.00626437	0.0063115	0.00634637	0.00636273	0.00636494	0.00636008	0.00635227	0.00634053	0.00632172	0.00629681	0.00627184	0.00625411	0.00624825	0.00625732
65	HNT2020	Dhala Shaitta	2	HNT	16.6931	8.28725	14.0704	7.17685	0.00620347	0.0062195	0.00624287	0.00627034	0.00629319	0.00631098	0.0063264	0.00634274	0.00635819	0.00636801	0.00636954	0.0063644	0.00635482	0.00633931	0.00631411	0.00627735	0.00623232	0.00618925	0.00616171	0.00615853	0.00617791	0.00620819	0.00623395	0.00624364	0.00623564	0.0062188	0.00620784	0.00621622	0.00624742	0.00628992	0.0063242	0.00633681	0.00632704	0.00630372	0.00627582	0.00624731	0.0062197	0.00619495	0.00617518	0.00616107	0.00615319
66	HNT2020	Dhala Shaitta	3	HNT	13.1422	8.36824	10.8359	7.21545	0.00922407	0.00924988	0.00927588	0.00930064	0.00931426	0.00931516	0.00930455	0.00928855	0.00927312	0.00926308	0.00926141	0.00926865	0.00928166	0.00929392	0.00929893	0.00929185	0.00927065	0.00924056	0.00921355	0.00919961	0.00919846	0.00920085	0.00919846	0.00919261	0.00919334	0.00920878	0.0092377	0.0092732	0.00930969	0.00934201	0.00936321	0.00936768	0.00935414	0.00932827	0.00929885	0.00927195	0.00925017	0.00923391	0.00922274	0.00921545	0.00921257
67	HNT2020	DJ 123	1	CTRL	18.9042	8.39189	13.1966	8.12469	0.00886527	0.00890898	0.00901326	0.00916154	0.00931048	0.00875777	0.00882017	0.00887489	0.00890874	0.00891763	0.00891304	0.00890496	0.00889389	0.00887267	0.00883992	0.00880392	0.00877547	0.00876382	0.00877459	0.00880737	0.00885463	0.00890254	0.0089349	0.00894102	0.00892337	0.00889427	0.00886585	0.00884422	0.0088301	0.00881999	0.00881085	0.00880399	0.00880044	0.00880037	0.00880313	0.0088095	0.00882512	0.0088548	0.00889292	0.00892119	0.00892334
68	HNT2020	DJ 123	2	CTRL	18.1542	9.48859	12.3526	9.09898	0.00991587	0.00997802	0.0101059	0.0102771	0.0104364	0.00981079	0.00984546	0.00987471	0.00989637	0.0099061	0.00990682	0.00990152	0.00989082	0.00986997	0.00983546	0.00978995	0.00974396	0.00971686	0.009727	0.00977587	0.00984415	0.00990344	0.0099322	0.00992585	0.00989729	0.0098663	0.00984679	0.00984133	0.00984231	0.00983503	0.00980855	0.00976753	0.00972865	0.00971221	0.00972905	0.00977443	0.00983506	0.00989544	0.00994164	0.00996198	0.00995301
69	HNT2020	DJ 123	3	CTRL	14.2028	9.59336	9.42612	8.59258	0.00382153	0.00383187	0.00382645	0.00381878	0.00382343	0.00384387	0.00387003	0.00388562	0.00387846	0.00384824	0.00380846	0.00378033	0.00377973	0.00380447	0.00383482	0.00384899	0.00383909	0.00381401	0.00378846	0.00377193	0.00376735	0.00377558	0.00379654	0.00382557	0.00385314	0.00387117	0.00387837	0.00387822	0.00387265	0.00385986	0.0038387	0.00381298	0.00379121	0.00378115	0.00378552	0.00380205	0.00382469	0.00384244	0.00384139	0.00381476	0.00377407
70	HNT2020	DJ 123	1	HNT	9.47884	9.27088	6.23412	8.06479	0.00721507	0.00721929	0.0072227	0.00723006	0.00724112	0.00725353	0.00726652	0.00728205	0.00730116	0.00732032	0.00733231	0.00733186	0.00731975	0.00730069	0.00727821	0.0072524	0.00722313	0.00719396	0.00717135	0.00716006	0.00715976	0.00716605	0.00717376	0.00717872	0.00717791	0.00717032	0.007159	0.0071517	0.00715665	0.00717616	0.00720358	0.00722666	0.00723593	0.00723018	0.00721472	0.00719603	0.00717849	0.0071651	0.00715887	0.00716219	0.00717551
71	HNT2020	DJ 123	2	HNT	7.16039	8.87727	4.12552	7.7192	0.00697522	0.00698575	0.0070154	0.0070505	0.0070758	0.0070875	0.00709373	0.00704726	0.00706168	0.00707628	0.00708475	0.00708613	0.00708519	0.00708539	0.00708334	0.0070706	0.00704251	0.00700566	0.00697535	0.00696458	0.00697438	0.00699359	0.00700753	0.00700816	0.00699828	0.00698818	0.00698765	0.00700021	0.0070224	0.00704717	0.00706825	0.00708164	0.00708479	0.00707694	0.00706069	0.00704254	0.00702975	0.00702507	0.00702473	0.007023	0.00701861
72	HNT2020	DJ 123	3	HNT	7.39156	8.95109	4.99076	7.75319	0.00411826	0.00414117	0.0041827	0.00423169	0.00427006	0.00428847	0.00429229	0.00417048	0.00417294	0.00418303	0.00419674	0.00420861	0.00421614	0.00421832	0.00421398	0.0042011	0.00417901	0.00415111	0.00412372	0.00410165	0.00408496	0.0040703	0.00405516	0.00404135	0.00403491	0.0040422	0.00406525	0.00410037	0.00414091	0.0041803	0.00421373	0.00423739	0.00424695	0.00423867	0.0042111	0.00416681	0.00411475	0.00407036	0.00404925	0.00405671	0.00408349
73	HNT2020	DNJ 140	1	CTRL	24.3159	8.53829	21.7321	7.4461	0.00712238	0.00717265	0.00727947	0.00741609	0.00754448	0.00763316	0.00719834	0.00719228	0.00716419	0.00713056	0.00710535	0.00709531	0.00709462	0.00709439	0.00709217	0.0070914	0.00709299	0.0070943	0.00709374	0.0070946	0.00710373	0.00712561	0.00715642	0.00718515	0.00720259	0.00720683	0.0072012	0.00718902	0.00717072	0.00714449	0.00711157	0.00708007	0.00705986	0.00705865	0.00707782	0.0071097	0.00714102	0.00715929	0.00716051	0.00715031	0.00713808
74	HNT2020	DNJ 140	2	CTRL	37.0734	7.67426	31.3506	7.23578	0.00825441	0.0083265	0.00844468	0.00857894	0.0086878	0.00829037	0.00829502	0.0082901	0.00827537	0.0082498	0.0082215	0.00820117	0.0081952	0.00820098	0.00821223	0.00822358	0.00823148	0.00823689	0.00824466	0.00825939	0.00828206	0.00830902	0.00833264	0.00834466	0.00834224	0.00832947	0.00831321	0.00829803	0.00828363	0.00826555	0.00824102	0.00821357	0.00818847	0.0081705	0.00816328	0.00816886	0.00818738	0.00821473	0.00824314	0.00826469	0.00827602
75	HNT2020	DNJ 140	3	CTRL	28.7418	9.05158	24.5675	7.9705	0.00248908	0.00254304	0.00266503	0.0028237	0.00297402	0.00308071	0.00252416	0.00252814	0.00251008	0.00248338	0.00246165	0.00245654	0.00246583	0.00247645	0.00247519	0.00245758	0.00242828	0.00240011	0.00238795	0.00239977	0.00243265	0.00247454	0.00250935	0.00252537	0.00252432	0.00251944	0.0025231	0.00253703	0.00255275	0.00255841	0.00254835	0.00252657	0.00249913	0.00247249	0.00245356	0.00244788	0.00245733	0.00247694	0.0024973	0.00251027	0.00251407
76	HNT2020	DNJ 140	1	HNT	17.2145	9.94164	12.8275	8.8532	0.00671058	0.00669941	0.00670124	0.0067178	0.00673821	0.0067626	0.00678659	0.00680534	0.00681473	0.00681771	0.00682146	0.00682809	0.00682962	0.00681499	0.00678327	0.00674557	0.00671509	0.0067013	0.0067086	0.00673536	0.0067736	0.00681051	0.00683295	0.00683488	0.00682303	0.00681138	0.00680972	0.00681721	0.00682473	0.00681929	0.00679178	0.00674508	0.0066927	0.00665486	0.00664683	0.00666875	0.0067084	0.00675057	0.00678595	0.00680997	0.00682044
77	HNT2020	DNJ 140	2	HNT	24.641	11.1037	20.5636	9.70502	0.0138283	0.0138396	0.0138502	0.0138543	0.0138527	0.0138556	0.0138686	0.013886	0.0138933	0.0138813	0.0138536	0.0138242	0.0138062	0.0138037	0.0138106	0.0138153	0.0138087	0.0137917	0.0137752	0.0137704	0.0137779	0.013789	0.0137949	0.0137964	0.0138015	0.0138157	0.0138343	0.0138457	0.0138404	0.0138162	0.0137783	0.013737	0.0137031	0.0136849	0.0136845	0.0136957	0.0137088	0.0137182	0.0137264	0.0137381	0.0137532
78	HNT2020	DNJ 140	3	HNT	23.501	11.1826	19.4043	9.83653	0.0136159	0.0136037	0.0136147	0.0136413	0.0136679	0.0136936	0.013721	0.0137522	0.0137819	0.0138013	0.0138052	0.0137957	0.0137788	0.0137599	0.0137419	0.0137248	0.0137055	0.0136845	0.0136698	0.0136721	0.0136949	0.0137287	0.0137544	0.0137557	0.0137318	0.013697	0.0136697	0.0136598	0.0136652	0.0136741	0.0136742	0.0136613	0.0136395	0.0136192	0.0136106	0.0136166	0.0136325	0.0136515	0.0136704	0.0136874	0.0136978
79	HNT2020	Gogo Lempuk	1	CTRL	25.8496	9.78443	21.558	8.6014	0.0105244	0.0105658	0.0106436	0.0107401	0.0108236	0.0105279	0.0105275	0.0105158	0.0105024	0.0104942	0.0104941	0.0104984	0.0105032	0.0105069	0.0105104	0.0105129	0.0105113	0.0105062	0.0105035	0.0105097	0.0105263	0.01055	0.0105748	0.0105943	0.0106042	0.0106032	0.0105924	0.0105755	0.0105565	0.0105364	0.0105138	0.0104875	0.0104584	0.0104332	0.0104209	0.0104255	0.0104424	0.010461	0.0104739	0.0104811	0.0104865
80	HNT2020	Gogo Lempuk	2	CTRL	31.0424	9.25548	25.8578	8.34476	0.00797514	0.00798009	0.00801491	0.00806763	0.00811727	0.00815035	0.00816608	0.00799	0.00798222	0.00797033	0.00795974	0.00795428	0.00795526	0.00795893	0.00795948	0.00795275	0.007938	0.00791817	0.00789908	0.00788882	0.00789592	0.00792418	0.0079673	0.00800984	0.00803668	0.00804251	0.00803313	0.00801934	0.00800912	0.00800403	0.00800058	0.00799317	0.0079772	0.00795373	0.00793048	0.00791677	0.00791588	0.00792151	0.0079237	0.0079183	0.00791056
81	HNT2020	Gogo Lempuk	3	CTRL	28.446		23.7079
82	HNT2020	Gogo Lempuk	1	HNT	29.1922	9.22312	24.5327	8.19564	0.00804903	0.00804687	0.00805665	0.00808237	0.00811443	0.00815377	0.00819383	0.00822603	0.00823998	0.00823181	0.00820767	0.00818022	0.00815987	0.00814784	0.0081394	0.00812898	0.00811449	0.00810355	0.00810975	0.00814036	0.00818917	0.00824039	0.0082773	0.00828944	0.00827757	0.00825204	0.0082277	0.00821683	0.00822094	0.00822561	0.0082111	0.00817288	0.0081274	0.00810349	0.00811977	0.00816955	0.00822865	0.0082727	0.00829183	0.0082895	0.00827557
83	HNT2020	Gogo Lempuk	2	HNT	24.7047	9.1954	20.3297	8.18234	0.00973422	0.00976979	0.0097834	0.00977312	0.00974741	0.00972231	0.00970757	0.00970446	0.00970877	0.00971722	0.00972909	0.00974383	0.00975863	0.00976899	0.00977177	0.00976709	0.00975779	0.00974829	0.00974205	0.00973939	0.00973907	0.00974135	0.00974811	0.00975952	0.00977209	0.00978004	0.00977868	0.00976655	0.00974572	0.00972165	0.00970263	0.00969628	0.00970331	0.00971739	0.00972973	0.00973287	0.00972262	0.00969944	0.00967101	0.00965064	0.00964929
84	HNT2020	Gogo Lempuk	3	HNT	23.8978	9.75275	20.5021	8.51974	0.00614056	0.00618919	0.00621675	0.00622331	0.00620852	0.00618833	0.00617057	0.00615913	0.00615467	0.00615991	0.00617701	0.00620219	0.00622382	0.00622786	0.00620913	0.00617498	0.00614016	0.006122	0.00613276	0.00617181	0.00622623	0.00627796	0.00631019	0.00631339	0.00629222	0.00626285	0.00624028	0.00622695	0.00621463	0.0061958	0.0061757	0.00617037	0.00618742	0.00621988	0.00625431	0.00628171	0.0063021	0.00631788	0.00632799	0.00632857	0.0063211
85	HNT2020	H256-76-1-1-1	1	CTRL	25.5851	10.3509	22.1706	9.01294	0.00983399	0.00985775	0.00986981	0.00985661	0.00982038	0.00978021	0.00975478	0.00975081	0.00976248	0.00978064	0.00979929	0.00981664	0.00983326	0.00984951	0.00986383	0.00987158	0.00986685	0.00984789	0.00982014	0.00979356	0.0097762	0.00977012	0.00977235	0.00977783	0.00978132	0.00977794	0.00976523	0.00974668	0.00973206	0.00973262	0.00975415	0.00979192	0.00983214	0.0098601	0.00986854	0.00985999	0.00984253	0.00982298	0.00980382	0.00978562	0.00977069
86	HNT2020	H256-76-1-1-1	2	CTRL	27.2402	9.54608	23.4568	8.33402	0.0114456	0.0114463	0.0114355	0.0114219	0.0114129	0.0113881	0.0113798	0.0113593	0.0113309	0.0113088	0.0113032	0.0113118	0.0113267	0.0113453	0.0113698	0.0113969	0.0114146	0.0114118	0.0113919	0.011371	0.0113629	0.0113659	0.0113665	0.011354	0.0113301	0.011305	0.0112865	0.0112742	0.0112627	0.011247	0.0112257	0.0112005	0.0111766	0.0111632	0.0111684	0.0111924	0.0112248	0.011251	0.0112608	0.011253	0.0112319
87	HNT2020	H256-76-1-1-1	3	CTRL	26.4127		22.8137
88	HNT2020	H256-76-1-1-1	1	HNT	17.4458	9.62283	15.9489	8.37322	0.0141573	0.0141297	0.0140893	0.0140605	0.0140462	0.0140419	0.0140372	0.0140289	0.01402	0.0140167	0.0140222	0.0140338	0.0140439	0.0140459	0.0140401	0.0140318	0.0140243	0.0140201	0.0140241	0.0140415	0.0140711	0.0141035	0.014126	0.0141311	0.0141208	0.0141015	0.0140779	0.0140527	0.0140298	0.0140132	0.0140051	0.0140065	0.0140138	0.0140198	0.0140166	0.0140013	0.0139781	0.0139554	0.01394	0.0139343	0.0139391
89	HNT2020	H256-76-1-1-1	2	HNT	15.546	9.14258	14.3427	8.13665	0.0122465	0.0122069	0.0121809	0.0121513	0.0121244	0.0121087	0.0121087	0.0121214	0.0121376	0.0121508	0.0121641	0.0121847	0.0122131	0.0122378	0.0122435	0.0122233	0.0121837	0.0121409	0.0121107	0.0121008	0.01211	0.0121318	0.0121589	0.0121832	0.0121969	0.0121946	0.012178	0.0121569	0.0121434	0.0121434	0.0121549	0.0121736	0.0121945	0.0122101	0.0122102	0.0121878	0.0121463	0.0121002	0.0120665	0.0120554	0.0120672
90	HNT2020	H256-76-1-1-1	3	HNT	15.7149	8.90877	15.0931	8.08804	0.010606	0.0106141	0.0106147	0.0106152	0.0106139	0.0106138	0.0106152	0.0106182	0.0106206	0.010621	0.0106201	0.0106186	0.0106157	0.0106101	0.0106049	0.010605	0.0106099	0.0106148	0.0106162	0.0106167	0.0106226	0.0106376	0.0106588	0.0106767	0.0106818	0.0106687	0.0106386	0.0106018	0.010574	0.0105677	0.0105846	0.0106166	0.0106484	0.0106639	0.0106543	0.010623	0.0105845	0.0105561	0.0105457	0.0105484	0.0105556
91	HNT2020	Kaukau	1	CTRL	30.0069	11.0284	24.7361	9.90015	0.004382	0.00440105	0.00442008	0.00442567	0.00441399	0.00439246	0.00437292	0.0043642	0.00436846	0.00438189	0.00439707	0.00440741	0.00441111	0.00441065	0.00440896	0.00440631	0.00440098	0.00439263	0.00438401	0.0043799	0.00438398	0.00439593	0.00441032	0.00441792	0.00441041	0.00438645	0.00435419	0.00432799	0.00432125	0.0043397	0.00437813	0.00442113	0.00445184	0.00446222	0.00445676	0.00444613	0.00443699	0.0044277	0.00441324	0.00439299	0.00437345
92	HNT2020	Kaukau	2	CTRL	35.0112	8.60332	29.7049	7.77245	0.0100391	0.0100476	0.010049	0.0100437	0.0100287	0.0100048	0.00998244	0.00997692	0.00999421	0.0100222	0.0100386	0.0100301	0.0100039	0.00997815	0.00996622	0.00996903	0.00998054	0.00999515	0.0100082	0.0100137	0.0100062	0.00998608	0.00996114	0.00994218	0.00993591	0.00994188	0.00995372	0.00996283	0.00996405	0.00995955	0.00995748	0.00996464	0.00997993	0.00999393	0.00999595	0.00998337	0.00996457	0.00995192	0.00995018	0.00995262	0.00995095
93	HNT2020	Kaukau	3	CTRL	32.5091		27.2205
94	HNT2020	Kaukau	1	HNT	12.9355	9.4863	9.14754	8.37199	0.00789168	0.00792948	0.00796812	0.00800338	0.00802382	0.0080266	0.00801353	0.00799243	0.00797022	0.0079508	0.00793638	0.00792932	0.00793062	0.00793812	0.00794878	0.00795978	0.00796735	0.00796861	0.00796306	0.00795187	0.00793683	0.00792009	0.00790365	0.00788891	0.00787697	0.00786843	0.00786513	0.00787328	0.00790042	0.00794563	0.0079962	0.00803561	0.0080523	0.00804437	0.0080181	0.00798415	0.00795455	0.00793759	0.00793278	0.00793222	0.00792888
95	HNT2020	Kaukau	2	HNT	11.1487	10.2116	7.14114	8.952	0.00832068	0.00830975	0.00830706	0.00831856	0.0083361	0.00835339	0.00836472	0.0083709	0.00837611	0.00838461	0.00839695	0.00840926	0.00841581	0.00841269	0.0084001	0.00837919	0.00834946	0.00831345	0.00828033	0.00826128	0.00826067	0.008272	0.00828241	0.00828159	0.00826867	0.00825062	0.00823677	0.00823603	0.00825497	0.00829345	0.00834288	0.00838995	0.00842157	0.00843124	0.00842132	0.00839978	0.00837622	0.00835784	0.0083475	0.00834407	0.00834575
96	HNT2020	Kaukau	3	HNT	14.4419	9.90637	10.9621	8.61997	0.00772822	0.00774079	0.00776565	0.00779631	0.00782025	0.007714	0.00771004	0.00771185	0.00772643	0.00775189	0.00777927	0.00779922	0.00780921	0.00781295	0.00781465	0.00781301	0.00780163	0.00777614	0.00774004	0.00770438	0.00768141	0.00767722	0.00768802	0.0077025	0.00771	0.0077084	0.00770577	0.0077137	0.00773676	0.00776775	0.00779427	0.00780854	0.00781002	0.00780155	0.00778495	0.00776176	0.00773606	0.00771388	0.00769991	0.00769644	0.00770476
97	HNT2020	Kaybonnet	1	CTRL	36.1287	9.4563	30.9962	8.32427	0.0119039	0.0118914	0.0118555	0.0118385	0.0118276	0.0118253	0.011831	0.0118416	0.0118519	0.0118572	0.011855	0.0118462	0.0118349	0.011825	0.0118178	0.0118124	0.0118088	0.0118098	0.0118181	0.0118338	0.0118522	0.0118653	0.0118659	0.0118521	0.0118296	0.011808	0.0117948	0.0117892	0.011784	0.011772	0.0117524	0.0117313	0.0117185	0.0117211	0.0117389	0.0117648	0.0117902	0.0118093	0.0118185	0.0118129	0.0117885
98	HNT2020	Kaybonnet	2	CTRL	31.5232	8.76444	27.2382	7.72945	0.00869532	0.00868968	0.00870608	0.00873978	0.00864455	0.00866726	0.00869713	0.0087272	0.00874582	0.00874459	0.00872379	0.00869315	0.0086652	0.00864738	0.00864091	0.00864409	0.00865464	0.00866997	0.00868586	0.00869661	0.00869738	0.00868669	0.00866785	0.00864848	0.00863711	0.00863732	0.00864514	0.00865269	0.0086542	0.00864701	0.00862989	0.00860426	0.0085768	0.0085596	0.00856212	0.00858328	0.00861296	0.00863993	0.00865817	0.00866558	0.00866202
99	HNT2020	Kaybonnet	3	CTRL	32.3606	8.07851	27.7347	7.3239	0.0108385	0.0108279	0.0108131	0.0108049	0.0108066	0.0108207	0.0108454	0.0108759	0.0109038	0.01092	0.0109197	0.0109046	0.0108801	0.0108498	0.0108145	0.0107751	0.0107369	0.0107103	0.0107048	0.0107215	0.0107506	0.0107783	0.0107951	0.0108015	0.0108051	0.0108116	0.0108179	0.0108147	0.0107952	0.0107606	0.0107197	0.0106861	0.0106719	0.0106825	0.0107132	0.0107508	0.0107835	0.0108064	0.0108191	0.0108186	0.0107996
100	HNT2020	Kaybonnet	1	HNT	28.309	9.2765	23.9529	8.11918	0.00630635	0.00629817	0.00628662	0.00628363	0.00628774	0.00629553	0.00629587	0.0062825	0.00625994	0.00624331	0.00624667	0.00626969	0.00629636	0.00630938	0.00630582	0.00629559	0.00628715	0.00628159	0.00627818	0.0062803	0.00629317	0.00631641	0.00634	0.00634967	0.00633825	0.00631008	0.00627673	0.00625026	0.00623781	0.00623906	0.00625032	0.00627022	0.00629651	0.00632235	0.00633662	0.00632924	0.0062995	0.00625828	0.006223	0.00620897	0.00622301
101	HNT2020	Kaybonnet	2	HNT	28.8101	8.48092	24.6265	7.48359	0.00901026	0.0089842	0.00896302	0.00896105	0.0089742	0.00899386	0.0090078	0.00901095	0.00900544	0.00899829	0.00899666	0.00900328	0.00901497	0.0090264	0.00903655	0.00904819	0.00906168	0.00907412	0.00908244	0.00908503	0.00908103	0.00907009	0.00905326	0.0090341	0.00901765	0.00900583	0.00899574	0.00898423	0.00897271	0.00896552	0.0089669	0.00897967	0.00900073	0.00902077	0.00902951	0.00902314	0.00900841	0.00899666	0.00899353	0.00899564	0.00899815
102	HNT2020	Kaybonnet	3	HNT	28.5596		24.2897
103	HNT2020	Keriting Tingii	1	CTRL	32.052	8.74736	18.9467	6.30412	0.00706328	0.0070857	0.00709065	0.00707795	0.00705387	0.0070344	0.00703055	0.00704451	0.00706827	0.00709086	0.00710591	0.00711459	0.00712135	0.00712681	0.00712718	0.00711926	0.00710602	0.00709735	0.00710148	0.00711465	0.00712197	0.00710958	0.00707615	0.00703416	0.00700065	0.00698552	0.00698777	0.00700149	0.00702254	0.00704708	0.00706822	0.00707848	0.00707497	0.00706351	0.00705425	0.00705275	0.00705643	0.00705756	0.00705035	0.0070358	0.00702254
104	HNT2020	Keriting Tingii	2	CTRL	22.0604	7.27337	21.1358	8.01355	0.010932	0.0109167	0.0108999	0.0108863	0.010876	0.0108732	0.0108794	0.0108913	0.0108982	0.0108899	0.0108654	0.010837	0.0108226	0.0108317	0.0108587	0.0108869	0.0109007	0.0108969	0.0108836	0.0108714	0.0108658	0.0108659	0.0108672	0.0108652	0.0108604	0.0108582	0.0108641	0.0108779	0.0108923	0.0108966	0.0108843	0.010859	0.0108323	0.0108178	0.0108229	0.0108447	0.0108708	0.0108868	0.010884	0.0108655	0.0108441
105	HNT2020	Keriting Tingii	3	CTRL	25.5566	9.05517	21.487	8.10104	0.00904874	0.00907508	0.0090981	0.00911056	0.00897217	0.00894226	0.00892331	0.00891466	0.00890935	0.00890297	0.00889897	0.00890596	0.00892913	0.00896322	0.0089947	0.0090108	0.00900786	0.00899296	0.00897702	0.00896557	0.008956	0.00894211	0.00892068	0.00889521	0.00887434	0.00886549	0.0088694	0.00888072	0.00889377	0.00890524	0.00891267	0.00891262	0.00890216	0.00888475	0.00887176	0.0088762	0.00890303	0.00894328	0.00897791	0.00898938	0.00897404
106	HNT2020	Keriting Tingii	1	HNT	33.3837	9.28888	28.4861	8.19904	0.0157455	0.0157625	0.0157708	0.0157727	0.0157614	0.0157443	0.0157256	0.0157089	0.015694	0.0156834	0.0156838	0.0157001	0.0157265	0.0157471	0.0157483	0.0157276	0.0156924	0.0156572	0.0156391	0.0156492	0.0156866	0.0157388	0.0157864	0.015812	0.015811	0.0157915	0.0157657	0.0157429	0.0157271	0.0157177	0.0157141	0.0157203	0.0157384	0.0157654	0.0157919	0.0158054	0.015798	0.0157707	0.0157346	0.0157042	0.015692
107	HNT2020	Keriting Tingii	2	HNT	40.578	9.49373	34.6154	8.43022	0.00793999	0.0079352	0.0079447	0.00796534	0.00799187	0.00801935	0.00796915	0.00798815	0.00799817	0.00799889	0.00799311	0.0079848	0.00797686	0.0079714	0.00796928	0.007968	0.00796185	0.00794818	0.0079329	0.00792728	0.00793719	0.00795635	0.00797166	0.00797398	0.00796364	0.00794713	0.00793109	0.00791971	0.00791478	0.00791483	0.00791475	0.00790839	0.00789366	0.00787576	0.00786334	0.00786099	0.00786602	0.00787281	0.00788019	0.0078918	0.00790947
108	HNT2020	Keriting Tingii	3	HNT	43.2316	8.32451	37.6088	7.53517	0.00699785	0.00706662	0.00717466	0.00728685	0.00736859	0.00740133	0.00701818	0.00698276	0.00694558	0.00691935	0.00690982	0.00691748	0.0069358	0.00695573	0.00697001	0.00697609	0.00697689	0.006981	0.00699694	0.00702427	0.00705226	0.00706778	0.0070642	0.00704486	0.0070202	0.00700047	0.00698954	0.00698371	0.00697617	0.00696274	0.00694711	0.00693927	0.00694503	0.0069613	0.00697931	0.00699171	0.00699753	0.00699922	0.00699772	0.00699146	0.00698093
109	HNT2020	Khao Tot Long 227	1	CTRL	17.9192	9.99318	12.8944	8.94366	0.00738919	0.00739952	0.0074323	0.00747244	0.00750254	0.00751607	0.00751812	0.00743467	0.00743193	0.00743208	0.00743354	0.00743331	0.00743284	0.0074372	0.00744818	0.00745797	0.00745344	0.00742891	0.00739299	0.00736195	0.007346	0.0073429	0.00734368	0.0073415	0.00733461	0.00732332	0.00730783	0.00729102	0.00728154	0.00729101	0.0073255	0.00737809	0.00743173	0.0074701	0.00748659	0.00748416	0.0074695	0.00744806	0.00742354	0.00739971	0.00738118
110	HNT2020	Khao Tot Long 227	2	CTRL	12.825	10.0845	8.28906	9.05434	0.0051688	0.00522909	0.00536367	0.00554809	0.00572588	0.00510258	0.00516146	0.00520979	0.00524145	0.00525256	0.0052474	0.00522686	0.0051891	0.00513461	0.00507535	0.00502942	0.00500738	0.00500973	0.00503152	0.00506731	0.00511284	0.0051629	0.00520934	0.00524317	0.00525937	0.00525503	0.00522733	0.00517828	0.00511971	0.00506743	0.00503316	0.00502162	0.00502956	0.00505318	0.0050896	0.00513417	0.0051816	0.00522402	0.00524945	0.00524422	0.00520578
111	HNT2020	Khao Tot Long 227	3	CTRL	11.7108	11.4895	6.63637	10.4285	0.012309	0.0123137	0.0123108	0.012299	0.0122792	0.0122572	0.0122401	0.0122355	0.0122474	0.0122737	0.0123048	0.0123281	0.0123367	0.0123325	0.0123227	0.0123124	0.0123021	0.0122914	0.0122819	0.012276	0.0122743	0.0122741	0.0122719	0.0122657	0.0122562	0.012247	0.0122431	0.0122489	0.0122657	0.0122883	0.012307	0.0123129	0.0123037	0.0122854	0.0122658	0.0122475	0.0122279	0.0122041	0.0121764	0.0121489	0.0121283
112	HNT2020	Khao Tot Long 227	1	HNT	12.1371	10.2504	7.20328	9.38132	0.00659781	0.00662693	0.00669099	0.00677697	0.00685524	0.00656404	0.00657597	0.00658802	0.00660008	0.0066056	0.00660127	0.00658994	0.00657995	0.00657734	0.00658164	0.00658506	0.00657764	0.00655757	0.00653392	0.00651841	0.00651508	0.00651744	0.006515	0.00650305	0.00648793	0.00648138	0.0064902	0.00651187	0.00653789	0.0065588	0.00656963	0.00657196	0.00656837	0.00655957	0.00654483	0.00652478	0.00650403	0.0064882	0.00647907	0.00647435	0.00647396
113	HNT2020	Khao Tot Long 227	2	HNT	13.0271	8.78503	8.41492	8.01338	0.00579914	0.00585346	0.00595952	0.00609271	0.00621143	0.00628288	0.00582782	0.00580734	0.00578754	0.00578048	0.00578607	0.00580038	0.00581532	0.00582256	0.0058174	0.00579997	0.00577344	0.00574529	0.00572585	0.00572147	0.00572869	0.00573545	0.00572944	0.00570873	0.00568576	0.00567824	0.00569567	0.00573478	0.00578436	0.00582994	0.00585975	0.00586974	0.00586167	0.00584171	0.00581694	0.00579292	0.00577459	0.00576516	0.00576383	0.00576579	0.00576808
114	HNT2020	Khao Tot Long 227	3	HNT	9.46165	9.90954	6.07747	8.65775	0.00569303	0.00574662	0.00584914	0.00598241	0.00610759	0.00577164	0.00580088	0.00581831	0.00582821	0.00583069	0.00582622	0.00581296	0.00578847	0.00575223	0.00571072	0.00567413	0.00564792	0.00563152	0.00562234	0.00561961	0.00562438	0.00563583	0.00564824	0.00565443	0.00565411	0.00565528	0.00566678	0.00569081	0.00572088	0.00574506	0.00575531	0.00575423	0.00574868	0.00574309	0.0057373	0.0057305	0.00572589	0.00572652	0.00572863	0.00572384	0.00571083
115	HNT2020	Lemont	1	CTRL	41.2722	8.28367	35.638	7.7024	0.0103649	0.0103617	0.0103512	0.0103341	0.0103134	0.0103014	0.0103053	0.0103228	0.0103419	0.0103511	0.0103473	0.010336	0.0103247	0.0103176	0.0103159	0.0103195	0.0103268	0.0103352	0.0103409	0.0103394	0.0103272	0.0103047	0.0102766	0.0102507	0.0102346	0.0102315	0.0102389	0.0102507	0.010263	0.0102742	0.010283	0.0102878	0.0102863	0.0102792	0.0102712	0.0102684	0.0102737	0.0102843	0.0102934	0.0102952	0.0102898
116	HNT2020	Lemont	2	CTRL	33.8148	8.43919	29.0394	7.50857	0.012058	0.0120909	0.0121451	0.0122063	0.0122558	0.0122807	0.0121818	0.0121688	0.0121518	0.0121375	0.012127	0.0121161	0.0120991	0.0120734	0.0120437	0.0120195	0.0120096	0.0120157	0.0120315	0.0120476	0.012058	0.0120634	0.0120671	0.0120702	0.0120699	0.0120635	0.0120528	0.0120431	0.0120386	0.0120375	0.0120338	0.0120211	0.0119979	0.0119695	0.0119455	0.0119326	0.0119309	0.0119346	0.0119388	0.0119433	0.0119513
117	HNT2020	Lemont	3	CTRL	37.5435		32.3387
118	HNT2020	Lemont	1	HNT	19.8149	10.1481	17.1175	8.80008	0.0104997	0.0104862	0.0104806	0.0104789	0.0104744	0.0104756	0.010488	0.0105086	0.0105244	0.0105262	0.0105169	0.0105078	0.0105059	0.0105067	0.0105002	0.0104819	0.0104579	0.0104434	0.0104542	0.010494	0.01055	0.0106008	0.0106281	0.0106257	0.0106015	0.0105696	0.0105417	0.0105233	0.0105157	0.0105151	0.0105142	0.0105071	0.0104919	0.0104737	0.0104605	0.0104553	0.0104563	0.0104617	0.0104755	0.0105021	0.0105404
119	HNT2020	Lemont	2	HNT	18.9365	12.9509	15.2581	11.2197	0.00442646	0.00441566	0.0044105	0.00439918	0.00438065	0.00436197	0.00435207	0.00435511	0.00436901	0.00438848	0.00440673	0.0044168	0.0044147	0.00440266	0.00438757	0.00437437	0.00436221	0.00434929	0.00434049	0.00434634	0.00437148	0.00440613	0.00443226	0.00443798	0.00442525	0.00440514	0.00438805	0.00437934	0.00438093	0.00439139	0.00440311	0.00440288	0.00438197	0.004346	0.00431182	0.00429415	0.00429579	0.00431005	0.00432957	0.00434883	0.00436237
120	HNT2020	Lemont	3	HNT	19.3757		16.1878
121	HNT2020	Mansaku	1	CTRL	18.7431	10.1549	17.066	9.06885	0.0106774	0.0106737	0.0106628	0.0106599	0.0106697	0.0107006	0.0107445	0.0107841	0.0107997	0.0107854	0.0107528	0.0107207	0.0106991	0.0106838	0.0106674	0.0106493	0.0106348	0.0106318	0.0106468	0.0106818	0.0107322	0.010786	0.0108248	0.0108327	0.0108095	0.0107702	0.0107315	0.0107002	0.0106729	0.010644	0.0106156	0.0105997	0.0106057	0.0106328	0.0106707	0.0107066	0.0107347	0.010756	0.0107719	0.0107768	0.0107652
122	HNT2020	Mansaku	2	CTRL	15.0008	10.9632	12.9483	9.51366	0.0100585	0.0101322	0.0102711	0.0104466	0.0106055	0.00996875	0.010002	0.0100246	0.0100297	0.0100161	0.00999602	0.00997968	0.0099682	0.00995381	0.00993177	0.00990561	0.00988374	0.0098779	0.00989819	0.00994547	0.0100088	0.0100697	0.0101092	0.0101163	0.0100949	0.0100589	0.0100218	0.00999036	0.00996457	0.00993966	0.00991337	0.00989348	0.00989207	0.0099182	0.00996827	0.0100252	0.0100715	0.010099	0.0101076	0.010097	0.0100684
123	HNT2020	Mansaku	3	CTRL	13.4001	9.6889	10.8114	8.41396	0.00941519	0.00944758	0.00952281	0.00962786	0.00973065	0.00931837	0.00936004	0.00940105	0.00943117	0.00944247	0.00943834	0.00942686	0.00941479	0.00940113	0.00938097	0.00935229	0.00932086	0.00930135	0.00930782	0.0093406	0.00938388	0.00941623	0.00942427	0.00941022	0.00938919	0.00937631	0.00937501	0.00937664	0.00937011	0.00934953	0.00931849	0.00928848	0.00926908	0.00926343	0.00926791	0.00927651	0.00928787	0.00930426	0.00932446	0.00933957	0.00934104
124	HNT2020	Mansaku	1	HNT	18.1748	7.8291	17.2101	7.18177	0.00960095	0.00959514	0.00958546	0.00957986	0.0095797	0.00958273	0.00957942	0.00956286	0.0095369	0.00951617	0.00951463	0.00953318	0.00955905	0.00957732	0.00958216	0.00957725	0.00956884	0.0095621	0.00956135	0.00956868	0.00958173	0.0095945	0.00960176	0.00960273	0.00959997	0.00959417	0.00958219	0.00956086	0.00953219	0.00950353	0.00948407	0.00948115	0.00949529	0.00951923	0.0095407	0.00954789	0.00953642	0.00951208	0.00948802	0.00947735	0.00948731
125	HNT2020	Mansaku	2	HNT	15.0389	9.55074	11.9862	8.27197	0.010072	0.0100572	0.0100381	0.0100207	0.0100068	0.00999826	0.00999269	0.00998576	0.00997557	0.00996599	0.0099634	0.00997017	0.00998209	0.00999217	0.00999577	0.00999172	0.00998113	0.00996845	0.00996138	0.00996608	0.00998181	0.0100011	0.0100152	0.0100197	0.0100149	0.0100031	0.00998574	0.00996455	0.00994287	0.00992631	0.00992233	0.0099378	0.00997143	0.0100092	0.0100296	0.0100172	0.00997609	0.00992936	0.00990277	0.00990684	0.00993278
126	HNT2020	Mansaku	3	HNT	13.357	8.26714	11.2149	7.14759	0.00806846	0.00806674	0.00806587	0.00806861	0.0080684	0.00806504	0.00805809	0.00804968	0.00804249	0.00804109	0.00804982	0.00806841	0.0080904	0.00810792	0.008118	0.00811997	0.00810926	0.0080814	0.00804135	0.00800586	0.00799367	0.00801175	0.00804939	0.008085	0.00810121	0.00809369	0.00807015	0.00804419	0.00802758	0.00802435	0.00803084	0.00804076	0.00804714	0.008045	0.0080329	0.00801243	0.00798845	0.00796817	0.00795914	0.00796576	0.00798804
127	HNT2020	Moroberekan	1	CTRL	24.5596	9.23982	20.3911	8.05992	0.00935915	0.00935403	0.00934389	0.00933672	0.00933599	0.00933743	0.00933125	0.00931086	0.00927973	0.00925003	0.00923482	0.00924112	0.00926897	0.00931357	0.00936605	0.00941399	0.00944472	0.00945216	0.00944069	0.0094214	0.00940297	0.00938587	0.00936543	0.00933877	0.00930782	0.00927645	0.00924722	0.00922189	0.00920351	0.00919479	0.00919465	0.00919783	0.00920086	0.00920586	0.00921595	0.009228	0.00923275	0.00922244	0.00919841	0.00916982	0.00914718
128	HNT2020	Moroberekan	2	CTRL	26.999	7.48972	22.7754	6.69423	0.00886641	0.00893341	0.00905704	0.00920412	0.00870436	0.00872285	0.00876534	0.00882735	0.00888756	0.00892892	0.00894265	0.00893008	0.00889682	0.00884984	0.0088001	0.00875914	0.00873248	0.00872275	0.00873384	0.0087687	0.00882283	0.00888089	0.00892226	0.00893397	0.0089204	0.00889589	0.00887007	0.00884367	0.0088153	0.00878534	0.00875741	0.00873904	0.00873627	0.00875325	0.00878865	0.0088332	0.00887562	0.00890726	0.00892346	0.00892078	0.00889941
129	HNT2020	Moroberekan	3	CTRL	25.7793		21.5833
130	HNT2020	Moroberekan	1	HNT	16.2352	10.2566	13.8221	8.91133	0.00777151	0.00776049	0.00774331	0.00773115	0.00773069	0.00774372	0.00776451	0.00778306	0.00779024	0.00778386	0.00776983	0.0077571	0.00775087	0.00774923	0.0077461	0.00773704	0.00772345	0.00771275	0.00771383	0.00773136	0.0077636	0.00780372	0.00784185	0.00786691	0.0078706	0.00785227	0.00782066	0.00778941	0.00776888	0.00776199	0.00776675	0.0077799	0.00779634	0.00780748	0.00780401	0.00778265	0.00775044	0.00772077	0.00770374	0.00770055	0.00770683
131	HNT2020	Moroberekan	2	HNT	21.3316	11.1942	16.1635	10.0042	0.0103122	0.0103114	0.0103111	0.0103171	0.0102657	0.010258	0.0102407	0.0102152	0.0101914	0.0101788	0.0101789	0.0101849	0.0101894	0.0101916	0.0101957	0.0102051	0.0102179	0.0102294	0.010238	0.0102464	0.0102583	0.0102736	0.0102878	0.0102944	0.0102886	0.0102701	0.010245	0.0102238	0.0102145	0.0102173	0.0102248	0.0102296	0.0102297	0.0102258	0.0102164	0.0101977	0.0101691	0.0101381	0.0101175	0.0101178	0.0101412
132	HNT2020	Moroberekan	3	HNT	32.8533	7.449	29.1483	6.46644	0.00932284	0.00932038	0.00922618	0.00921341	0.00921937	0.0092389	0.00925873	0.00926822	0.00926451	0.00925452	0.00925011	0.00925841	0.00927534	0.00928931	0.00929167	0.00928201	0.00926513	0.0092476	0.009236	0.00923476	0.00924376	0.0092579	0.00926919	0.00927074	0.009261	0.00924451	0.00922952	0.00922424	0.00923237	0.00925076	0.00927334	0.00929709	0.00932038	0.00933835	0.00934177	0.00932217	0.00928012	0.0092277	0.00918278	0.00915975	0.00916428
133	HNT2020	NSF-TV 39	1	CTRL	22.6419	7.89583	19.4321	6.85182	0.0125841	0.0125851	0.0125947	0.0126076	0.0126162	0.0126163	0.0126096	0.0126004	0.0125898	0.0125754	0.0125573	0.012543	0.0125417	0.0125554	0.0125754	0.0125897	0.0125913	0.0125811	0.0125623	0.0125387	0.0125144	0.0124949	0.0124855	0.0124882	0.0125028	0.0125273	0.0125561	0.012579	0.0125853	0.0125705	0.0125408	0.0125094	0.0124893	0.0124873	0.0125016	0.0125235	0.0125413	0.0125451	0.0125311	0.0125044	0.0124768
134	HNT2020	NSF-TV 39	2	CTRL	14.1196	8.61546	13.319	7.94149	0.00831623	0.00830873	0.00829873	0.00829751	0.00830625	0.00832554	0.00834558	0.00835601	0.00835267	0.00834296	0.00833994	0.00835017	0.0083672	0.00837758	0.0083736	0.00835771	0.00833692	0.00831857	0.00830903	0.0083129	0.00833215	0.0083643	0.00840109	0.00843109	0.00844653	0.00844576	0.00843136	0.00840889	0.00838622	0.00836983	0.00836102	0.00835533	0.0083449	0.0083274	0.00830931	0.00829883	0.0082983	0.00830307	0.00830834	0.00831402	0.00832345
135	HNT2020	NSF-TV 39	3	CTRL	19.6266	7.37441	17.1857	6.40541	0.0132588	0.0132699	0.0132794	0.0132779	0.013265	0.0132508	0.0132438	0.0132427	0.0132387	0.0132243	0.0132012	0.0131805	0.0131757	0.0131915	0.0132186	0.013238	0.0132344	0.0132082	0.0131755	0.0131559	0.0131595	0.0131825	0.0132114	0.0132311	0.013234	0.0132234	0.0132093	0.013202	0.0132045	0.0132117	0.0132137	0.0132035	0.0131816	0.0131556	0.013136	0.0131311	0.0131433	0.0131677	0.0131935	0.0132093	0.0132102
136	HNT2020	NSF-TV 39	1	HNT	34.2869	9.38652	29.9096	8.25549	0.0110622	0.0110456	0.011032	0.0110258	0.0110207	0.0110273	0.01105	0.0110846	0.011115	0.0111284	0.0111259	0.0111185	0.0111136	0.0111072	0.011092	0.0110644	0.011025	0.0109827	0.010956	0.0109635	0.0110113	0.0110857	0.011158	0.0112003	0.0112036	0.0111799	0.0111512	0.0111351	0.011136	0.0111411	0.0111316	0.0111008	0.0110607	0.0110364	0.0110481	0.0110942	0.0111537	0.0112003	0.0112199	0.011215	0.0111975
137	HNT2020	NSF-TV 39	2	HNT	32.5524	8.93655	28.3931	7.85674	0.00837453	0.0084059	0.00842852	0.00844196	0.00843703	0.00842345	0.00841071	0.00840683	0.00841047	0.00841523	0.00841525	0.00840911	0.00839923	0.00838889	0.00838187	0.00837866	0.00837479	0.00836997	0.00837264	0.0083925	0.00842946	0.00847096	0.00849965	0.00850602	0.00849645	0.00848568	0.00848253	0.00848448	0.00848437	0.00847766	0.00846726	0.00846291	0.00847015	0.00848752	0.00850851	0.00852451	0.00852977	0.00852165	0.00850071	0.00847081	0.00844195
138	HNT2020	NSF-TV 39	3	HNT	42.3727	8.43454	37.5234	7.49246	0.0117908	0.0117804	0.0117788	0.0117827	0.0117848	0.0117938	0.0118123	0.0118353	0.0118537	0.0118672	0.0118841	0.0119091	0.0119335	0.0119414	0.0119255	0.0118928	0.0118561	0.0118274	0.011816	0.0118266	0.0118582	0.0119019	0.0119419	0.0119625	0.0119581	0.0119353	0.011906	0.0118797	0.0118593	0.0118403	0.0118167	0.011789	0.011764	0.0117526	0.0117612	0.0117856	0.0118144	0.0118369	0.0118497	0.0118549	0.0118563
139	HNT2020	Paung Malaung	1	CTRL	24.2727	6.85797	21.1597	7.38344	0.0112164	0.0112223	0.0112206	0.011199	0.0111806	0.0111621	0.0111475	0.0111383	0.0111332	0.0111319	0.0111376	0.0111562	0.01119	0.0112312	0.0112632	0.0112709	0.0112512	0.0112157	0.0111818	0.0111617	0.0111572	0.0111616	0.0111665	0.0111666	0.0111612	0.0111522	0.011142	0.0111322	0.0111233	0.0111148	0.011105	0.0110934	0.0110831	0.0110803	0.0110904	0.0111125	0.0111383	0.0111569	0.0111616	0.0111539	0.0111409
140	HNT2020	Paung Malaung	2	CTRL	25.3185	7.69867	18.532	7.26071	0.00896594	0.00899602	0.00905256	0.00912058	0.00917437	0.00890404	0.00888984	0.00887468	0.0088631	0.00885796	0.00886431	0.00888383	0.00891125	0.00893469	0.00894359	0.00893554	0.00891746	0.0089025	0.00890163	0.00891397	0.00892591	0.00892134	0.00889513	0.00885984	0.00883802	0.00884438	0.00887379	0.00890723	0.00892815	0.00893035	0.00891607	0.00889137	0.00886192	0.00883458	0.00881761	0.00881857	0.00884172	0.00888341	0.00892952	0.00895947	0.00895969
141	HNT2020	Paung Malaung	3	CTRL	20.5879	7.21571	16.6626	6.51108	0.0121569	0.0121892	0.0122094	0.0121552	0.0121307	0.0121133	0.0121088	0.0121124	0.012115	0.01211	0.0120958	0.0120763	0.012061	0.0120612	0.0120815	0.0121131	0.0121368	0.0121362	0.0121087	0.0120659	0.012025	0.0119986	0.0119902	0.0119961	0.0120106	0.0120295	0.0120494	0.012065	0.0120706	0.0120626	0.0120424	0.0120163	0.0119934	0.0119833	0.0119916	0.0120149	0.0120403	0.0120527	0.0120462	0.0120275	0.0120108
142	HNT2020	Paung Malaung	1	HNT	31.2619	8.80351	24.9216	8.49395	0.00621528	0.00627809	0.0063572	0.00621869	0.00621554	0.00620495	0.00618995	0.00617341	0.00616101	0.00615882	0.00616977	0.00619153	0.00621758	0.00623917	0.00624791	0.00623845	0.00621219	0.00618103	0.00616264	0.00616893	0.00619886	0.0062408	0.00627973	0.00630377	0.00630825	0.00629572	0.00627282	0.00624673	0.00622315	0.0062063	0.00620042	0.0062079	0.00622351	0.00623665	0.00623981	0.00623382	0.00622456	0.00621392	0.00619789	0.00617495	0.00615465
143	HNT2020	Paung Malaung	2	HNT	26.8999	8.5984	20.9114	8.25687	0.00990239	0.00988784	0.00987645	0.00987744	0.00988593	0.00990551	0.00993152	0.00995727	0.00997603	0.00998731	0.00999472	0.00999935	0.00999646	0.00998033	0.00995325	0.00992396	0.00989893	0.00988228	0.00987943	0.00989645	0.00993427	0.00998311	0.0100228	0.0100327	0.0100082	0.00996524	0.00992835	0.00991321	0.0099169	0.00992175	0.00991212	0.00988903	0.00986573	0.00985795	0.00987323	0.00990633	0.00994455	0.00997494	0.00999198	0.00999833	0.0100013
144	HNT2020	Paung Malaung	3	HNT	25.0223	10.0638	18.9185	9.60444	0.0141272	0.014124	0.0141434	0.0141738	0.0142002	0.0142137	0.0142138	0.0142049	0.0141911	0.0141261	0.0141248	0.0141343	0.0141474	0.0141554	0.0141539	0.0141434	0.0141271	0.0141094	0.0140959	0.0140906	0.0140932	0.0140982	0.0140998	0.0140954	0.0140868	0.0140779	0.0140724	0.0140722	0.0140766	0.0140816	0.0140827	0.0140782	0.0140701	0.0140614	0.0140526	0.0140413	0.0140267	0.0140148	0.0140159	0.0140337	0.0140587
145	HNT2020	Peh-Kuh	1	CTRL	25.329	9.22368	22.2114	7.99989	0.0116251	0.0116371	0.0115995	0.0115783	0.0115587	0.0115497	0.0115515	0.0115576	0.0115595	0.0115525	0.0115368	0.0115159	0.0114957	0.0114838	0.0114862	0.0115019	0.0115218	0.0115357	0.0115409	0.0115422	0.0115448	0.0115471	0.0115426	0.0115266	0.0115006	0.0114707	0.0114442	0.0114264	0.0114199	0.0114216	0.0114243	0.0114211	0.0114106	0.0113981	0.01139	0.0113879	0.0113879	0.0113846	0.0113755	0.0113621	0.0113496
146	HNT2020	Peh-Kuh	2	CTRL	18.0554	9.05242	13.5229	8.04227	0.0106583	0.0106415	0.0106171	0.0105992	0.0105965	0.0106077	0.0106224	0.0106293	0.0106229	0.0106051	0.0105838	0.0105695	0.0105707	0.0105863	0.0106043	0.0106097	0.0105986	0.0105818	0.0105745	0.0105809	0.0105935	0.0106043	0.010614	0.0106278	0.0106468	0.0106663	0.0106823	0.0106954	0.0107062	0.010711	0.010705	0.0106894	0.0106716	0.0106585	0.01065	0.0106396	0.0106215	0.010595	0.0105649	0.0105385	0.0105215
147	HNT2020	Peh-Kuh	3	CTRL	32.4594	7.51794	28.5704	6.6305	0.00965181	0.00965134	0.00965072	0.00964965	0.00964438	0.00963214	0.00961737	0.00961091	0.0096211	0.00964524	0.00967082	0.00968682	0.00969263	0.00969496	0.00969769	0.00969673	0.00968569	0.00966531	0.00964529	0.00963647	0.00964098	0.00965014	0.00965154	0.00963777	0.00961043	0.0095785	0.00955337	0.00954417	0.00955399	0.0095777	0.00960414	0.00962208	0.00962694	0.00962147	0.00961083	0.00959863	0.00958676	0.00957604	0.00956606	0.0095565	0.00955077
148	HNT2020	Peh-Kuh	1	HNT	26.617	8.60978	24.1971	7.51279	0.0100185	0.0100304	0.0100465	0.010072	0.010095	0.0101083	0.0101097	0.0101048	0.0100985	0.0100922	0.0100851	0.0100763	0.0100649	0.0100504	0.0100343	0.0100183	0.0100009	0.00998059	0.00996072	0.00994823	0.00994722	0.00995418	0.00996001	0.0099579	0.00995012	0.00994499	0.00994908	0.0099647	0.00999092	0.0100221	0.0100486	0.0100626	0.0100613	0.0100491	0.0100346	0.0100251	0.0100245	0.0100323	0.0100438	0.0100519	0.0100519
149	HNT2020	Peh-Kuh	2	HNT	22.8914	10.7182	20.3304	9.3094	0.00965084	0.00971073	0.00980134	0.00990476	0.00998973	0.00965574	0.00964861	0.00963589	0.00962846	0.00963327	0.00965182	0.00967428	0.00968439	0.00966994	0.00963292	0.00958614	0.00954148	0.00950497	0.00947969	0.00946855	0.00947278	0.00948798	0.00950336	0.00950801	0.0095001	0.00948794	0.00948281	0.00949239	0.00951804	0.00955395	0.00959028	0.00961798	0.00962977	0.0096226	0.00959835	0.00956231	0.00952267	0.0094889	0.00946932	0.00946766	0.00948289
150	HNT2020	Peh-Kuh	3	HNT	24.7542		22.2637
151	HNT2020	Rojofotsy 738	1	CTRL	30.6403	8.25103	26.1175	7.25585	0.0065019	0.00651321	0.00651148	0.00650446	0.00649422	0.00649208	0.00650152	0.00651859	0.00653289	0.00653762	0.00653363	0.00652509	0.00651303	0.00649571	0.00647708	0.00646819	0.00647777	0.00650562	0.00654371	0.0065826	0.00661619	0.00664025	0.00664907	0.00663806	0.00661033	0.00657488	0.00653845	0.00650206	0.00646581	0.00643232	0.00640671	0.00639437	0.00639645	0.00641175	0.00643793	0.00647123	0.00650865	0.00654708	0.00657965	0.00659299	0.00657631
152	HNT2020	Rojofotsy 738	2	CTRL	34.2367	8.62331	30.3194	7.54842	0.0131143	0.0131166	0.0131018	0.0130815	0.0130592	0.013049	0.0130555	0.0130756	0.0130977	0.0131114	0.0131114	0.0130968	0.0130692	0.0130338	0.0130028	0.0129892	0.0129955	0.0130151	0.013041	0.0130718	0.0131099	0.0131542	0.0131944	0.013216	0.0132115	0.0131846	0.0131444	0.0131001	0.0130586	0.0130231	0.0129945	0.012975	0.0129671	0.0129747	0.0129992	0.0130346	0.0130705	0.0130976	0.0131108	0.0131076	0.0130906
153	HNT2020	Rojofotsy 738	3	CTRL	31.8256	7.72439	28.2904	6.75876	0.0116648	0.0116774	0.0116807	0.0116814	0.0116831	0.0116907	0.0117013	0.0117097	0.0117111	0.0117051	0.0116943	0.0116812	0.011666	0.0116468	0.0116242	0.0116037	0.0115911	0.0115899	0.0116	0.0116187	0.0116423	0.0116668	0.0116871	0.0116988	0.0117001	0.0116922	0.0116768	0.0116562	0.0116337	0.011612	0.0115926	0.0115783	0.0115728	0.0115788	0.0115931	0.0116062	0.0116107	0.0116083	0.0116064	0.0116063	0.0116021
154	HNT2020	Rojofotsy 738	1	HNT	31.5834	7.18937	27.6599	6.3037	0.0107233	0.0107434	0.0107569	0.0107704	0.0107771	0.0107729	0.0107565	0.0107337	0.0107117	0.0106955	0.0106877	0.0106886	0.0106948	0.0106985	0.0106928	0.0106765	0.0106552	0.0106383	0.0106328	0.0106367	0.0106402	0.0106341	0.0106162	0.010592	0.0105713	0.0105627	0.0105688	0.0105874	0.0106143	0.0106433	0.0106676	0.0106829	0.0106868	0.0106798	0.0106655	0.0106506	0.0106423	0.0106442	0.0106533	0.0106625	0.0106687
155	HNT2020	Rojofotsy 738	2	HNT	31.7324	7.7677	27.8714	6.78113	0.00957639	0.00960138	0.00967817	0.00978748	0.00988711	0.00994845	0.00997239	0.00955694	0.00955015	0.00955915	0.00957984	0.00959834	0.00960523	0.00959765	0.00957984	0.00955725	0.00953302	0.00951028	0.00949305	0.00948242	0.00947418	0.00946186	0.00944252	0.00942059	0.00940701	0.00941231	0.00943958	0.00948307	0.00953144	0.00957108	0.0095926	0.00959615	0.00958696	0.00956994	0.00954676	0.00951858	0.0094916	0.00947581	0.00947745	0.00949318	0.00951362
156	HNT2020	Rojofotsy 738	3	HNT	31.6579		27.7657
157	HNT2020	RT7301	1	CTRL	33.6562	8.7432	28.6675	7.82092	0.0135871	0.0136043	0.0136002	0.0135725	0.0135288	0.0134876	0.0134667	0.0134727	0.0134976	0.013526	0.0135448	0.0135505	0.0135477	0.0135427	0.0135381	0.0135324	0.0135247	0.0135197	0.0135247	0.0135413	0.0135596	0.0135645	0.0135479	0.0135181	0.0134947	0.0134936	0.0135136	0.0135378	0.0135476	0.0135376	0.0135171	0.0135012	0.0134962	0.0134959	0.0134885	0.0134684	0.0134425	0.0134263	0.0134298	0.0134489	0.0134681
158	HNT2020	RT7301	2	CTRL	35.742	7.97378	30.3869	7.28964	0.0111555	0.0111338	0.0111024	0.0110814	0.0110801	0.0111086	0.0111579	0.0112083	0.0112396	0.0112461	0.0112379	0.0112283	0.0112197	0.011204	0.0111769	0.0111469	0.0111278	0.011129	0.0111504	0.0111846	0.0112232	0.0112603	0.0112897	0.0113047	0.0113033	0.0112893	0.0112676	0.0112401	0.0112056	0.0111626	0.0111143	0.0110731	0.011052	0.0110587	0.0110906	0.0111346	0.0111769	0.0112098	0.0112318	0.0112418	0.0112386
159	HNT2020	RT7301	3	CTRL	35.5696	8.6268	29.8465	8.21946	0.0114581	0.0115328	0.0116659	0.0118229	0.0113343	0.0113484	0.0113683	0.0113897	0.0114002	0.0113969	0.0113832	0.0113666	0.0113505	0.0113344	0.011319	0.0113077	0.0113026	0.0113069	0.0113248	0.0113567	0.0113969	0.0114346	0.0114589	0.0114644	0.0114551	0.01144	0.0114248	0.0114099	0.0113933	0.0113707	0.0113387	0.0113015	0.0112676	0.0112491	0.0112547	0.0112846	0.0113316	0.0113826	0.0114217	0.0114347	0.0114195
160	HNT2020	RT7301	1	HNT	19.6552	8.41732	16.8396	7.26826	0.00838018	0.00837529	0.00836635	0.00835816	0.00835048	0.00833957	0.0083236	0.00830722	0.00829928	0.00830476	0.00831864	0.00832939	0.00832939	0.00832185	0.0083166	0.00831926	0.0083258	0.00832757	0.00832062	0.00831013	0.0083068	0.0083195	0.00834936	0.00838709	0.00841562	0.00841848	0.00839095	0.008345	0.00830217	0.00828072	0.0082855	0.00830693	0.00832795	0.00833341	0.00831803	0.00828898	0.00826109	0.00824752	0.00825137	0.00826507	0.00827812
161	HNT2020	RT7301	2	HNT	18.3455	9.71882	15.2159	8.42238	0.00866756	0.00865056	0.00863426	0.0086263	0.00862702	0.00863517	0.0086435	0.00864683	0.00864699	0.00865244	0.00866993	0.00869685	0.00872214	0.00873502	0.00873273	0.00871963	0.00870182	0.00868585	0.00867932	0.00868784	0.00871056	0.00873989	0.00876635	0.00878389	0.00879103	0.0087872	0.00877145	0.00874639	0.00872092	0.00870557	0.00870502	0.00871565	0.00872782	0.00873275	0.00872726	0.00871286	0.00869289	0.00867073	0.00865047	0.00863745	0.00863666
162	HNT2020	RT7301	3	HNT	21.1668	9.38609	17.3626	8.19792	0.0104799	0.0104891	0.0104957	0.010503	0.0105038	0.0104916	0.0104649	0.0104311	0.0104018	0.0103862	0.0103885	0.0104075	0.0104365	0.0104631	0.0104742	0.0104633	0.0104362	0.0104098	0.010402	0.0104189	0.0104518	0.0104863	0.0105109	0.0105195	0.0105089	0.0104792	0.0104372	0.0103971	0.0103735	0.0103718	0.010388	0.0104144	0.0104417	0.0104581	0.0104517	0.0104181	0.0103668	0.0103185	0.0102928	0.0102973	0.0103269
163	HNT2020	Sathi	1	CTRL	9.50693	8.86987	5.31239	8.03336	0.00962953	0.00963584	0.00963241	0.00962096	0.009604	0.00959235	0.00959054	0.00959394	0.00959167	0.00957856	0.00956107	0.00955192	0.00955901	0.00957927	0.00960327	0.00962246	0.00963265	0.00963535	0.00963475	0.0096329	0.00962801	0.00961692	0.00959874	0.0095776	0.00956178	0.00955676	0.00955934	0.00956126	0.00955917	0.00955754	0.00956223	0.0095731	0.00958215	0.00958211	0.00957378	0.00956404	0.00955863	0.00955664	0.00955186	0.00953852	0.00951803
164	HNT2020	Sathi	2	CTRL	13.3401	9.00555	8.30034	8.56179	0.00792349	0.00793095	0.0079263	0.00791307	0.00789642	0.00788807	0.00788954	0.00789131	0.0078812	0.00785948	0.00784115	0.00784235	0.00786451	0.00789228	0.00790743	0.00790316	0.0078862	0.00786958	0.00786187	0.00786114	0.0078592	0.00785086	0.00783834	0.00782882	0.00782819	0.00783514	0.00784128	0.00783859	0.00782764	0.00781711	0.00781621	0.00782722	0.0078421	0.00784985	0.00784648	0.00783857	0.00783836	0.00785302	0.00787703	0.00789447	0.00789289
165	HNT2020	Sathi	3	CTRL	15.4506	8.07033	11.0661	7.5906	0.00831335	0.00832432	0.00831999	0.00830871	0.00829618	0.00828956	0.00828992	0.00829359	0.0082935	0.00828489	0.00826881	0.00825152	0.00823957	0.00823454	0.00823332	0.00823196	0.00822995	0.00823206	0.00824343	0.00826269	0.0082819	0.00829375	0.00829788	0.00829993	0.00830473	0.00830951	0.00830538	0.00828649	0.00825813	0.00823387	0.0082249	0.00823162	0.00824292	0.00824605	0.00823729	0.00822379	0.00821667	0.0082211	0.0082322	0.00823995	0.00823943
166	HNT2020	Sathi	1	HNT	24.0567	9.33691	18.698	8.52529	0.008243	0.00822484	0.00822084	0.00823567	0.00825906	0.008288	0.00831825	0.00834673	0.0083686	0.0083812	0.00838605	0.00838624	0.00838198	0.00837026	0.00835029	0.00832493	0.00829811	0.00827625	0.00826873	0.00828228	0.00831315	0.00834529	0.00835832	0.00834197	0.00830589	0.0082727	0.00826055	0.00827169	0.00829495	0.0083138	0.00831619	0.00830175	0.0082795	0.00826389	0.00826607	0.00828597	0.00831374	0.00833689	0.00834846	0.00834835	0.0083418
167	HNT2020	Sathi	2	HNT	32.4927	10.1502	29.0644	8.90796	0.0093469	0.00935859	0.00936554	0.00937437	0.00937688	0.00937518	0.00937004	0.00936532	0.00936145	0.00935785	0.00935638	0.00936169	0.00937546	0.00939167	0.00940179	0.00940147	0.0093931	0.00938712	0.00939575	0.00942296	0.00946168	0.00949939	0.00952413	0.00952823	0.00951186	0.00948171	0.00944669	0.00941418	0.00938825	0.0093692	0.00935768	0.00935774	0.00936964	0.00938872	0.00940892	0.0094263	0.00944004	0.00944792	0.00944534	0.0094303	0.00941045
168	HNT2020	Sathi	3	HNT	28.2747		23.8812
169	HNT2020	Short Grain	1	CTRL	37.8055	9.25991	33.2088	8.14893	0.0133104	0.013307	0.0132925	0.0132208	0.0132018	0.0132026	0.0132142	0.0132204	0.0132128	0.0131969	0.0131874	0.0131956	0.0132225	0.0132592	0.0132924	0.0133121	0.0133153	0.0133061	0.0132926	0.0132814	0.0132739	0.0132681	0.0132629	0.0132597	0.0132601	0.0132612	0.0132568	0.0132425	0.013219	0.0131909	0.0131629	0.0131393	0.0131258	0.0131292	0.0131524	0.0131899	0.0132286	0.0132529	0.013252	0.0132248	0.0131806
170	HNT2020	Short Grain	2	CTRL	34.227	7.47379	28.9028	6.93351	0.0153315	0.0153344	0.0153423	0.0153587	0.0153826	0.0154156	0.0154543	0.0154922	0.015519	0.0155244	0.0155032	0.01546	0.0154078	0.0153606	0.0153279	0.0153129	0.0153138	0.0153271	0.0153482	0.0153706	0.0153868	0.0153922	0.0153886	0.0153833	0.0153836	0.0153895	0.0153924	0.015382	0.0153549	0.0153155	0.0152723	0.0152355	0.0152134	0.0152113	0.0152289	0.0152598	0.0152956	0.0153291	0.015355	0.0153667	0.0153604
171	HNT2020	Short Grain	3	CTRL	33.9826	9.01312	30.1658	7.85029	0.00413471	0.00414371	0.0040757	0.00405918	0.00404848	0.00404716	0.004052	0.00405822	0.00406243	0.00406563	0.00407018	0.00407522	0.00407635	0.00407026	0.0040593	0.00405018	0.0040487	0.00405714	0.0040741	0.00409555	0.00411629	0.00413142	0.00413731	0.00413202	0.00411552	0.00409009	0.00406114	0.0040374	0.00402773	0.00403554	0.0040566	0.00408141	0.0041005	0.00410955	0.00410904	0.00410121	0.00408916	0.00407742	0.00407164	0.00407541	0.00408759
172	HNT2020	Short Grain	1	HNT	17.1369	8.75282	14.8059	7.60584	0.00749745	0.00754786	0.00764106	0.00775755	0.00785852	0.0074955	0.0075007	0.00750412	0.00751218	0.00752184	0.00752777	0.00752469	0.00751177	0.00749202	0.00747175	0.00745526	0.00744106	0.0074266	0.00741297	0.00740388	0.00740158	0.00740427	0.00740639	0.00740236	0.00739186	0.00738011	0.00737407	0.00737957	0.00739927	0.00742987	0.00746372	0.00749275	0.00750836	0.00750418	0.00747957	0.00744129	0.00740282	0.00737824	0.00737484	0.00739007	0.00741601
173	HNT2020	Short Grain	2	HNT	11.0101	10.1053	8.21772	8.76398	0.00837237	0.00843072	0.00852173	0.00862707	0.00837154	0.00838578	0.00839519	0.00840436	0.00841258	0.00841813	0.00841795	0.00840994	0.0083922	0.00836457	0.00833305	0.00830756	0.00829406	0.00829214	0.0082976	0.00830584	0.00831359	0.00831873	0.00831941	0.008315	0.00830817	0.00830288	0.00830153	0.00830579	0.00831707	0.00833249	0.00834466	0.00834771	0.00834085	0.00832963	0.00832112	0.00831779	0.00831716	0.0083142	0.00830552	0.0082927	0.00828376
174	HNT2020	Short Grain	3	HNT	14.0735		11.5118
175	HNT2020	WC 4419	1	CTRL	19.0965	11.0329	16.9009	9.70449	0.00826999	0.00827526	0.00826357	0.00824635	0.00823621	0.00824729	0.00827724	0.00831229	0.00833679	0.00834465	0.00834045	0.00833266	0.00832645	0.00832187	0.00831833	0.00831657	0.00831629	0.00831631	0.00831704	0.00832212	0.00833616	0.00835866	0.00837993	0.00838572	0.0083694	0.00833732	0.00830325	0.00827807	0.00826428	0.00825661	0.00824809	0.0082369	0.00822663	0.00822424	0.00823444	0.00825561	0.00828226	0.00830882	0.0083306	0.0083408	0.0083334
176	HNT2020	WC 4419	2	CTRL	25.6483	10.0045	22.7891	8.7752	0.00856029	0.00855517	0.0085511	0.00856211	0.00858674	0.00862406	0.00866246	0.00868924	0.00869543	0.00868151	0.00865509	0.0086246	0.00859485	0.00856699	0.00854259	0.00852377	0.00851129	0.00850824	0.00852092	0.00855318	0.00860039	0.00864964	0.00868615	0.00870163	0.0086987	0.00868515	0.00866571	0.00864055	0.00860973	0.00857498	0.00854004	0.00851195	0.0084979	0.00850402	0.0085308	0.00857037	0.00861249	0.00865036	0.00868022	0.00869459	0.00868554
177	HNT2020	WC 4419	3	CTRL	22.3724		19.845
178	HNT2020	WC 4419	1	HNT	15.1134	8.93955	13.4232	7.75276	0.0111962	0.0111871	0.0111786	0.0111757	0.0111728	0.0111679	0.0111617	0.011156	0.0111501	0.0111434	0.011137	0.0111322	0.011126	0.0111131	0.0110933	0.0110729	0.0110598	0.0110572	0.0110639	0.0110781	0.0110989	0.0111246	0.01115	0.011167	0.0111691	0.011155	0.0111292	0.0111007	0.0110784	0.0110665	0.0110647	0.0110723	0.0110878	0.0111061	0.0111182	0.0111141	0.0110901	0.0110535	0.0110201	0.0110069	0.0110234
179	HNT2020	WC 4419	2	HNT	18.7977	9.45366	18.5696	8.98306	0.0109788	0.0109923	0.0110103	0.0110335	0.0110507	0.0110563	0.0110514	0.0110434	0.0110374	0.0110338	0.0110307	0.0110267	0.0110216	0.0110155	0.0110084	0.0109988	0.0109826	0.0109585	0.0109328	0.010918	0.0109246	0.0109512	0.0109823	0.0109964	0.0109823	0.0109485	0.0109174	0.0109098	0.0109307	0.0109674	0.0110016	0.0110221	0.0110265	0.0110163	0.0109924	0.010957	0.0109181	0.0108882	0.0108771	0.0108851	0.0109059
180	HNT2020	WC 4419	3	HNT	16.9555		15.9964
Note: Mean imputation was applied to replace values missing as a result of limited tissue sample.
[truncated: 3,560 more columns]
