# Supplementary material for: A technique for measuring non-structural carbohydrate reserves in flag leaves of paddy rice using Fourier transform infrared spectroscopy (FTIR)
Source: Plant Methods. 2025 Oct 31;21:141. doi: 10.1186/s13007-025-01444-y (PMC12577274; doi:10.1186/s13007-025-01444-y)
Supplement: Supplementary file 2 — Supplementary Material 2 [file 13007_2025_1444_MOESM2_ESM.xlsx]

## Sheet: Table S3
Supplementary Table 5. Reference NSC, Starch and TSS Values and Absorbance Spectrum Generated Before Spectral Preprocessing (n = 565).
No	Year	Stage	Part	Variety	Trt	Rep	Reference	Reference	Reference	Absorbance recorded throughout all wavenumber positions:
							TSS, mg g-1	Starch, mg g-1	NSC, mg g-1	4000	3999	3998	3997	3996	3995	3994	3993	3992	3991	3990	3989	3988	3987	3986	3985	3984	3983	3982	3981	3980	3979	3978	3977	3976	3975	3974	3973	3972	3971	3970	3969	3968	3967	3966	3965	3964	3963	3962	3961
1	2019	FL	Lvs	NSF-TV 13	CTRL	1	15.9335	1.70682	17.6403	0.00760357	0.00761645	0.00761177	0.00746406	0.00743397	0.00743205	0.00744658	0.00746017	0.00746446	0.00746125	0.00745474	0.00744538	0.00743178	0.00741505	0.00739979	0.00739004	0.00738592	0.00738631	0.00739137	0.00740129	0.00741354	0.00742264	0.00742346	0.00741515	0.00740178	0.00738839	0.00737745	0.00737007	0.00736846	0.00737442	0.00738685	0.00740208	0.00741636	0.0074296	0.00744411	0.00746032	0.00747529	0.00748386	0.00748182	0.0074683
2	2019	FL	Lvs	XP760	CTRL	1	16.81	0.754462	17.5644	0.00771299	0.00770537	0.00768472	0.00767134	0.00767438	0.0076935	0.00771663	0.00773078	0.00772833	0.00771052	0.00768597	0.00766625	0.00766041	0.00766967	0.00768638	0.00769746	0.00769211	0.00767094	0.00764571	0.00762945	0.00762682	0.0076336	0.00764334	0.00765298	0.00766212	0.00766833	0.00766683	0.00765637	0.00764237	0.00763101	0.00762249	0.00761267	0.00760012	0.00759142	0.00759597	0.00761627	0.00764545	0.00767257	0.00769054	0.00769905
3	2019	FL	Lvs	NSF-TV 27	CTRL	1	18.8069	1.28095	20.0879	0.0101045	0.0101253	0.0100576	0.0100567	0.0100617	0.0100668	0.0100614	0.0100411	0.0100097	0.009977	0.00995366	0.00994655	0.00995652	0.00997872	0.0100043	0.0100219	0.0100217	0.0100026	0.00997484	0.00995349	0.00994789	0.00995672	0.00997091	0.00998059	0.00998063	0.00997081	0.00995429	0.00993794	0.00993138	0.0099411	0.00996449	0.00999003	0.010004	0.0100008	0.00998682	0.00997399	0.00997102	0.00997824	0.00998997	0.01
4	2019	FL	Lvs	RT7301	CTRL	1	4.84028	2.03667	6.87695	0.00727774	0.00726038	0.00722921	0.00720689	0.00720138	0.00721077	0.00722415	0.0072318	0.0072282	0.00721401	0.00719598	0.0071843	0.0071868	0.00720254	0.00722123	0.00722988	0.00722288	0.00720885	0.007204	0.0072168	0.00724042	0.00726044	0.0072685	0.0072678	0.00726607	0.00726489	0.00725826	0.00724205	0.00722241	0.00721213	0.00722002	0.00724401	0.00727231	0.00729207	0.00729674	0.00728664	0.00726655	0.00724284	0.00722171	0.00720806
5	2019	FL	Lvs	XP754	CTRL	1	16.5229	1.77675	18.2996	0.0120008	0.0120094	0.0119212	0.0119076	0.0119055	0.0119165	0.0119332	0.0119454	0.011944	0.0119284	0.0119078	0.0118956	0.0118998	0.0119174	0.0119369	0.011944	0.0119304	0.011903	0.0118816	0.0118842	0.0119117	0.0119481	0.0119756	0.0119882	0.0119907	0.0119864	0.0119717	0.0119456	0.0119192	0.0119089	0.0119207	0.0119443	0.0119617	0.0119616	0.0119445	0.0119169	0.0118848	0.0118538	0.0118304	0.0118207
6	2019	FL	Lvs	Kasalath	CTRL	1	11.6515	2.86472	14.5162	0.00833182	0.0083185	0.00828664	0.00826222	0.00826063	0.0082816	0.00830518	0.00831016	0.00828937	0.00825398	0.00822378	0.00821364	0.00822649	0.00825401	0.00828162	0.00829425	0.00828318	0.00825334	0.0082213	0.00820314	0.00820373	0.00821644	0.00823163	0.00824435	0.00825489	0.00826272	0.00826373	0.00825582	0.00824522	0.00824293	0.00825414	0.00827231	0.00828375	0.00828037	0.00826579	0.00824917	0.00823613	0.00822542	0.00821318	0.00819821
7	2019	FL	Lvs	Keriting Tingii	CTRL	1	26.6445	2.40972	29.0542	0.00969575	0.00967225	0.0096285	0.00958409	0.00954929	0.00953019	0.00952546	0.00953165	0.00954213	0.00954974	0.00955186	0.00955365	0.00956373	0.00958446	0.0096076	0.00961867	0.00960829	0.00958329	0.00956332	0.00956404	0.00958373	0.00960641	0.0096172	0.00961379	0.00960411	0.00959457	0.0095848	0.00957435	0.00956963	0.00957949	0.00960633	0.00964271	0.00967426	0.00968752	0.00967647	0.00964494	0.00960528	0.00957219	0.00955488	0.00955477
8	2019	FL	Lvs	S4542A3-49B-2B12	CTRL	1	22.0234	1.13891	23.1623	0.0123784	0.0123679	0.0123374	0.0123111	0.0122959	0.0122883	0.0122796	0.0122665	0.0122497	0.0122316	0.012216	0.0122093	0.0122174	0.0122404	0.0122691	0.012288	0.0122838	0.012257	0.0122226	0.0121992	0.0121958	0.0122085	0.012228	0.0122465	0.0122598	0.0122639	0.0122556	0.0122395	0.0122288	0.0122343	0.0122542	0.0122742	0.0122787	0.012263	0.0122347	0.0122067	0.0121889	0.0121844	0.0121897	0.0121984
9	2019	FL	Lvs	S4542A3-49B-2B12	CTRL	1	20.2362	0	20.2362	0.0112616	0.0112637	0.0111548	0.0111326	0.0111293	0.0111413	0.0111548	0.0111599	0.011153	0.0111372	0.011121	0.0111142	0.0111219	0.0111405	0.0111597	0.0111683	0.0111591	0.0111348	0.0111073	0.0110895	0.0110876	0.0110987	0.0111158	0.0111336	0.0111511	0.0111673	0.011178	0.0111795	0.011173	0.0111635	0.0111552	0.0111504	0.0111481	0.0111459	0.0111413	0.0111333	0.0111252	0.011123	0.0111295	0.0111409
10	2019	FL	Lvs	Binulawan	CTRL	1	21.4169	1.46946	22.8863	0.0115811	0.0115163	0.0114876	0.0114589	0.0114388	0.0114311	0.011433	0.0114414	0.0114525	0.0114609	0.011462	0.0114585	0.0114596	0.0114708	0.0114853	0.0114866	0.0114626	0.0114207	0.011384	0.0113721	0.0113871	0.0114158	0.0114427	0.0114596	0.0114665	0.0114648	0.0114541	0.0114363	0.0114191	0.011412	0.0114188	0.0114351	0.01145	0.0114528	0.0114394	0.0114137	0.011386	0.0113668	0.011361	0.011366
11	2019	FL	Lvs	Romeo	CTRL	1	16.9621	0.996168	17.9583	0.00926762	0.00926002	0.00922979	0.00920187	0.0091904	0.00919918	0.00921841	0.00923707	0.00924773	0.00924826	0.00924046	0.00922884	0.00921873	0.00921296	0.0092106	0.00920755	0.00919999	0.0091901	0.00918535	0.0091914	0.00920709	0.00922581	0.00924027	0.00924618	0.00924279	0.00923029	0.00920934	0.00918522	0.00916926	0.00917208	0.00919518	0.00922893	0.0092575	0.00926936	0.00926339	0.00924595	0.00922439	0.009202	0.00917845	0.00915478
12	2019	FL	Lvs	Dam	CTRL	1	33.7379	7.14156	40.8795	0.0119501	0.0119361	0.0119052	0.0118864	0.0118901	0.0119098	0.0119244	0.0119191	0.0118951	0.011865	0.0118412	0.0118294	0.0118287	0.0118356	0.0118448	0.0118475	0.0118353	0.0118112	0.0117911	0.0117916	0.011814	0.0118425	0.0118584	0.0118561	0.0118445	0.0118349	0.0118306	0.01183	0.0118349	0.0118476	0.0118651	0.0118778	0.011877	0.011864	0.0118494	0.0118431	0.011847	0.0118556	0.0118611	0.0118596
13	2019	FL	Lvs	TOg 7178	CTRL	1	15.4266	1.0984	16.525	0.0102613	0.0102458	0.0102089	0.0101793	0.010169	0.0101783	0.0101952	0.0102081	0.0102109	0.0102057	0.0101996	0.0101986	0.010203	0.0102084	0.0102099	0.010203	0.0101845	0.0101566	0.0101294	0.0101148	0.0101178	0.0101334	0.0101519	0.010167	0.0101785	0.0101873	0.0101912	0.0101886	0.0101846	0.010188	0.0102028	0.0102247	0.0102416	0.0102433	0.0102286	0.0102039	0.0101783	0.0101575	0.0101428	0.0101338
14	2019	FL	Lvs	Dourado Agulha	CTRL	1	24.665	1.24885	25.9139	0.0132667	0.0132125	0.0131975	0.0131806	0.0131707	0.0131719	0.0131764	0.013172	0.0131517	0.013121	0.0130958	0.0130914	0.0131111	0.0131434	0.01317	0.0131758	0.013156	0.0131198	0.0130856	0.0130704	0.0130794	0.0131049	0.0131322	0.0131488	0.0131509	0.0131406	0.0131218	0.0130997	0.0130827	0.0130788	0.0130889	0.0131056	0.0131176	0.0131191	0.0131127	0.0131032	0.0130935	0.013085	0.0130819	0.01309
15	2019	FL	Lvs	XP753	CTRL	1	20.2446	1.04387	21.2884	0.0106242	0.0105558	0.0105254	0.0104989	0.0104894	0.0105018	0.0105257	0.0105462	0.0105531	0.0105474	0.0105388	0.0105371	0.0105448	0.0105546	0.0105539	0.0105327	0.0104903	0.0104422	0.0104136	0.0104235	0.0104702	0.0105328	0.0105852	0.0106117	0.0106116	0.0105913	0.0105562	0.0105131	0.0104731	0.0104479	0.0104417	0.01045	0.0104628	0.0104724	0.0104754	0.0104724	0.0104691	0.0104746	0.0104952	0.0105258
16	2019	FL	Lvs	Kasalath	HNT	1	12.2624	1.23392	13.4963	0.0103792	0.0103843	0.0104042	0.0104251	0.0104381	0.0104411	0.0104356	0.0104244	0.0104114	0.0104015	0.0103967	0.010396	0.0103965	0.0103947	0.0103881	0.010377	0.010367	0.0103674	0.0103838	0.0104112	0.0104346	0.0104385	0.0104177	0.0103803	0.0103414	0.010315	0.0103078	0.0103192	0.0103436	0.010373	0.0103992	0.0104158	0.0104206	0.0104153	0.0104037	0.0103906	0.0103824	0.0103843	0.0103954	0.0104084
17	2019	FL	Lvs	NSF-TV 27	HNT	1	8.78292	2.31941	11.1023	0.0110203	0.0110439	0.0110847	0.0111219	0.0111377	0.0111309	0.0111139	0.0110204	0.0110132	0.0110174	0.0110302	0.0110441	0.0110515	0.0110487	0.011038	0.0110249	0.0110152	0.0110131	0.0110197	0.0110311	0.0110391	0.0110346	0.0110134	0.0109812	0.0109512	0.0109371	0.0109454	0.0109716	0.0110038	0.0110295	0.0110419	0.0110414	0.0110334	0.0110237	0.0110144	0.0110037	0.0109919	0.0109843	0.010987	0.010999
18	2019	FL	Lvs	Romeo	HNT	1	12.6864	3.70605	16.3924	0.00853913	0.00853854	0.00855455	0.00855727	0.0085478	0.00853576	0.00852954	0.00853134	0.00853994	0.00855472	0.00857425	0.00859309	0.00860321	0.00859928	0.00858278	0.00856112	0.00854353	0.00853688	0.00854284	0.00855756	0.00857375	0.00858338	0.0085805	0.00856412	0.00853976	0.00851739	0.00850519	0.0085048	0.00851283	0.0085262	0.00854518	0.00856871	0.00858932	0.00859534	0.00857988	0.00854952	0.00852361	0.00852179	0.00854767	0.0085843
19	2019	FL	Lvs	NSF-TV 13	HNT	1	11.1412	0.724459	11.8656	0.0102319	0.0102563	0.0103141	0.0103762	0.0104129	0.0104132	0.0103885	0.0103568	0.010208	0.010201	0.0102171	0.010247	0.0102721	0.0102782	0.0102653	0.0102478	0.0102417	0.0102544	0.0102814	0.010311	0.0103299	0.0103284	0.0103043	0.0102664	0.0102309	0.0102133	0.0102196	0.0102453	0.0102809	0.0103161	0.0103425	0.0103546	0.0103519	0.0103396	0.010325	0.0103138	0.0103095	0.0103149	0.010329	0.0103434
20	2019	FL	Lvs	XP760	HNT	1	13.1856	0.879547	14.0652	0.01108	0.01111	0.0111642	0.0112164	0.0112453	0.0112478	0.0112365	0.0112239	0.0110677	0.0110668	0.0110759	0.0110896	0.0110975	0.0110937	0.0110814	0.0110724	0.0110777	0.0110998	0.0111301	0.0111535	0.0111568	0.0111346	0.0110919	0.0110427	0.0110045	0.0109907	0.0110038	0.0110355	0.0110724	0.0111036	0.0111252	0.0111396	0.0111498	0.0111546	0.0111491	0.0111295	0.0111015	0.0110792	0.0110744	0.0110853
21	2019	FL	Lvs	Dam	HNT	1	37.96	1.76208	39.7221	0.00782813	0.00787032	0.0079283	0.00798484	0.00802122	0.00789064	0.00787276	0.00784484	0.00781949	0.00781036	0.00782392	0.00785235	0.00787919	0.00789157	0.00788797	0.00787598	0.00786482	0.00786039	0.00786318	0.00786761	0.00786394	0.00784369	0.00780668	0.00776444	0.00773499	0.00773183	0.0077553	0.00779353	0.00783152	0.00785941	0.0078765	0.00788873	0.00790185	0.00791638	0.00792591	0.00792221	0.00790515	0.00788628	0.00788	0.00788922
22	2019	FL	Lvs	TOg 7178	HNT	1	24.4438	2.31986	26.7636	0.00862328	0.00866221	0.00873152	0.00880363	0.00884791	0.00885409	0.00883306	0.00862432	0.00859601	0.00858201	0.0085873	0.00860796	0.00863412	0.00865521	0.00866687	0.00867091	0.00867038	0.00866666	0.0086598	0.00864937	0.00863392	0.00861062	0.00857791	0.00854044	0.00851069	0.00850288	0.00852292	0.00856361	0.00860945	0.00864588	0.00866774	0.00867937	0.00868648	0.00869019	0.00868722	0.00867622	0.00866354	0.00865978	0.00866923	0.00868363
23	2019	FL	Lvs	Keriting Tingii	HNT	1	29.6204	4.78607	34.4064	0.00789683	0.00792376	0.0079652	0.00800667	0.00803723	0.00805242	0.00784828	0.00783884	0.00782773	0.00782445	0.00783378	0.00785124	0.00786511	0.0078675	0.00786086	0.00785423	0.00785444	0.00786252	0.00787508	0.00788672	0.00789158	0.00788534	0.0078682	0.00784644	0.00782938	0.00782297	0.00782675	0.00783709	0.00785112	0.00786633	0.00788038	0.00789252	0.00790394	0.00791571	0.00792449	0.00792421	0.0079153	0.00790813	0.00791345	0.00792946
24	2019	FL	Lvs	RT7301	HNT	1	40.5594	2.50418	43.0636	0.0111292	0.0111662	0.0112166	0.0112553	0.0110926	0.0110689	0.0110531	0.0110474	0.011045	0.0110443	0.0110493	0.0110622	0.0110762	0.011081	0.0110737	0.0110631	0.0110615	0.0110751	0.0111001	0.0111249	0.0111363	0.0111252	0.0110915	0.0110468	0.0110107	0.0109997	0.011016	0.0110469	0.0110756	0.0110924	0.0110992	0.0111038	0.0111101	0.0111158	0.0111154	0.0111067	0.0110939	0.0110858	0.0110882	0.0110981
25	2019	FL	Lvs	S4542A3-49B-2B12	HNT	1	13.3726	3.8881	17.2607	0.0132834	0.0133273	0.0133893	0.0134481	0.0134899	0.0135136	0.0132813	0.0132871	0.0132915	0.0132987	0.0133163	0.0133461	0.0133752	0.0133846	0.0133662	0.0133306	0.0132974	0.0132801	0.0132795	0.0132876	0.0132939	0.0132903	0.0132723	0.0132416	0.0132091	0.0131898	0.0131928	0.0132153	0.013246	0.0132725	0.0132888	0.0132975	0.0133034	0.0133095	0.0133136	0.013312	0.0133046	0.013297	0.0132947	0.0132968
26	2019	FL	Lvs	XP754	HNT	1	10.1404	4.053	14.1934	0.00655296	0.00659602	0.00665041	0.00651493	0.00648055	0.00643786	0.006401	0.00637878	0.00637549	0.00639199	0.00642387	0.00645879	0.00648018	0.00647753	0.00645444	0.00642513	0.00640332	0.0063964	0.00640631	0.0064308	0.00646216	0.00648736	0.00649458	0.00648316	0.00646541	0.00645504	0.00645431	0.00645508	0.00645118	0.00644574	0.00644777	0.00646285	0.00648661	0.00650927	0.0065237	0.00652984	0.00653449	0.00654574	0.00656599	0.00658884
27	2019	FL	Lvs	Dourado Agulha	HNT	1	29.5741	4.15554	33.7297	0.00775759	0.00782168	0.00791493	0.00799872	0.00804499	0.00805129	0.00775494	0.00773705	0.00773132	0.00773975	0.00775866	0.00778122	0.00779685	0.00779782	0.00778558	0.0077708	0.00776581	0.00777696	0.0078003	0.00782367	0.00783505	0.00782962	0.00781037	0.00778453	0.00776052	0.00774552	0.00774309	0.0077519	0.00776692	0.00778277	0.00779861	0.00781742	0.00783821	0.00785324	0.00785307	0.00783585	0.00781249	0.00779952	0.00780518	0.00782244
28	2019	FL	Lvs	XP753	HNT	2	9.29637	0.974326	10.2707	0.00574415	0.00577374	0.00583296	0.00590685	0.00597088	0.00600947	0.00601994	0.00569751	0.00567284	0.00566167	0.00567446	0.00570182	0.00572405	0.00572673	0.00571364	0.00570071	0.00569998	0.00571119	0.00572563	0.00573434	0.00573262	0.00571976	0.00569841	0.00567584	0.00566287	0.00566675	0.00568496	0.00570801	0.00572788	0.00574154	0.00575033	0.00575778	0.0057664	0.0057775	0.00578965	0.00579864	0.00580219	0.00580278	0.00580425	0.00580487
29	2019	FL	Lvs	Romeo	HNT	2	6.97524	2.15245	9.12769	0.00725428	0.0073047	0.00737306	0.00743835	0.00748066	0.00719811	0.0071832	0.00716765	0.00715511	0.00715186	0.00716519	0.00719277	0.00722228	0.00724029	0.00724382	0.00724104	0.00724181	0.00725035	0.00726366	0.00727411	0.00727341	0.00725567	0.0072205	0.00717651	0.00714071	0.00712906	0.00714494	0.00717783	0.00721336	0.00724304	0.00726719	0.00728913	0.00730642	0.00731255	0.00730433	0.0072874	0.007275	0.00727854	0.00729755	0.00731881
30	2019	FL	Lvs	XP760	HNT	2	12.4802	3.9004	16.3806	0.00547046	0.0055134	0.00559192	0.00567925	0.00574724	0.00578304	0.00546929	0.0054696	0.00547721	0.00549548	0.0055181	0.00553483	0.00553615	0.00552137	0.00549992	0.00548369	0.0054779	0.00548119	0.00548975	0.00549918	0.00550369	0.00549679	0.00547596	0.00544788	0.00542691	0.00542463	0.00544016	0.00546244	0.00548123	0.00549421	0.00550699	0.00552609	0.00555026	0.00557146	0.0055809	0.00557504	0.0055591	0.00554362	0.00553715	0.00554071
31	2019	FL	Lvs	Keriting Tingii	HNT	2	23.9231	1.2403	25.1634	0.00673017	0.00679144	0.0068906	0.00699173	0.00705698	0.00707612	0.00706411	0.00667149	0.00664606	0.00664195	0.00666553	0.00670662	0.00674544	0.00676401	0.00676066	0.00674905	0.00674514	0.00675569	0.00677515	0.00679025	0.00678848	0.00676457	0.00672271	0.00667577	0.00664089	0.00663024	0.006643	0.00666659	0.00668633	0.00669386	0.00669132	0.0066881	0.00669141	0.00670233	0.00671626	0.00672722	0.00673422	0.00674135	0.00675175	0.00676231
32	2019	FL	Lvs	XP754	HNT	2	19.1835	0.956403	20.1399	0.00697459	0.00700806	0.00707047	0.00713838	0.00718937	0.00721685	0.00687896	0.00688807	0.00690237	0.00692072	0.00694168	0.00696362	0.00697861	0.00697767	0.00696082	0.00694016	0.00693088	0.00694055	0.0069637	0.006985	0.00698922	0.00697021	0.00693369	0.00689515	0.00687281	0.00687658	0.00690062	0.00692774	0.0069426	0.00694087	0.00693037	0.00692339	0.00692486	0.00693143	0.00693785	0.00694359	0.00695429	0.00697475	0.00700139	0.00702325
33	2019	FL	Lvs	NSF-TV 13	HNT	2	12.1636	3.64148	15.8051	0.00815518	0.00819995	0.00827716	0.00836228	0.00842744	0.0081255	0.00813849	0.00815682	0.00817338	0.00818139	0.00818384	0.00818588	0.00818782	0.00818493	0.00817616	0.00816745	0.00816554	0.00817228	0.00818323	0.00819053	0.00818671	0.00816646	0.00812841	0.00807953	0.00803693	0.00801894	0.00803068	0.00805994	0.00808849	0.00810585	0.00811544	0.00812793	0.00814781	0.00817039	0.00818668	0.00819066	0.00818537	0.00818129	0.00818768	0.00820367
34	2019	FL	Lvs	S4542A3-49B-2B12	HNT	2	23.7988	1.91437	25.7132	0.0078862	0.007926	0.00800312	0.00809256	0.00816733	0.00821372	0.00785498	0.0078581	0.00785813	0.00786126	0.00787241	0.00789234	0.00791196	0.00792014	0.00791382	0.00789922	0.00788439	0.00787617	0.00788036	0.00789889	0.00792469	0.00794093	0.00793023	0.00788863	0.00783201	0.00778634	0.0077706	0.00778737	0.00782457	0.00786225	0.00788487	0.00789106	0.00789047	0.00789388	0.00790187	0.00790482	0.00789602	0.00788067	0.00787127	0.00787454
35	2019	FL	Lvs	Dourado Agulha	HNT	2	10.4248	1.45662	11.8814	0.00529461	0.00535907	0.00544134	0.00526365	0.00524158	0.00521763	0.00520274	0.00519558	0.00518927	0.00518156	0.00517747	0.00518086	0.00518782	0.00519027	0.00518648	0.0051836	0.0051902	0.0052102	0.00524086	0.00527347	0.0052965	0.0052995	0.00527765	0.0052367	0.0051941	0.00517039	0.00517575	0.00520372	0.00523721	0.00526011	0.00526871	0.00527258	0.00528148	0.00529602	0.0053077	0.00530804	0.00529881	0.00529108	0.0052945	0.0053075
36	2019	FL	Lvs	Dam	HNT	2	16.4905	4.67059	21.1611	0.00836499	0.00839273	0.00842145	0.00842709	0.0084047	0.00836986	0.0083454	0.00834388	0.00835923	0.00837369	0.00837426	0.00836646	0.00837095	0.00840253	0.00845217	0.00849096	0.00849397	0.00846211	0.0084201	0.0083944	0.00839235	0.00840003	0.00839741	0.00837537	0.00834164	0.00831263	0.00829873	0.00829726	0.00829864	0.0082983	0.00830148	0.00831635	0.00834309	0.00837011	0.00838202	0.00837251	0.00835042	0.00833236	0.00832742	0.00833116
37	2019	FL	Lvs	TOg 7178	HNT	2	25.0532	1.54566	26.5989	0.00160352	0.00162486	0.00164282	0.00164623	0.00163524	0.00161796	0.00160159	0.00158971	0.00158462	0.00158792	0.00159822	0.00161155	0.00162461	0.00163517	0.00164001	0.00163604	0.00162482	0.00161347	0.00160841	0.00160903	0.0016094	0.00160542	0.00159858	0.00159357	0.00159378	0.0015995	0.00160866	0.00161888	0.00162991	0.00164315	0.00165814	0.00166908	0.00166834	0.00165379	0.00163172	0.00161333	0.00160817	0.00161891	0.00163889	0.00165493
38	2019	FL	Lvs	Kasalath	HNT	2	3.81352	2.70602	6.51954	0.00264719	0.00265227	0.00267441	0.00270018	0.00271856	0.00264639	0.00265368	0.00266352	0.00267284	0.0026765	0.00267103	0.00265861	0.00264902	0.00265228	0.0026674	0.00267891	0.0026689	0.00263496	0.00259439	0.00257021	0.00257285	0.0025943	0.00261839	0.00263461	0.00264327	0.0026503	0.00266011	0.00267377	0.00269098	0.00270969	0.00272472	0.00272934	0.00272125	0.00270621	0.0026928	0.00268486	0.00268055	0.00267684	0.00267302	0.00266973
39	2019	FL	Lvs	RT7301	HNT	2	16.3138	0.727633	17.0415	0.00933096	0.00932553	0.00930689	0.00928003	0.00925422	0.00923723	0.00922886	0.00922717	0.00923317	0.00924822	0.00926795	0.00928382	0.00929172	0.00929582	0.00930279	0.00931382	0.00932496	0.00933435	0.00934465	0.00935858	0.00937472	0.00938812	0.00939312	0.00938513	0.0093621	0.00932641	0.00928579	0.00925137	0.00923313	0.00923573	0.00925739	0.00929074	0.00932505	0.00934952	0.00935621	0.00934318	0.00931732	0.0092921	0.00927873	0.00927865
40	2019	FL	Lvs	NSF-TV 27	HNT	2	21.542	2.27872	23.8207	0.0065461	0.00657353	0.00662467	0.00667514	0.00670288	0.00670242	0.00653906	0.00652721	0.00652915	0.00654559	0.0065686	0.00658748	0.00659431	0.00658833	0.00657378	0.00655461	0.00653262	0.00651127	0.00649765	0.00649883	0.00651635	0.00654401	0.00657027	0.00658272	0.00657384	0.00654543	0.006509	0.00648058	0.00647251	0.00648814	0.00652276	0.00656701	0.0066101	0.00664278	0.00665886	0.00665633	0.0066389	0.00661595	0.00659892	0.00659499
41	2019	FL	Lvs	Binulawan	HNT	2	16.3499	2.81828	19.1682	0.00677712	0.0067835	0.00680758	0.0068398	0.00686691	0.00672407	0.00672943	0.00673655	0.00674555	0.00675578	0.0067656	0.00677182	0.00677464	0.00677925	0.00679123	0.00680851	0.00682084	0.00681971	0.00680694	0.00679324	0.00678861	0.00679414	0.00680192	0.00680159	0.0067881	0.00676448	0.00673989	0.00672597	0.0067317	0.00675787	0.00679553	0.00683036	0.00685079	0.00685456	0.00684777	0.00683972	0.00683849	0.00684717	0.0068608	0.00686817
42	2019	FL	Lvs	RT7301	CTRL	2	6.02533	2.29836	8.32369	0.00844989	0.00848218	0.00853144	0.00857351	0.00842673	0.00840624	0.0083894	0.00838327	0.00838759	0.00840029	0.00841704	0.00843215	0.00844163	0.00844661	0.00845159	0.00845778	0.00845979	0.0084517	0.00843403	0.00841453	0.00840271	0.0084036	0.00841503	0.0084287	0.00843536	0.00843073	0.00841863	0.00840823	0.0084064	0.00841205	0.00841875	0.00842074	0.00841542	0.00840335	0.00838747	0.00837467	0.00837647	0.00840214	0.00844786	0.00849433
43	2019	FL	Lvs	TOg 7178	CTRL	2	14.3614	0.69422	15.0556	0.0059252	0.00593001	0.00596273	0.00600747	0.00604673	0.00607274	0.00588576	0.00590176	0.00591934	0.00593464	0.0059447	0.00595189	0.00596038	0.00597168	0.00598234	0.00598609	0.00597873	0.00596256	0.00594498	0.00593323	0.00593067	0.00593596	0.00594375	0.005947	0.00594113	0.00592656	0.00590845	0.00589521	0.00589555	0.0059133	0.00594378	0.00597543	0.00599692	0.00600549	0.00600685	0.00600721	0.00600729	0.00600317	0.00599122	0.00597164
44	2019	FL	Lvs	NSF-TV 27	CTRL	2	22.4343	1.74574	24.1801	0.0130795	0.0131016	0.0131427	0.0131888	0.0130469	0.0130489	0.0130474	0.013039	0.0130235	0.013006	0.0129895	0.0129725	0.0129544	0.0129409	0.01294	0.0129523	0.0129677	0.0129777	0.0129839	0.0129957	0.013017	0.0130406	0.0130534	0.0130472	0.0130236	0.0129916	0.0129601	0.0129359	0.0129231	0.012922	0.0129292	0.0129406	0.0129535	0.0129667	0.0129787	0.012987	0.0129928	0.0130007	0.0130133	0.0130253
45	2019	FL	Lvs	Keriting Tingii	CTRL	2	17.4694	3.62845	21.0978	0.0108057	0.0108432	0.0109066	0.0109764	0.0110259	0.0108029	0.0107818	0.0107584	0.0107437	0.0107407	0.0107454	0.0107504	0.0107524	0.0107533	0.010756	0.0107587	0.0107559	0.0107457	0.0107336	0.0107282	0.010735	0.0107536	0.0107775	0.0107964	0.0108013	0.0107886	0.0107618	0.0107302	0.010705	0.0106955	0.0107064	0.0107371	0.0107787	0.0108167	0.010837	0.0108328	0.0108086	0.0107784	0.0107573	0.0107533
46	2019	FL	Lvs	Dam	CTRL	2	16.938	3.22041	20.1584	0.00976566	0.00976936	0.00977876	0.00978794	0.00979387	0.00980333	0.0098193	0.00983792	0.00985045	0.00985142	0.00984265	0.00983151	0.00982523	0.00982461	0.0098226	0.00980906	0.00978035	0.00974735	0.00973016	0.00974202	0.00977831	0.0098201	0.00984722	0.00984999	0.00983283	0.00980826	0.00978736	0.00977411	0.009767	0.00976307	0.00976108	0.00976155	0.00976399	0.00976799	0.00977479	0.00978577	0.00980044	0.00981555	0.00982692	0.00983086
47	2019	FL	Lvs	Romeo	CTRL	2	5.38721	1.55405	6.94126	0.0108459	0.0108248	0.0108167	0.0108196	0.0108233	0.0108286	0.0108394	0.0108596	0.0108863	0.0109116	0.0109259	0.0109235	0.010907	0.0108853	0.0108667	0.0108517	0.0108344	0.0108144	0.0108019	0.0108084	0.0108343	0.0108668	0.0108898	0.0108936	0.0108787	0.0108513	0.0108187	0.0107883	0.0107687	0.0107648	0.0107764	0.0107992	0.0108281	0.0108583	0.010884	0.0108988	0.0109001	0.0108929	0.0108849	0.0108772
48	2019	FL	Lvs	Binulawan	CTRL	2	17.9321	1.4891	19.4212	0.00704249	0.00705343	0.00710396	0.00717897	0.00725595	0.00731514	0.00697268	0.00699376	0.00701468	0.00703622	0.00705097	0.00705381	0.00704608	0.00703441	0.0070229	0.00700839	0.00698523	0.00695612	0.00693348	0.0069299	0.00694939	0.00698615	0.00702764	0.00705897	0.00706899	0.00705483	0.00702347	0.00698984	0.0069695	0.0069699	0.00698824	0.00701633	0.00704391	0.00706184	0.00706411	0.00705042	0.00702952	0.00701557	0.00701736	0.00703092
49	2019	FL	Lvs	Kasalath	CTRL	2	16.1684	2.093	18.2614	0.00732669	0.00736199	0.00743499	0.00752032	0.00758839	0.00724112	0.00724514	0.00725133	0.00725806	0.00726318	0.00726946	0.00727998	0.00729616	0.00731469	0.00732862	0.00732988	0.0073142	0.00728788	0.00726595	0.00726193	0.00727896	0.0073086	0.00733598	0.00734792	0.00734038	0.0073184	0.0072904	0.00726389	0.00724422	0.00723374	0.00723279	0.00724111	0.00725586	0.00727249	0.00728537	0.00728934	0.00728448	0.00727691	0.00727347	0.00727507
50	2019	FL	Lvs	Dourado Agulha	CTRL	2	17.5365	1.11971	18.6562	0.00649688	0.0065353	0.00661385	0.00670261	0.00677506	0.0068193	0.00640321	0.00640334	0.00639817	0.0063956	0.00640446	0.00642841	0.00645718	0.00647398	0.00646793	0.00644062	0.00640298	0.00637041	0.00635637	0.0063654	0.00639088	0.00641873	0.0064345	0.0064314	0.00641458	0.00639558	0.00638233	0.00637577	0.00637446	0.00637782	0.00638599	0.00639777	0.00640857	0.00641568	0.00642134	0.00642987	0.00644416	0.00646289	0.00648057	0.00648957
51	2019	FL	Lvs	S4542A3-49B-2B12	CTRL	2	25.4844	1.19634	26.6807	0.00479624	0.00482346	0.00489859	0.00500049	0.00509924	0.00516994	0.00474829	0.00475288	0.00474991	0.00475076	0.00475817	0.00476784	0.00477161	0.00476704	0.00475864	0.00475018	0.0047389	0.00472239	0.0047056	0.00469833	0.00470716	0.00473016	0.00475779	0.00477788	0.00478198	0.00476777	0.0047401	0.00471229	0.0047012	0.0047151	0.00474642	0.00477697	0.00479005	0.00478269	0.00476523	0.00475013	0.00474358	0.00474481	0.00475124	0.0047629
52	2019	FL	Lvs	XP754	CTRL	2	8.70885	2.75429	11.4631	0.00412799	0.00417809	0.00426262	0.00435744	0.00403367	0.00403288	0.00403944	0.00405443	0.00407158	0.00408576	0.00409142	0.00408603	0.00407273	0.00405911	0.00405135	0.00404637	0.00403364	0.00400984	0.0039863	0.00398026	0.00399998	0.00403831	0.00407754	0.00409961	0.0040954	0.00406692	0.00402499	0.00398571	0.00396389	0.0039651	0.00398505	0.00401582	0.00404972	0.00408186	0.00410834	0.00412521	0.0041325	0.00413478	0.00413533	0.00413026
53	2019	FL	Lvs	NSF-TV 13	CTRL	2	13.9625	1.17862	15.1411	0.00638688	0.00641797	0.00649566	0.00660081	0.00669674	0.00675259	0.00626644	0.00625196	0.00624179	0.0062487	0.00627272	0.00630705	0.00633984	0.00636157	0.00636858	0.00636129	0.00634101	0.0063133	0.00628975	0.00628224	0.00629449	0.00631787	0.00633564	0.00633401	0.00631284	0.00628499	0.00626631	0.00626621	0.00628325	0.00630593	0.00632223	0.00632993	0.00633466	0.00634295	0.00635461	0.00636406	0.00636994	0.00637728	0.00638874	0.00639628
54	2019	FL	Lvs	XP760	CTRL	2	15.324	4.75748	20.0815	0.0123782	0.0124256	0.012518	0.0126282	0.0127189	0.0122954	0.0122989	0.0123042	0.0123145	0.0123285	0.0123456	0.0123622	0.0123743	0.012379	0.0123749	0.0123609	0.0123358	0.0123049	0.0122808	0.012274	0.0122861	0.0123097	0.012334	0.0123499	0.0123517	0.0123368	0.012307	0.0122733	0.0122537	0.0122592	0.0122845	0.0123141	0.0123338	0.0123417	0.0123446	0.0123466	0.0123459	0.0123391	0.0123258	0.0123084
55	2019	FL	Lvs	XP753	CTRL	2	13.983	2.18426	16.1672	0.00787692	0.00793677	0.0080389	0.00815619	0.00824906	0.00781218	0.00780629	0.00779922	0.00779944	0.00781086	0.00783224	0.00785273	0.00786052	0.00785154	0.0078329	0.00781466	0.00780142	0.00779424	0.00779366	0.00779829	0.00780372	0.0078052	0.00780043	0.00779053	0.00777978	0.00777263	0.00777094	0.00777425	0.00778146	0.00779127	0.00780476	0.00782616	0.00785574	0.00788748	0.00791177	0.0079216	0.00791851	0.00790937	0.00789833	0.00788383
56	2019	FL	Lvs	Kasalath	HNT	3	18.616	1.66441	20.2804	0.00888493	0.00894589	0.00904674	0.00915874	0.008802	0.0088032	0.00880881	0.00882208	0.00883881	0.00885617	0.00887114	0.00888179	0.00888606	0.00888212	0.00887074	0.00885433	0.00883487	0.00881668	0.00880631	0.00880792	0.00882023	0.00883722	0.00885037	0.00885207	0.00883967	0.00881528	0.00878383	0.00875357	0.00873471	0.00873361	0.00875007	0.00877979	0.0088151	0.00884813	0.00887227	0.00888362	0.00888522	0.00888516	0.00888842	0.00889144
57	2019	FL	Lvs	NSF-TV 27	HNT	3	21.4253	1.72377	23.1491	0.01017	0.0102358	0.0103461	0.0104706	0.0105687	0.0101057	0.0101004	0.0100943	0.0100908	0.0100907	0.0100966	0.0101051	0.0101075	0.0100954	0.0100703	0.0100415	0.0100176	0.010004	0.0100049	0.0100228	0.0100553	0.0100935	0.0101226	0.0101301	0.0101153	0.0100882	0.0100607	0.0100413	0.0100347	0.0100411	0.0100564	0.010075	0.01009	0.0100979	0.0101	0.0101003	0.0101049	0.0101175	0.0101335	0.01014
58	2019	FL	Lvs	Binulawan	HNT	3	13.3998	2.80741	16.2072	0.00950734	0.00954464	0.00963848	0.00976267	0.00987998	0.0099617	0.00942449	0.00942688	0.00941899	0.00941551	0.00942581	0.0094509	0.00947859	0.00949326	0.00948568	0.00945606	0.00941187	0.00936873	0.00934608	0.00935526	0.00939155	0.00943703	0.00947128	0.00948204	0.00947037	0.00944633	0.00942184	0.00940735	0.00940865	0.00942159	0.00943477	0.00944009	0.00943803	0.00943666	0.00944105	0.00944641	0.00944617	0.00944233	0.00944564	0.00946325
59	2019	FL	Lvs	RT7301	HNT	3	10.7192	0.920169	11.6394	0.00775755	0.00782481	0.00793495	0.00805354	0.00813672	0.00762429	0.00760819	0.00760851	0.00762684	0.00765403	0.0076818	0.00770208	0.00770965	0.00770281	0.00768505	0.00765988	0.00762702	0.00758963	0.00755965	0.0075518	0.00757187	0.00761032	0.00764654	0.00766113	0.00764864	0.00761946	0.00759196	0.00758347	0.00760116	0.0076353	0.00766544	0.00767658	0.00766859	0.00765633	0.0076568	0.0076758	0.00770714	0.00773884	0.00776031	0.00776523
60	2019	FL	Lvs	NSF-TV 13	HNT	3	23.3394	0	23.3394	0.00595897	0.00599948	0.00610999	0.00625311	0.00638086	0.00646485	0.00587102	0.00589332	0.00591585	0.00593443	0.00594329	0.00594726	0.00595286	0.00596108	0.00596607	0.00596047	0.00594164	0.00591807	0.00590457	0.00591017	0.0059316	0.00595616	0.00596886	0.00596108	0.00593692	0.00590907	0.00588852	0.00588	0.0058844	0.00590043	0.00592639	0.00596049	0.00599636	0.00602547	0.00604125	0.00604209	0.00603418	0.00602668	0.00602218	0.00601298
61	2019	FL	Lvs	NSF-TV 13	HNT	3	23.6523	6.38203	30.0343	0.00556003	0.00561764	0.00573411	0.00587807	0.0060001	0.0054669	0.00547326	0.00547879	0.00549057	0.00550894	0.00553094	0.00554713	0.005549	0.00553427	0.0055102	0.00548736	0.00547191	0.00546681	0.00547332	0.00548991	0.00551296	0.00553824	0.00555958	0.00556818	0.00555748	0.00552734	0.00548497	0.00544384	0.00541849	0.00541625	0.0054351	0.0054675	0.00550224	0.00552991	0.00554566	0.00554949	0.00554838	0.00555316	0.00556933	0.00558944
62	2019	FL	Lvs	XP760	HNT	3	13.8504	1.63498	15.4854	0.0116677	0.0116494	0.0116236	0.0116088	0.0116117	0.0116238	0.0116311	0.0116252	0.0116077	0.0115856	0.0115654	0.0115514	0.0115474	0.0115558	0.0115745	0.0115958	0.0116101	0.0116104	0.0115958	0.0115713	0.0115457	0.0115276	0.0115214	0.0115249	0.0115315	0.0115349	0.0115326	0.0115269	0.0115225	0.0115238	0.0115314	0.011541	0.0115473	0.0115489	0.0115489	0.0115502	0.0115512	0.011548	0.011539	0.0115262
63	2019	FL	Lvs	S4542A3-49B-2B12	HNT	3	21.5533	1.56438	23.1177	0.0106978	0.0107139	0.0107257	0.010738	0.0107497	0.010756	0.0107531	0.010741	0.0107219	0.0106979	0.0106722	0.0106512	0.0106416	0.0106452	0.0106547	0.0106582	0.0106485	0.0106293	0.0106122	0.0106063	0.0106101	0.0106137	0.0106078	0.0105914	0.0105702	0.0105505	0.0105369	0.0105332	0.010543	0.0105664	0.0105972	0.0106257	0.0106447	0.0106537	0.010655	0.0106493	0.0106365	0.0106194	0.0106052	0.0106004
64	2019	FL	Lvs	XP754	HNT	3	16.8222	1.26259	18.0847	0.0101946	0.0101535	0.0100792	0.0100335	0.0100217	0.010038	0.0100634	0.0100841	0.0100974	0.0101053	0.0101069	0.0101003	0.0100902	0.010086	0.0100926	0.0101037	0.0101072	0.0100976	0.0100795	0.0100618	0.0100491	0.01004	0.0100312	0.0100226	0.0100172	0.0100178	0.0100234	0.01003	0.0100351	0.0100404	0.0100498	0.0100636	0.0100763	0.0100804	0.0100717	0.0100526	0.0100311	0.0100167	0.0100151	0.010025
65	2019	FL	Lvs	Keriting Tingii	HNT	3	17.2553	3.41671	20.672	0.00834679	0.00834144	0.00833611	0.00834157	0.00835828	0.00837826	0.00839004	0.0083863	0.00836675	0.00833731	0.00830803	0.00829046	0.00829288	0.0083137	0.00833932	0.0083517	0.00834092	0.00831247	0.00828236	0.00826636	0.00827231	0.00829735	0.0083292	0.00835094	0.00835006	0.00832586	0.00828872	0.00825263	0.00822822	0.00822134	0.00823325	0.00825784	0.00828092	0.00828692	0.00826943	0.00823617	0.00820343	0.0081855	0.00818732	0.00820511
66	2019	FL	Lvs	XP753	HNT	3	20.368	1.03494	21.4029	0.0123902	0.0123746	0.0123468	0.01232	0.0122466	0.0122365	0.0122404	0.0122514	0.0122628	0.0122703	0.012271	0.0122635	0.0122507	0.0122393	0.012235	0.0122361	0.0122366	0.0122347	0.0122363	0.0122476	0.0122657	0.0122796	0.0122807	0.0122703	0.012255	0.0122384	0.0122198	0.0122012	0.0121911	0.012198	0.0122211	0.0122487	0.0122672	0.0122705	0.0122611	0.0122444	0.0122237	0.0122021	0.0121841	0.0121748
67	2019	FL	Lvs	Dourado Agulha	HNT	3	29.0127	1.43183	30.4445	0.0089488	0.00895138	0.00894215	0.00887925	0.00886481	0.00886806	0.00888046	0.00888589	0.008873	0.00884363	0.00881119	0.0087904	0.00878795	0.00879994	0.00881596	0.00882576	0.00882452	0.00881565	0.00880817	0.00880995	0.00882238	0.00884062	0.00885849	0.00887214	0.00887969	0.00887917	0.00886926	0.00885181	0.00883177	0.00881389	0.00880028	0.00879122	0.00878693	0.00878769	0.0087915	0.00879322	0.00878807	0.00877581	0.00876213	0.00875537
68	2019	FL	Lvs	TOg 7178	HNT	3	29.3661	2.37093	31.737	0.00885969	0.00884192	0.00879205	0.0087827	0.00879159	0.00881191	0.00883078	0.00883912	0.00883482	0.00882056	0.00880045	0.00878035	0.00876892	0.00877295	0.00879052	0.00881057	0.00882237	0.00882598	0.0088303	0.00884118	0.00885402	0.00885953	0.00885523	0.00884861	0.00884781	0.00885107	0.00884746	0.00882791	0.00879548	0.00876422	0.00874859	0.00875268	0.00876807	0.00878143	0.0087843	0.00877742	0.00876802	0.00876296	0.00876361	0.00876629
69	2019	FL	Lvs	Dam	HNT	3	23.8398	5.02496	28.8648	0.0119472	0.0119401	0.0119295	0.0119287	0.0119417	0.0119626	0.0119785	0.0119786	0.0119596	0.0119261	0.0118867	0.0118505	0.0118249	0.0118138	0.0118141	0.0118171	0.011814	0.0118053	0.0118005	0.0118087	0.0118294	0.0118531	0.0118695	0.0118745	0.0118693	0.0118551	0.0118316	0.0118014	0.0117734	0.0117598	0.011768	0.0117961	0.011833	0.0118661	0.0118863	0.0118906	0.0118812	0.0118642	0.0118456	0.0118278
70	2019	FL	Lvs	XP754	CTRL	3	14.0617	1.31347	15.3751	0.0127534	0.0127218	0.0126892	0.0126516	0.012622	0.0126092	0.0126136	0.0126293	0.0126462	0.0126543	0.0126476	0.012629	0.01261	0.012603	0.0126115	0.0126264	0.0126343	0.0126299	0.0126184	0.0126078	0.0126008	0.0125967	0.0125965	0.0126038	0.0126198	0.0126379	0.0126483	0.0126463	0.0126373	0.0126311	0.0126331	0.0126401	0.0126448	0.0126431	0.0126385	0.0126377	0.0126445	0.0126556	0.0126631	0.0126611
71	2019	FL	Lvs	NSF-TV 13	CTRL	3	10.5143	1.31431	11.8286	0.00771926	0.00771309	0.00772003	0.0076629	0.00768332	0.00770664	0.00771645	0.0077071	0.00768498	0.00765969	0.00763736	0.00762079	0.00761292	0.00761649	0.00762972	0.00764384	0.00764774	0.00763746	0.0076189	0.00760145	0.00759078	0.00758799	0.00759271	0.00760377	0.00761681	0.007624	0.00761973	0.00760772	0.00760001	0.00760724	0.00762956	0.00765628	0.00767281	0.00766928	0.00764508	0.0076083	0.00757174	0.007547	0.00753889	0.00754475
72	2019	FL	Lvs	RT7301	CTRL	3	7.2629	0.729164	7.99206	0.00861004	0.0086155	0.00862904	0.00856517	0.00857327	0.00858385	0.00859038	0.00859194	0.00859097	0.00858829	0.00858261	0.0085735	0.00856353	0.00855575	0.00855003	0.00854197	0.00852762	0.00851022	0.00849957	0.00850338	0.00851971	0.0085386	0.00855059	0.00855266	0.00854696	0.00853588	0.00852092	0.00850558	0.00849611	0.00849692	0.00850637	0.00851764	0.00852364	0.00852182	0.00851393	0.00850256	0.00848911	0.00847453	0.00846166	0.00845552
73	2019	FL	Lvs	TOg 7178	CTRL	3	15.2672	1.29664	16.5638	0.00881228	0.00879549	0.00879777	0.00879768	0.00879882	0.00880176	0.00880187	0.00879533	0.00878284	0.00876911	0.00875773	0.00874801	0.00873771	0.00872746	0.00872036	0.00871668	0.00871202	0.00870415	0.00869838	0.00870349	0.00872239	0.00874844	0.00877132	0.00878473	0.00878741	0.00877872	0.00875738	0.00872637	0.00869604	0.00867885	0.00868093	0.00869861	0.00872235	0.00874394	0.00875905	0.00876528	0.00876115	0.00874725	0.00872751	0.00870766
74	2019	FL	Lvs	XP760	CTRL	3	12.0718	0.946124	13.0179	0.00810613	0.0081218	0.00804891	0.00802027	0.0080028	0.00799573	0.00798794	0.00797321	0.0079527	0.00793097	0.00791122	0.00789505	0.00788383	0.0078785	0.0078791	0.00788483	0.00789484	0.00790874	0.00792453	0.00793728	0.00794225	0.00793942	0.00793387	0.00793085	0.00793027	0.00792577	0.00791123	0.00788956	0.0078738	0.00787689	0.00789985	0.00792987	0.00795004	0.0079516	0.00793678	0.00791275	0.00788647	0.0078642	0.00785224	0.00785473
75	2019	FL	Lvs	NSF-TV 27	CTRL	3	15.7836	1.36934	17.1529	0.0093142	0.00930246	0.00927944	0.00926239	0.00925852	0.00926737	0.00928129	0.00929279	0.00929694	0.00929318	0.00928482	0.00927581	0.00926725	0.00925696	0.00924304	0.00922587	0.00920722	0.00919038	0.00918034	0.00918181	0.00919546	0.00921572	0.00923307	0.0092397	0.00923357	0.00921728	0.00919519	0.00917355	0.00916083	0.0091642	0.00918464	0.00921521	0.00924393	0.00926048	0.00926057	0.00924574	0.00922163	0.00919579	0.00917547	0.00916566
76	2019	FL	Lvs	S4542A3-49B-2B12	CTRL	3	24.0591	1.04938	25.1085	0.00580857	0.00577006	0.00575559	0.00574487	0.00573974	0.00573464	0.00572134	0.00569805	0.00566876	0.00563911	0.00561447	0.00560107	0.00560512	0.00562715	0.00565817	0.00568301	0.00568986	0.00567926	0.00566226	0.00565035	0.00564739	0.00564978	0.00565246	0.00565447	0.00565902	0.00566781	0.00567657	0.00567825	0.00567033	0.00565721	0.00564619	0.00564166	0.00564251	0.00564605	0.0056515	0.00565955	0.00567091	0.00568447	0.00569718	0.00570543
77	2019	FL	Lvs	Romeo	CTRL	3	11.8107	1.15789	12.9686	0.010323	0.0103106	0.0102929	0.0102759	0.0102682	0.0102751	0.0102938	0.0103141	0.0103234	0.0103135	0.0102865	0.0102543	0.0102329	0.010231	0.0102451	0.010263	0.0102743	0.0102752	0.0102673	0.0102528	0.0102341	0.0102159	0.010204	0.010201	0.0102029	0.0102027	0.0101956	0.0101826	0.0101687	0.0101584	0.0101532	0.0101533	0.0101592	0.0101705	0.0101841	0.0101949	0.0102015	0.0102081	0.0102194	0.0102341
78	2019	FL	Lvs	Binulawan	CTRL	3	19.1953	2.7161	21.9114	0.00759184	0.0075777	0.00757008	0.00756814	0.00755502	0.00756268	0.00757391	0.00758339	0.00758749	0.00758546	0.00757728	0.00756367	0.00754871	0.00753925	0.00753998	0.0075497	0.00756352	0.00757757	0.00758919	0.00759441	0.00758872	0.00757195	0.00755041	0.00753205	0.00751956	0.00750968	0.00749892	0.00748804	0.00748069	0.00747896	0.00748195	0.00748813	0.00749821	0.00751384	0.00753392	0.00755444	0.00757286	0.00759027	0.0076072	0.00761808
79	2019	FL	Lvs	Dourado Agulha	CTRL	3	18.1927	0	18.1927	0.00745053	0.00743979	0.00741997	0.00739661	0.00738107	0.00738353	0.00740444	0.00743443	0.0074603	0.00747309	0.00747169	0.00746132	0.00744957	0.00744192	0.00743979	0.00744041	0.00743755	0.00742398	0.00739595	0.00735841	0.00732497	0.00730983	0.00731778	0.0073409	0.00736555	0.00738157	0.00738587	0.00737971	0.00736499	0.00734422	0.0073229	0.00730975	0.00731234	0.0073314	0.00735856	0.00738265	0.00739976	0.00741526	0.00743444	0.00745236
80	2019	FL	Lvs	Dourado Agulha	CTRL	3	22.2109	1.12792	23.3388	0.0104283	0.0104175	0.0104153	0.0104118	0.0104079	0.0104087	0.0104183	0.0104363	0.010457	0.0104712	0.0104703	0.0104534	0.0104298	0.0104138	0.0104141	0.0104263	0.0104366	0.0104344	0.0104203	0.0104032	0.0103908	0.0103847	0.0103832	0.0103853	0.0103899	0.0103934	0.0103915	0.0103837	0.010374	0.010366	0.0103585	0.0103487	0.0103384	0.0103347	0.0103436	0.0103636	0.0103883	0.0104127	0.0104354	0.0104543
81	2019	FL	Lvs	XP753	CTRL	3	12.7705	1.4718	14.2423	0.00830819	0.00831289	0.00831122	0.00830523	0.00829909	0.00829745	0.0083007	0.00830364	0.00829958	0.00828664	0.00826947	0.00825567	0.00825136	0.00825824	0.00827288	0.00828796	0.00829571	0.00829249	0.00827996	0.00826215	0.00824215	0.0082229	0.00821025	0.0082123	0.00823272	0.0082648	0.00829378	0.00830602	0.00829714	0.00827236	0.00824187	0.00821645	0.00820417	0.00820728	0.00822042	0.00823492	0.00824746	0.00826287	0.00828614	0.00831169
82	2019	FL	Lvs	Keriting Tingii	CTRL	3	36.1538	1.94085	38.0947	0.00681591	0.00683947	0.00687589	0.00690553	0.00686113	0.00684864	0.00683592	0.00683173	0.00683447	0.00683652	0.00683177	0.00682132	0.00681193	0.00680906	0.00681183	0.00681453	0.00681288	0.00680838	0.00680585	0.00680736	0.00680965	0.00680731	0.00679843	0.0067866	0.0067771	0.0067715	0.00676621	0.00675609	0.00673883	0.00671578	0.00669141	0.00667309	0.00667009	0.006689	0.00672718	0.00677317	0.00681551	0.00684953	0.00687476	0.00688771
83	2019	FL	Stem	NSF-TV 13	CTRL	1	76.0032	49.421	125.424	0.0106707	0.0106613	0.0106466	0.0106311	0.010621	0.010621	0.0106325	0.010654	0.0106807	0.0107027	0.0107076	0.0106891	0.0106532	0.0106156	0.0105924	0.0105911	0.0106091	0.0106368	0.0106631	0.0106804	0.0106866	0.0106825	0.0106671	0.0106383	0.0105988	0.010561	0.0105415	0.0105467	0.0105662	0.0105802	0.0105761	0.0105571	0.010538	0.0105318	0.0105393	0.0105497	0.0105508	0.0105398	0.0105257	0.0105219
84	2019	FL	Stem	XP760	CTRL	1	41.27	50.6124	91.8824	0.00484727	0.00482014	0.00479882	0.0047865	0.00478233	0.00478202	0.00478152	0.00478208	0.00479001	0.00480996	0.00483819	0.00486356	0.00487569	0.00487234	0.0048601	0.00484983	0.00484999	0.00486115	0.00487521	0.00488186	0.00487737	0.00486703	0.00485775	0.00484932	0.00483573	0.00481555	0.00479713	0.00479012	0.00479367	0.00479701	0.00479273	0.00478503	0.00478343	0.00478971	0.00479376	0.00478472	0.0047644	0.00474695	0.00474515	0.00475833
85	2019	FL	Stem	NSF-TV 27	CTRL	1	79.9355	73.3589	153.294	0.00464118	0.00464637	0.0046452	0.00463233	0.00460995	0.00458721	0.00457406	0.00457569	0.00459073	0.00461296	0.00463335	0.00464317	0.00463772	0.00461891	0.00459535	0.00457875	0.00457757	0.00459147	0.00461135	0.00462641	0.00463207	0.00463127	0.0046291	0.00462728	0.00462467	0.00462122	0.00461862	0.00461666	0.00461171	0.00460067	0.00458626	0.00457587	0.00457513	0.00458224	0.0045891	0.00458898	0.00458354	0.00458122	0.00458813	0.00460126
86	2019	FL	Stem	RT7301	CTRL	1	11.153	3.51543	14.6684	0.00605695	0.00605192	0.00603723	0.00601709	0.00600082	0.00599715	0.00600912	0.00603366	0.00606363	0.00609047	0.00610655	0.00610833	0.00609801	0.0060812	0.00606427	0.00605362	0.006055	0.00606999	0.00609214	0.00610929	0.00611188	0.00609936	0.00607795	0.00605322	0.00602703	0.00600212	0.00598567	0.00598407	0.0059942	0.00600308	0.00600021	0.00598848	0.00598101	0.0059859	0.00599533	0.00599351	0.00597505	0.00595206	0.00594232	0.00595217
87	2019	FL	Stem	XP754	CTRL	1	62.8658	43.2358	106.102	0.00710948	0.00709291	0.00709423	0.00710689	0.00712082	0.00712914	0.00713061	0.00713045	0.00713728	0.00715644	0.0071839	0.00720748	0.0072157	0.00720623	0.00718645	0.00716724	0.00715647	0.00715607	0.00716247	0.00716946	0.00717202	0.00716887	0.00716183	0.00715323	0.007145	0.00713998	0.00714132	0.00714727	0.00714843	0.00713384	0.00710269	0.00706752	0.00704428	0.00703993	0.00704904	0.00706263	0.00707794	0.00709809	0.00712405	0.00714878
88	2019	FL	Stem	Kasalath	CTRL	1	87.2898	24.5408	111.831	0.00611664	0.00610722	0.00609845	0.00608542	0.0060675	0.00605063	0.00604527	0.00606035	0.00609678	0.00614437	0.00618465	0.0062003	0.00618523	0.0061487	0.00611116	0.00609288	0.00610168	0.0061281	0.0061526	0.00616072	0.00615239	0.00613788	0.00612583	0.00611637	0.00610571	0.0060944	0.00608806	0.00609018	0.00609649	0.00609838	0.00609217	0.00608315	0.00608045	0.00608791	0.00610077	0.00611247	0.00612307	0.00613781	0.00615738	0.00617324
89	2019	FL	Stem	Keriting Tingii	CTRL	1	87.3799	51.6098	138.99	0.00768616	0.00769713	0.00769592	0.00767952	0.00765357	0.00762862	0.00761298	0.00760937	0.00761644	0.00763095	0.00764748	0.00765866	0.00765807	0.00764365	0.00761893	0.00759124	0.00756856	0.00755594	0.00755326	0.00755597	0.00755884	0.00755972	0.00756021	0.00756316	0.00757056	0.00758379	0.00760309	0.00762437	0.00763715	0.00762854	0.00759314	0.00753968	0.00748776	0.00745693	0.00745549	0.00747847	0.00751417	0.00755114	0.00758221	0.00760424
90	2019	FL	Stem	S4542A3-49B-2B12	CTRL	1	52.5731	29.5036	82.0766	0.00743598	0.00743039	0.00743323	0.00743412	0.0074274	0.00741562	0.00740603	0.00740475	0.00741337	0.00742909	0.00744615	0.00745833	0.00746092	0.00745188	0.00743337	0.00741283	0.00740051	0.00740347	0.00742048	0.00744246	0.00745745	0.00745619	0.00743603	0.00740326	0.00737246	0.00736049	0.00737513	0.00740729	0.00743641	0.00744491	0.00743056	0.00740591	0.00738729	0.00738311	0.0073894	0.00739577	0.00739592	0.00739211	0.00739052	0.00739368
91	2019	FL	Stem	Binulawan	CTRL	1	73.8023	23.7497	97.552	0.00470405	0.0047002	0.00470611	0.0047174	0.0047274	0.0047341	0.00473994	0.00469766	0.00470098	0.00470349	0.00470482	0.00470344	0.00469806	0.00468836	0.00467548	0.00466142	0.00464852	0.00463954	0.00463726	0.0046437	0.00465899	0.0046801	0.0047006	0.00471277	0.00471241	0.00470262	0.00469183	0.00468607	0.00468267	0.00467306	0.0046533	0.00463037	0.0046165	0.00461797	0.00462926	0.00464	0.00464646	0.00465387	0.00466786	0.00468611
92	2019	FL	Stem	Romeo	CTRL	1	50.7701	42.4583	93.2284	0.0055494	0.00555397	0.00555411	0.00554726	0.00553528	0.00552289	0.00551508	0.0055174	0.00553323	0.00555869	0.0055812	0.00558756	0.00557514	0.0055544	0.00554038	0.00554076	0.00555083	0.00555845	0.00555339	0.00553523	0.00551286	0.00549609	0.00548711	0.00548027	0.00547128	0.00546499	0.00547151	0.00549355	0.00551993	0.00553338	0.005526	0.00550501	0.0054838	0.00546976	0.00546088	0.00545485	0.0054579	0.00548028	0.00552199	0.00556541
93	2019	FL	Stem	Dam	CTRL	1	58.0224	9.13955	67.1619	0.00860203	0.00859602	0.00858947	0.00858064	0.00857062	0.00856517	0.00856865	0.00857947	0.00859004	0.00859232	0.00858233	0.00856116	0.00853353	0.00850626	0.00848809	0.00848754	0.00850762	0.00854173	0.00857626	0.00860014	0.0086118	0.00861623	0.00861662	0.00861101	0.00859767	0.00858058	0.00856664	0.00855737	0.00854651	0.00852688	0.00849938	0.00847335	0.00845919	0.00846182	0.00847852	0.00850225	0.00852694	0.0085499	0.00857072	0.00858736
94	2019	FL	Stem	TOg 7178	CTRL	1	102.782	22.9291	125.711	0.00615091	0.00616002	0.00616895	0.00617225	0.00616626	0.00615084	0.00613115	0.00611732	0.00611928	0.00613891	0.00616619	0.00618482	0.0061833	0.00616284	0.00613677	0.00612207	0.00612894	0.00615509	0.0061885	0.00621616	0.00623035	0.00622796	0.00620726	0.00616905	0.00612196	0.00608346	0.00606967	0.00608158	0.00610255	0.00611139	0.00610096	0.00608262	0.00607346	0.00608033	0.00609556	0.0061076	0.00611302	0.00611585	0.0061186	0.00611791
95	2019	FL	Stem	Dourado Agulha	CTRL	1	43.2914	11.7523	55.0437	0.0073289	0.00732228	0.00730369	0.00727174	0.00723103	0.00719223	0.00716545	0.00715659	0.00716555	0.00718629	0.00720722	0.00721552	0.00720467	0.00717957	0.00715463	0.00714463	0.0071552	0.00717948	0.00720304	0.00721448	0.00721391	0.00721159	0.00721787	0.00723382	0.00725186	0.00726435	0.00726967	0.00726931	0.00726163	0.00724204	0.00721034	0.00717458	0.00714586	0.00713059	0.00712678	0.00712834	0.00713203	0.00713912	0.00715166	0.00716754
96	2019	FL	Stem	XP753	CTRL	1	58.5061	43.4007	101.907	0.00457466	0.00455381	0.00453891	0.00452983	0.00452137	0.00450912	0.00449461	0.00448625	0.00449318	0.00451644	0.00454509	0.00456287	0.00455959	0.00453781	0.0045113	0.00449734	0.00450674	0.00453572	0.00456636	0.00457891	0.0045673	0.00454285	0.00452242	0.00451402	0.00451465	0.00451951	0.00452815	0.00454076	0.00455229	0.00455408	0.00454206	0.0045203	0.00449723	0.00447955	0.00446898	0.00446524	0.0044705	0.00448855	0.00451913	0.00455348
97	2019	FL	Stem	Kasalath	HNT	1	73.297	48.2775	121.575	0.00633758	0.00631407	0.00628677	0.00626002	0.00623733	0.00622232	0.00621681	0.00622318	0.00624419	0.00627949	0.00632143	0.00635714	0.00637645	0.00637814	0.00636956	0.00636069	0.00635817	0.00636235	0.00636776	0.00636675	0.00635424	0.00632977	0.0062966	0.00626043	0.00622944	0.00621341	0.00621866	0.00624165	0.00626906	0.00628622	0.0062878	0.00627976	0.0062717	0.00626927	0.00627151	0.00627471	0.00627752	0.00628169	0.00628912	0.00629839
98	2019	FL	Stem	XP753	HNT	1	20.462	7.04616	27.5081	0.00682228	0.00682151	0.00681964	0.00681419	0.0068013	0.00678161	0.00676186	0.00675193	0.00675824	0.0067795	0.00680689	0.00682874	0.0068369	0.00683117	0.00681952	0.00681238	0.00681435	0.00682013	0.00681936	0.00680726	0.00679027	0.00678052	0.00678476	0.00679866	0.00681201	0.00681812	0.00681775	0.00681479	0.00681016	0.00680129	0.0067874	0.00677259	0.00676326	0.00676306	0.00676963	0.00677739	0.00678317	0.00678804	0.00679473	0.00680362
99	2019	FL	Stem	NSF-TV 27	HNT	1	31.5319	31.9917	63.5236	0.00557638	0.00554815	0.00553107	0.00552249	0.00551505	0.00550462	0.00549284	0.00548766	0.00549901	0.00553179	0.00557939	0.00562449	0.00564884	0.0056452	0.00562151	0.00559415	0.00557621	0.00556998	0.00556865	0.0055652	0.0055599	0.00555926	0.0055675	0.00557969	0.0055854	0.00557937	0.00556764	0.00556132	0.00556464	0.00557131	0.00557301	0.00556796	0.0055607	0.00555582	0.00555308	0.00555021	0.005548	0.00555023	0.00555895	0.00557113
100	2019	FL	Stem	Romeo	HNT	1	35.4019	67.9087	103.311	0.00695688	0.00695321	0.00696481	0.00698071	0.00699345	0.00695024	0.00696801	0.00699791	0.0070375	0.0070805	0.00711796	0.00713964	0.00713908	0.00711872	0.00709032	0.00706826	0.00706073	0.0070655	0.0070728	0.00707236	0.007059	0.00703338	0.00700003	0.00696628	0.00694177	0.00693507	0.00694687	0.00696571	0.00697473	0.00696545	0.00694657	0.00693639	0.006945	0.00696613	0.0069848	0.00699243	0.00699357	0.0069982	0.00700976	0.00702125
101	2019	FL	Stem	NSF-TV 13	HNT	1	59.8529	39.616	99.4689	0.00737852	0.00736548	0.00734145	0.00731325	0.00729033	0.00727965	0.00728324	0.00730051	0.00732987	0.00736735	0.00740454	0.0074313	0.00744164	0.00743662	0.00742274	0.00740808	0.00739863	0.00739537	0.00739378	0.00738814	0.00737744	0.00736599	0.00735734	0.00734913	0.00733626	0.00731871	0.00730359	0.00729838	0.00730303	0.00730987	0.00731146	0.00730625	0.00729816	0.00729106	0.00728353	0.00727102	0.00725315	0.00723653	0.00722867	0.00722968
102	2019	FL	Stem	XP760	HNT	1	42.2008	67.1981	109.399	0.0073228	0.00731378	0.00730144	0.00728583	0.00727013	0.00726214	0.0072683	0.00728944	0.00732009	0.00735192	0.00737562	0.00738236	0.0073673	0.00733436	0.00729729	0.00727258	0.00726897	0.00728237	0.00730043	0.00731224	0.00731398	0.00730707	0.00729348	0.00727441	0.00725309	0.00723673	0.0072326	0.00724083	0.00725248	0.00725659	0.00725082	0.00724306	0.0072424	0.00724998	0.00725811	0.00725897	0.00725334	0.00724989	0.00725714	0.00727611
103	2019	FL	Stem	Dam	HNT	1	57.1656	23.1972	80.3628	0.00899751	0.00899176	0.00900466	0.00902518	0.0090371	0.00903124	0.00901264	0.00899549	0.00899121	0.00899968	0.00901069	0.00901341	0.00900446	0.00898789	0.00896869	0.00894774	0.00892435	0.00890227	0.0088901	0.00889432	0.0089123	0.00893355	0.00894794	0.00895209	0.00894822	0.00893875	0.00892379	0.00890422	0.0088851	0.00887381	0.00887303	0.00887665	0.0088749	0.00886406	0.00885072	0.00884568	0.00885403	0.00887172	0.00889033	0.00890339
104	2019	FL	Stem	TOg 7178	HNT	1	91.1457	23.5013	114.647	0.00703922	0.007028	0.00703656	0.00705231	0.00705969	0.0070522	0.00703555	0.0070204	0.00700873	0.00700998	0.0070127	0.00701254	0.00701029	0.00701001	0.00701354	0.00701716	0.00701494	0.00700612	0.00699841	0.00700263	0.00702205	0.00704688	0.00706054	0.007053	0.00702892	0.00700274	0.00698597	0.00697953	0.00697763	0.00697554	0.00697187	0.00696451	0.00694936	0.00692578	0.00690126	0.00688729	0.00688917	0.00690159	0.0069152	0.00692577
105	2019	FL	Stem	Keriting Tingii	HNT	1	57.2369	14.8597	72.0966	0.00876487	0.00875599	0.00876624	0.00878723	0.00880587	0.00881339	0.0088093	0.00879839	0.0087621	0.00875433	0.00875142	0.00874791	0.00873744	0.00871803	0.00869258	0.00866636	0.00864559	0.00863711	0.00864568	0.00866904	0.00869717	0.00871879	0.00872976	0.00873494	0.00874128	0.00875032	0.00875743	0.00875717	0.00874889	0.00873683	0.00872573	0.00871664	0.00870718	0.00869575	0.00868472	0.00867882	0.00868015	0.00868597	0.008692	0.00869663
106	2019	FL	Stem	RT7301	HNT	1	49.5584	15.1223	64.6807	0.0106448	0.0106376	0.01065	0.0106737	0.0106964	0.0107098	0.0106754	0.0106807	0.0106911	0.010701	0.010698	0.0106742	0.0106328	0.0105867	0.0105481	0.0105223	0.0105087	0.0105068	0.0105167	0.0105354	0.0105535	0.01056	0.01055	0.0105295	0.0105108	0.010503	0.0105065	0.0105151	0.0105241	0.0105327	0.0105391	0.0105365	0.0105169	0.0104829	0.0104525	0.0104463	0.0104673	0.0104943	0.0104999	0.0104753
107	2019	FL	Stem	S4542A3-49B-2B12	HNT	1	48.4473	7.01989	55.4672	0.00942702	0.009429	0.00943695	0.00944935	0.00942034	0.00942463	0.00942153	0.00940883	0.00939272	0.00938436	0.00938869	0.00939818	0.00939907	0.00938435	0.00935908	0.00933386	0.0093154	0.00930429	0.00929896	0.00929884	0.00930326	0.00930979	0.00931584	0.00932177	0.00933035	0.00934209	0.00935238	0.00935544	0.00935021	0.00933983	0.00932569	0.00930488	0.00927642	0.00924977	0.00924218	0.00926426	0.00930745	0.00934709	0.00936075	0.00934452
108	2019	FL	Stem	XP754	HNT	1	29.017	4.67208	33.6891	0.00766649	0.00766414	0.00768073	0.00770683	0.0077299	0.00774462	0.00775275	0.00769798	0.00769603	0.00768856	0.00767649	0.0076611	0.00764457	0.00763077	0.00762469	0.00762831	0.00763767	0.00764617	0.00765032	0.0076518	0.0076537	0.00765594	0.00765566	0.00765127	0.00764508	0.00764101	0.00764055	0.00764215	0.00764431	0.00764726	0.00765029	0.00764796	0.00763245	0.00760323	0.00757318	0.00756156	0.00757757	0.00761064	0.00763774	0.00764092
109	2019	FL	Stem	Dourado Agulha	HNT	1	56.6839	13.8039	70.4878	0.00705821	0.00703803	0.0070502	0.00708527	0.00712005	0.00713631	0.0071324	0.00712081	0.0071146	0.00702396	0.00704638	0.00706815	0.00707759	0.00707213	0.00705779	0.00704003	0.00701987	0.00699827	0.00698033	0.00697213	0.00697484	0.00698416	0.00699526	0.00700628	0.00701681	0.0070249	0.00702778	0.00702581	0.00702345	0.00702449	0.00702649	0.0070207	0.00699921	0.00696455	0.00693115	0.00691482	0.0069197	0.00693616	0.00695252	0.00696682
110	2019	FL	Stem	XP753	HNT	2	13.2619	3.32767	16.5895	0.00461784	0.00464565	0.0046994	0.00475892	0.0047995	0.0048113	0.0048016	0.00464362	0.00462674	0.00461824	0.00461767	0.00461971	0.00461877	0.00461084	0.00459425	0.00456826	0.00453465	0.00450249	0.00448755	0.00450169	0.00454074	0.0045839	0.00460784	0.0046042	0.00458427	0.00456703	0.00456317	0.00457084	0.00458314	0.00459433	0.00459972	0.00459397	0.00457386	0.00454476	0.00452	0.0045107	0.00451598	0.00452424	0.00452569	0.00452265
111	2019	FL	Stem	Romeo	HNT	2	19.7386	7.80396	27.5426	0.00594558	0.00595923	0.00598441	0.00601591	0.00592515	0.00594019	0.00595592	0.00596316	0.00595585	0.00593803	0.00591905	0.00590418	0.00588989	0.00586979	0.00584397	0.00582044	0.00580805	0.00581071	0.00582719	0.00585324	0.00588202	0.00590353	0.0059075	0.00589059	0.00586102	0.00583374	0.00582004	0.00582253	0.00583746	0.00585716	0.00587136	0.00587	0.00584976	0.00582096	0.00580417	0.00581523	0.00585121	0.00589059	0.0059103	0.00590414
112	2019	FL	Stem	XP760	HNT	2	40.9874	44.038	85.0254	0.00802378	0.0079873	0.0079686	0.00797194	0.00798632	0.00800023	0.00800759	0.00801069	0.00801449	0.0080216	0.00803125	0.00804141	0.00804999	0.00805407	0.00804934	0.0080315	0.00800068	0.00796642	0.00794458	0.00794528	0.00796307	0.00798012	0.00798036	0.00796151	0.00793433	0.00791155	0.00789891	0.00789611	0.00790148	0.00791115	0.00791681	0.00790914	0.0078857	0.00785655	0.00783909	0.00784511	0.00787202	0.00790567	0.00793234	0.00794758
113	2019	FL	Stem	Keriting Tingii	HNT	2	71.5139	42.1039	113.618	0.00905545	0.00907449	0.00912048	0.00917525	0.00921687	0.00923349	0.00922991	0.00921627	0.00899516	0.00898561	0.00898871	0.00899896	0.00900464	0.00899869	0.00898316	0.00896685	0.00895836	0.00896278	0.00898035	0.00900455	0.00902337	0.00902614	0.00901146	0.0089891	0.00897278	0.00896949	0.00897538	0.00898152	0.00898201	0.00897529	0.00896146	0.00894154	0.00891883	0.0089018	0.00890107	0.00892072	0.00895275	0.00898069	0.00899143	0.00898416
114	2019	FL	Stem	XP754	HNT	2	42.3184	55.937	98.2555	0.0093776	0.00938077	0.00940624	0.00944968	0.00949949	0.00954095	0.0093712	0.00936964	0.00935456	0.00933766	0.00932928	0.00933275	0.00934211	0.00934769	0.00934189	0.00932184	0.00929011	0.00925594	0.00923231	0.00922764	0.00923936	0.00925547	0.00926319	0.00925789	0.0092453	0.00923505	0.00923295	0.00923983	0.00925476	0.00927506	0.00929389	0.00930092	0.00928873	0.00926223	0.0092388	0.00923576	0.00925587	0.00928435	0.00930108	0.00929642
115	2019	FL	Stem	NSF-TV 13	HNT	2	54.6171	6.20717	60.8243	0.00502886	0.00503151	0.00505477	0.00509352	0.00513371	0.0051636	0.0051746	0.00516703	0.00514925	0.00513281	0.00512535	0.00512671	0.00513062	0.00513006	0.0051213	0.0051041	0.00508094	0.00505865	0.005047	0.00505205	0.00507025	0.00508959	0.00509791	0.00509188	0.0050788	0.00506866	0.00506457	0.00506185	0.00505525	0.00504387	0.00503008	0.00501535	0.00499822	0.00497924	0.00496544	0.0049674	0.00499116	0.00503189	0.00507526	0.00510553
116	2019	FL	Stem	S4542A3-49B-2B12	HNT	2	52.9479	42.7484	95.6963	0.00540928	0.00543256	0.00547663	0.00552763	0.00557106	0.00559896	0.00539603	0.00539666	0.00539249	0.00538686	0.00538371	0.0053861	0.00539222	0.00539745	0.00539789	0.00539237	0.00538243	0.00537314	0.00537055	0.00537569	0.00538184	0.00537934	0.00536407	0.00534255	0.00532799	0.0053294	0.00534395	0.00536026	0.00536888	0.00536709	0.00535586	0.00533506	0.00530357	0.00526722	0.0052412	0.00524079	0.00526894	0.00531273	0.00535272	0.00537524
117	2019	FL	Stem	Dourado Agulha	HNT	2	76.6296	35.2952	111.925	0.00404723	0.00405704	0.0041078	0.00418302	0.00425354	0.00429623	0.00430787	0.00429658	0.00401194	0.00399404	0.00399386	0.0040057	0.00401324	0.00400597	0.00398646	0.00396628	0.00395459	0.00395365	0.00396097	0.00397217	0.00398206	0.00398578	0.00398162	0.00397381	0.00397086	0.00397783	0.0039911	0.00400287	0.00400963	0.00401259	0.00401166	0.00400292	0.00398307	0.00395804	0.00394248	0.00394812	0.0039731	0.00400229	0.004019	0.00401692
118	2019	FL	Stem	Dam	HNT	2	48.4372	9.47107	57.9082	0.00676054	0.00674663	0.006731	0.00672094	0.00671902	0.00672593	0.00673499	0.00673891	0.00673507	0.00672857	0.00672804	0.00673729	0.00674989	0.00675314	0.00673891	0.0067107	0.00668111	0.00666389	0.00666561	0.00668116	0.00669734	0.00670252	0.00669477	0.00668307	0.00667985	0.00669002	0.00670708	0.00672053	0.00672613	0.00672605	0.00672166	0.00671004	0.00668784	0.00665987	0.00663969	0.00663924	0.00665861	0.00668595	0.00670772	0.00671826
119	2019	FL	Stem	TOg 7178	HNT	2	96.0768	28.2704	124.347	0.00622755	0.00624373	0.00625614	0.00626035	0.0062526	0.00623733	0.00621896	0.00620148	0.00618764	0.00618077	0.00618392	0.00619686	0.00621394	0.00622624	0.00622712	0.00621541	0.00619517	0.00617511	0.00616548	0.00617158	0.00618889	0.00620492	0.00620719	0.00619209	0.00616688	0.00614216	0.00612328	0.00611069	0.00610594	0.00611199	0.00612698	0.00614097	0.006142	0.00612898	0.00611539	0.00611745	0.0061393	0.00616977	0.00619233	0.00619669
120	2019	FL	Stem	Kasalath	HNT	2	28.0682	2.93982	31.008	0.00709049	0.00709779	0.00711418	0.00713416	0.00715011	0.00716197	0.00716891	0.00716987	0.00716475	0.00715627	0.00714645	0.00713282	0.00711076	0.00708057	0.00705091	0.0070322	0.00702832	0.00703682	0.00705329	0.00707288	0.00709001	0.00710051	0.00710494	0.00710857	0.00711607	0.00712491	0.0071265	0.00711587	0.00709882	0.00708624	0.00708228	0.00707975	0.00706712	0.00704276	0.0070198	0.00701447	0.00703019	0.0070533	0.00706532	0.00705891
121	2019	FL	Stem	RT7301	HNT	2	49.6989	48.8758	98.5747	0.00824478	0.00826132	0.00831672	0.00839044	0.00845331	0.00849026	0.00850451	0.00822961	0.00822714	0.00823108	0.00823904	0.00824259	0.00823543	0.00821732	0.0081968	0.00818406	0.00818184	0.00818511	0.00818774	0.00818764	0.00818542	0.00818022	0.00816929	0.0081533	0.00813952	0.00813566	0.00814083	0.00814658	0.00814689	0.00814363	0.00814285	0.00814692	0.00815036	0.00814733	0.00814103	0.00814292	0.00816222	0.00819492	0.00822398	0.00823223
122	2019	FL	Stem	NSF-TV 27	HNT	2	75.6856	31.1733	106.859	0.00808057	0.0080898	0.00813283	0.00819148	0.0082437	0.00827889	0.00803003	0.00804876	0.0080707	0.00808921	0.00809553	0.00808563	0.00806087	0.00802955	0.00800374	0.00799048	0.0079858	0.00798189	0.00797771	0.00798007	0.00799372	0.00801321	0.00802654	0.00802626	0.00801554	0.00800168	0.00798733	0.00797122	0.00795463	0.00794151	0.00793329	0.00792697	0.00791836	0.00790883	0.00790553	0.00791328	0.0079283	0.00793999	0.00794004	0.00792942
123	2019	FL	Stem	Binulawan	HNT	2	86.8119	42.4401	129.252	0.00538017	0.00539792	0.00544879	0.00551599	0.00557211	0.0056032	0.00561322	0.00530752	0.00529924	0.0052988	0.00530842	0.00532116	0.0053255	0.00531139	0.0052803	0.00524505	0.00522077	0.00521658	0.00523248	0.00526052	0.00528909	0.00530781	0.00531077	0.00529815	0.00527547	0.00524965	0.0052261	0.00521026	0.00520783	0.00521904	0.00523442	0.00523889	0.0052222	0.00518925	0.00515804	0.00514613	0.00515886	0.00518798	0.00522042	0.00524775
124	2019	FL	Stem	RT7301	CTRL	2	6.21526	3.45765	9.67291	0.0068183	0.00682529	0.0068593	0.00691569	0.00697741	0.0067542	0.00677205	0.00677674	0.00676908	0.00675476	0.00673946	0.00672186	0.00669769	0.00666672	0.00663629	0.00661542	0.0066075	0.00661109	0.00662376	0.00664221	0.00666053	0.00667153	0.00667201	0.00666687	0.00666622	0.00667578	0.0066917	0.00670713	0.00672103	0.0067357	0.00674762	0.00674533	0.00671853	0.00667274	0.00663041	0.00661459	0.00663101	0.00666418	0.00669095	0.00669795
125	2019	FL	Stem	TOg 7178	CTRL	2	101.92	18.3343	120.254	0.00779451	0.00780398	0.00783882	0.00788813	0.00792573	0.00764496	0.00762034	0.00760152	0.00759861	0.00761155	0.00763243	0.0076494	0.00765539	0.00765126	0.00764298	0.00763386	0.00762217	0.00760806	0.0075973	0.00759488	0.00759741	0.00759481	0.00758043	0.00755915	0.00754454	0.0075468	0.00756412	0.00758654	0.0076057	0.00761752	0.00761979	0.00761024	0.00758728	0.00755586	0.00752828	0.0075169	0.00752621	0.00755061	0.00757987	0.00760607
126	2019	FL	Stem	NSF-TV 27	CTRL	2	78.7226	84.4357	163.158	0.00793207	0.00796032	0.00801981	0.00809978	0.00817585	0.00793208	0.00793962	0.0079316	0.00791392	0.0078936	0.00787608	0.00786072	0.00784457	0.00782709	0.00781197	0.00780162	0.00779286	0.00778266	0.00777481	0.00777768	0.00779491	0.00781948	0.0078379	0.0078409	0.00783062	0.00781625	0.00780547	0.0078025	0.00780988	0.00782565	0.00784047	0.00784189	0.00782341	0.00779283	0.007768	0.00776228	0.00777499	0.00779405	0.00780721	0.00781018
127	2019	FL	Stem	Keriting Tingii	CTRL	2	63.1665	44.8799	108.046	0.00667038	0.00670669	0.00677242	0.00684491	0.006633	0.00662938	0.00662212	0.00661302	0.00659952	0.00658168	0.00656102	0.00653945	0.00651867	0.00650242	0.00649727	0.00650631	0.00652347	0.00653936	0.0065499	0.00655728	0.0065634	0.00656542	0.00655928	0.00654703	0.00653744	0.00653674	0.00654135	0.00654328	0.00653963	0.00653252	0.00652355	0.00651212	0.00649755	0.00648322	0.00647424	0.00647166	0.00647319	0.00647745	0.00648566	0.00649838
128	2019	FL	Stem	Dam	CTRL	2	52.7144	74.1687	126.883	0.00488337	0.00490684	0.00496311	0.00504043	0.00511626	0.0048581	0.00487931	0.00488877	0.00488288	0.00486418	0.00484416	0.00483229	0.00482803	0.00482153	0.0048046	0.00477794	0.00474996	0.00473313	0.00473798	0.00476532	0.00480319	0.00483244	0.00483862	0.00482212	0.00479718	0.00477895	0.00477177	0.00477096	0.00477154	0.00477065	0.00476596	0.00475567	0.004739	0.00471928	0.00470336	0.00469723	0.00470328	0.00471932	0.00473985	0.00475889
129	2019	FL	Stem	Binulawan	CTRL	2	86.3749	63.6388	150.014	0.00780854	0.00783856	0.00790133	0.00797168	0.00802836	0.00806299	0.00773602	0.00773436	0.00773195	0.00773486	0.00774663	0.00776444	0.00777658	0.00777282	0.00775268	0.00772252	0.00768778	0.00765415	0.00763153	0.00762982	0.00764877	0.00767453	0.00768903	0.007685	0.00767157	0.00766349	0.0076664	0.00767481	0.00768125	0.00768189	0.00767592	0.00766258	0.00763947	0.00760869	0.00758102	0.00757081	0.00758553	0.00761889	0.007655	0.00768017
130	2019	FL	Stem	Kasalath	CTRL	2	74.127	50.4242	124.551	0.00549916	0.00550989	0.00557224	0.00566401	0.00575199	0.0058182	0.00586304	0.00550827	0.00552138	0.00553574	0.00555327	0.00556742	0.00557043	0.00555779	0.00553422	0.00550897	0.00548815	0.00547419	0.00546853	0.00547047	0.00547374	0.00546745	0.00544347	0.00540542	0.00536922	0.0053512	0.00535547	0.00537412	0.00539714	0.00541735	0.00542953	0.00542884	0.00541189	0.00538407	0.00536155	0.00536179	0.00539021	0.00543382	0.00547001	0.00548365
131	2019	FL	Stem	Dourado Agulha	CTRL	2	77.8601	64.4101	142.27	0.00490836	0.00492455	0.00497922	0.00505684	0.0051333	0.00518864	0.00485219	0.0048483	0.00483185	0.00481343	0.00480408	0.00481025	0.00482561	0.00483626	0.00483094	0.00480744	0.0047719	0.00473791	0.00472195	0.00473343	0.00476719	0.00480558	0.00482936	0.00482978	0.00481253	0.00478951	0.00476803	0.00474943	0.00473433	0.00472446	0.0047213	0.00472397	0.00472729	0.00472673	0.00472379	0.00472508	0.00473651	0.00475697	0.00477844	0.00479309
132	2019	FL	Stem	S4542A3-49B-2B12	CTRL	2	70.6321	42.8652	113.497	0.00389523	0.00390318	0.00395175	0.0040239	0.00409008	0.00412783	0.00376269	0.00375371	0.00375195	0.00376108	0.00377539	0.00378894	0.00379672	0.00379608	0.00378666	0.00376966	0.00374724	0.00372513	0.00371157	0.0037114	0.00372186	0.00373436	0.00374062	0.00373879	0.00373419	0.00373246	0.00373318	0.00373206	0.00372735	0.00372047	0.0037138	0.00370951	0.00370759	0.0037076	0.00370944	0.00371224	0.00371514	0.00371705	0.0037169	0.00371473
133	2019	FL	Stem	XP754	CTRL	2	65.0216	38.6229	103.644	0.0068642	0.0068898	0.00694991	0.00702919	0.00710467	0.00715654	0.00679756	0.00678521	0.00676547	0.00675435	0.00676024	0.0067781	0.00679033	0.006783	0.0067568	0.00672248	0.0066894	0.00666436	0.00665549	0.00666912	0.00670108	0.00673405	0.00674785	0.00673529	0.00670814	0.00668465	0.00667253	0.00666656	0.00665976	0.00665062	0.00664161	0.00663423	0.00662621	0.00661802	0.00661726	0.00663304	0.00666714	0.00671001	0.00674629	0.00676425
134	2019	FL	Stem	NSF-TV 13	CTRL	2	85.7896	31.8608	117.65	0.00672904	0.00674863	0.00680744	0.00688641	0.00695276	0.00698877	0.00699851	0.00657018	0.00655875	0.00656286	0.00658444	0.00661436	0.00664094	0.00665338	0.00664855	0.00663054	0.00660735	0.00658935	0.00658539	0.0065954	0.00660801	0.00660818	0.00658925	0.00655995	0.00653818	0.00653476	0.00654396	0.00655221	0.00655391	0.00655338	0.006555	0.00655592	0.00654871	0.00653402	0.00652448	0.00653274	0.00655837	0.00658696	0.00660329	0.00660394
135	2019	FL	Stem	XP760	CTRL	2	57.1191	82.8107	139.93	0.00659812	0.00662916	0.00670006	0.00678579	0.00685877	0.00690957	0.00694136	0.00652754	0.00652245	0.00652108	0.00653267	0.00655175	0.00656337	0.0065534	0.00652266	0.00648544	0.00645786	0.00644952	0.00646073	0.00648292	0.00650319	0.00651137	0.00650532	0.00649222	0.00648434	0.00648918	0.00650215	0.00651016	0.00650263	0.0064776	0.00644168	0.00640524	0.00637482	0.00635451	0.00634942	0.00636383	0.00639648	0.00643755	0.00647438	0.00650085
136	2019	FL	Stem	XP753	CTRL	2	54.4018	41.007	95.4088	0.00581416	0.00584858	0.00593553	0.00604843	0.00614992	0.00621363	0.00582266	0.00580872	0.00578497	0.00576245	0.00574859	0.00574687	0.00575141	0.00575246	0.00574497	0.00573146	0.00571733	0.00570823	0.00570845	0.00571779	0.00573031	0.00573716	0.00573253	0.00571914	0.00570706	0.00570361	0.00570552	0.00570401	0.00569541	0.00568252	0.00566894	0.00565586	0.00564268	0.00563342	0.00563642	0.00565596	0.00568683	0.00571618	0.00573218	0.00573108
137	2019	FL	Stem	Kasalath	HNT	3	67.423	60.9586	128.382	0.00518859	0.00521162	0.00528334	0.00538412	0.00548179	0.0055562	0.00560313	0.00518407	0.00518406	0.00518602	0.00519518	0.00520455	0.0052045	0.0051884	0.00515908	0.00512477	0.00509326	0.00507182	0.00506703	0.00508025	0.00510438	0.00512679	0.00513665	0.00513234	0.00512303	0.00511993	0.00512545	0.00513331	0.00513756	0.00513724	0.00513398	0.00512745	0.0051135	0.00509292	0.00507757	0.00508257	0.00511226	0.00515335	0.00518486	0.00519496
138	2019	FL	Stem	NSF-TV 27	HNT	3	63.1213	69.7299	132.851	0.00422484	0.00423422	0.00428986	0.00437483	0.00445812	0.0045216	0.00456463	0.0041419	0.00415382	0.00417423	0.00420661	0.00424155	0.00426451	0.00426177	0.00423096	0.0041816	0.00412942	0.00409054	0.00407525	0.00408253	0.00410164	0.00412003	0.00413083	0.00413603	0.00414346	0.00415768	0.00417373	0.00418202	0.00417881	0.00416856	0.00415848	0.00415177	0.00414456	0.00413412	0.00412586	0.00412944	0.00414948	0.00417875	0.00420187	0.00420671
139	2019	FL	Stem	Binulawan	HNT	3	89.3064	86.2734	175.58	0.00433322	0.00436068	0.00443667	0.00454235	0.00464901	0.00473147	0.00434197	0.00435028	0.00434393	0.00433434	0.00432876	0.00432773	0.00432183	0.00430218	0.00427137	0.00424241	0.0042265	0.00422676	0.00423999	0.00426116	0.00428563	0.00430771	0.00431996	0.00431741	0.00430298	0.00428411	0.004265	0.00424605	0.00422857	0.00421504	0.00420595	0.00419815	0.00418631	0.00417144	0.00416311	0.00417054	0.00419343	0.00422113	0.00424239	0.00425519
140	2019	FL	Stem	RT7301	HNT	3	7.03311	3.01455	10.0477	0.00784161	0.00785434	0.00785961	0.00785737	0.00784627	0.00782864	0.00781186	0.00780376	0.00780674	0.00781632	0.00782502	0.00782865	0.00782864	0.00782828	0.00782786	0.00782477	0.00781875	0.00781515	0.00782099	0.00783712	0.00785524	0.00786356	0.00785535	0.00783287	0.00780437	0.00777941	0.00776568	0.00776758	0.00778516	0.00781279	0.00783981	0.00785416	0.00784981	0.00783175	0.00781375	0.00780961	0.00782336	0.00784625	0.0078636	0.00786625
141	2019	FL	Stem	NSF-TV 13	HNT	3	91.0229	56.1995	147.222	0.00605897	0.00608213	0.0061113	0.00613703	0.006151	0.00614828	0.00612947	0.00610059	0.00606984	0.00604371	0.00602609	0.0060202	0.00602889	0.00605116	0.00607967	0.00610417	0.0061179	0.00612062	0.00611597	0.00610781	0.00609965	0.00609512	0.00609526	0.00609471	0.00608467	0.00606315	0.006041	0.00603365	0.00604525	0.00606336	0.00607126	0.00606408	0.006053	0.00605389	0.00607331	0.00610522	0.00613724	0.00615746	0.00615883	0.00614128
142	2019	FL	Stem	XP760	HNT	3	38.8159	34.0614	72.8774	0.00731609	0.00734037	0.00735297	0.00735078	0.00733437	0.00730681	0.00727548	0.00725111	0.00724176	0.00724738	0.00726166	0.00727851	0.00729435	0.00730547	0.0073076	0.00730058	0.00729156	0.00729063	0.00730252	0.00732231	0.00733903	0.00734231	0.00732679	0.00729368	0.00725073	0.00721028	0.00718382	0.00717584	0.00718184	0.00719229	0.00719969	0.00720208	0.00720195	0.00720299	0.00720831	0.00722005	0.00723776	0.00725628	0.00726789	0.00726956
143	2019	FL	Stem	S4542A3-49B-2B12	HNT	3	59.591	55.0225	114.614	0.00503022	0.00502079	0.00501912	0.00502368	0.00502356	0.00501163	0.00499359	0.00498248	0.0049854	0.00499687	0.00500505	0.00500346	0.00499521	0.0049871	0.00498311	0.00498438	0.00499295	0.00501197	0.00504035	0.00506897	0.0050849	0.00508077	0.00505981	0.00503244	0.00500864	0.00499401	0.00498996	0.0049946	0.00500314	0.00500942	0.00500937	0.00500314	0.00499419	0.00498733	0.00498767	0.00499883	0.00501824	0.00503483	0.00503706	0.00502673
144	2019	FL	Stem	XP754	HNT	3	47.9716	45.7641	93.7357	0.00794611	0.00794618	0.00794267	0.00793327	0.00792142	0.00791216	0.00791049	0.00792018	0.00794163	0.00796987	0.00799491	0.00800693	0.00800247	0.00798534	0.00796197	0.00793729	0.00791615	0.00790529	0.00790968	0.00792545	0.00793959	0.00793936	0.0079223	0.00789658	0.00787254	0.00785639	0.00785103	0.00785894	0.00788092	0.00791187	0.00794035	0.00795371	0.0079462	0.00792346	0.00789983	0.00789022	0.00790054	0.00792356	0.00794449	0.00795248
145	2019	FL	Stem	Keriting Tingii	HNT	3	62.2163	18.7861	81.0024	0.00675002	0.00676057	0.00677249	0.00677914	0.00677441	0.00675878	0.00674103	0.00673281	0.00673989	0.0067581	0.00677701	0.00678791	0.00678892	0.00678402	0.00677833	0.00677403	0.00677005	0.00676498	0.00675969	0.00675711	0.00675914	0.00676392	0.00676626	0.00676084	0.00674703	0.00673186	0.00672766	0.00674367	0.00677797	0.00681695	0.00684389	0.00684794	0.00682831	0.00679343	0.0067578	0.0067374	0.00674135	0.00676416	0.00678806	0.00679635
146	2019	FL	Stem	XP753	HNT	3	45.5738	5.23423	50.808	0.00969662	0.00971367	0.0097306	0.00973865	0.00973251	0.00971351	0.00969058	0.0096765	0.00968035	0.00970109	0.00972854	0.00975203	0.00976775	0.00977778	0.00978408	0.00978577	0.00978218	0.00977598	0.00977078	0.00976602	0.00975585	0.00973437	0.009702	0.00966683	0.00964031	0.00963139	0.00964269	0.00967016	0.00970471	0.00973411	0.00974623	0.00973404	0.00970104	0.00966232	0.0096375	0.00963974	0.0096672	0.00970326	0.00972761	0.0097315
147	2019	FL	Stem	Dourado Agulha	HNT	3	79.8225	35.9105	115.733	0.00671367	0.00672972	0.00674787	0.00675639	0.00674771	0.00672287	0.00668976	0.00665839	0.0066368	0.00662983	0.00663892	0.00666203	0.00669344	0.00672468	0.00674722	0.00675703	0.0067572	0.00675542	0.00675695	0.00675916	0.00675401	0.00673632	0.00670954	0.00668271	0.00666207	0.00664718	0.00663526	0.00662704	0.00662691	0.0066376	0.00665634	0.0066764	0.00669268	0.00670505	0.00671617	0.00672715	0.00673521	0.00673547	0.00672564	0.00670894
148	2019	FL	Stem	TOg 7178	HNT	3	87.3031	16.8851	104.188	0.0052264	0.00523443	0.00523917	0.00524154	0.00524526	0.00525366	0.00526794	0.0052872	0.00530923	0.00533092	0.00534855	0.00535855	0.00535848	0.00534798	0.00532952	0.00530827	0.00529086	0.00528312	0.00528772	0.00530247	0.00532039	0.00533252	0.00533181	0.00531601	0.00528841	0.00525736	0.00523368	0.00522577	0.00523411	0.00525043	0.00526417	0.00527033	0.00527239	0.00527834	0.00529495	0.00532468	0.00536371	0.00540055	0.00542054	0.00541686
149	2019	FL	Stem	Dam	HNT	3	53.8055	43.8769	97.6824	0.00862852	0.0086472	0.0086674	0.00868273	0.00868731	0.00868069	0.0086684	0.00865781	0.00865253	0.00865021	0.00864518	0.00863405	0.00861852	0.00860247	0.00858742	0.00857266	0.00855992	0.00855571	0.00856658	0.00859198	0.00862262	0.00864591	0.00865288	0.0086414	0.00861636	0.00858836	0.00856968	0.00856726	0.00857825	0.00859295	0.0086027	0.00860444	0.00859982	0.00859281	0.00858826	0.00859121	0.00860389	0.00862234	0.00863795	0.00864335
150	2019	FL	Stem	XP754	CTRL	3	52.2176	59.8311	112.049	0.00835547	0.00836274	0.00836996	0.0083781	0.00838586	0.00839013	0.00838969	0.00838782	0.00839073	0.00840252	0.0084219	0.00844341	0.00846065	0.00846867	0.00846523	0.00845271	0.00843856	0.00843179	0.00843669	0.0084492	0.00845984	0.00846049	0.00844816	0.00842405	0.00839143	0.00835614	0.00832711	0.00831375	0.00832018	0.00834212	0.00836948	0.00839165	0.00840203	0.00839958	0.00838908	0.0083795	0.00837847	0.008386	0.00839434	0.00839709
151	2019	FL	Stem	NSF-TV 13	CTRL	3	70.4839	43.7456	114.23	0.00861423	0.00862627	0.00863453	0.00863097	0.00861198	0.00858134	0.00855158	0.00853928	0.00855445	0.00859151	0.00863137	0.0086556	0.00865983	0.00865397	0.00865067	0.00865344	0.00865565	0.00864943	0.00863457	0.00861971	0.00861489	0.00862279	0.00863615	0.00864292	0.00863556	0.00861665	0.00859599	0.0085828	0.00857946	0.00858214	0.00858623	0.00859035	0.00859595	0.0086044	0.00861534	0.00862708	0.00863662	0.00863939	0.00863205	0.00861801
152	2019	FL	Stem	RT7301	CTRL	3	13.8807	3.8206	17.7013	0.00831626	0.0083251	0.00834315	0.00836421	0.00837642	0.00837217	0.00835503	0.00833733	0.0083301	0.00833459	0.00834316	0.00834837	0.00834953	0.00834986	0.00835014	0.00834806	0.00834373	0.00834268	0.00835059	0.00836582	0.008379	0.00838012	0.00836548	0.0083387	0.00830746	0.00828108	0.00826835	0.00827364	0.00829341	0.00831663	0.00833142	0.00833198	0.00832224	0.00831323	0.00831575	0.00833381	0.0083617	0.00838587	0.00839308	0.00837985
153	2019	FL	Stem	TOg 7178	CTRL	3	106.551	59.7377	166.289	0.0075438	0.00756765	0.00758993	0.0076015	0.00759793	0.00758258	0.00756675	0.007564	0.00758049	0.00760891	0.00763281	0.00763975	0.0076303	0.00761435	0.00760043	0.0075892	0.00757698	0.00756319	0.00755288	0.00755236	0.00756267	0.00757744	0.00758655	0.00758242	0.00756465	0.00754048	0.00752017	0.00751129	0.0075153	0.00752807	0.00754338	0.00755656	0.00756709	0.00757848	0.00759562	0.00762013	0.00764605	0.00766039	0.00765226	0.00762516
154	2019	FL	Stem	XP760	CTRL	3	46.6696	40.3311	87.0007	0.00774644	0.00775557	0.00777298	0.00779611	0.00781639	0.00782382	0.00781608	0.00780229	0.00779567	0.00780076	0.00780957	0.00781118	0.00780304	0.00779177	0.00778578	0.00778912	0.0078006	0.00781502	0.0078246	0.00782306	0.00781105	0.00779685	0.00778937	0.00778967	0.00779091	0.00778649	0.00777607	0.00776385	0.00775297	0.0077433	0.00773346	0.00772298	0.00771363	0.00770817	0.00770791	0.00771101	0.00771327	0.00771126	0.00770514	0.0076986
155	2019	FL	Stem	NSF-TV 27	CTRL	3	82.3749	76.3469	158.722	0.00472512	0.00474196	0.00476394	0.00478374	0.00479831	0.00480692	0.00480888	0.0048049	0.00479971	0.0048002	0.00480935	0.00482225	0.00482871	0.00482083	0.00479934	0.00477366	0.00475447	0.00474508	0.00474063	0.00473613	0.00473384	0.00474075	0.00475888	0.00477956	0.00478973	0.00478354	0.00476631	0.00474799	0.00473466	0.00472703	0.00472431	0.00472569	0.00472973	0.00473421	0.00473824	0.00474383	0.00475356	0.00476608	0.00477513	0.00477435
156	2019	FL	Stem	S4542A3-49B-2B12	CTRL	3	67.5707	54.2189	121.79	0.00932651	0.00933802	0.00936131	0.00939361	0.00942447	0.00944329	0.00939131	0.00938749	0.00938204	0.00937802	0.00937466	0.00937157	0.00937046	0.00937261	0.00937527	0.00937246	0.00935998	0.00933937	0.00931656	0.00929809	0.00928894	0.00929115	0.00930159	0.00931097	0.00930901	0.00929294	0.00927061	0.00925341	0.00924595	0.00924418	0.00924279	0.00924179	0.00924452	0.0092519	0.00925989	0.00926244	0.00925622	0.0092418	0.00922219	0.00920104
157	2019	FL	Stem	Romeo	CTRL	3	49.1232	67.3088	116.432	0.00754767	0.00755215	0.00758306	0.00762691	0.0076644	0.00768611	0.00769578	0.0076211	0.00762123	0.00761752	0.00760861	0.00759529	0.00758228	0.00757567	0.00758034	0.00759741	0.00762294	0.00764863	0.00766454	0.00766393	0.007647	0.00762012	0.00759093	0.00756391	0.00754049	0.00752199	0.00751116	0.00750997	0.00751709	0.00752801	0.00753809	0.00754449	0.00754653	0.00754589	0.0075449	0.00754395	0.00754079	0.00753292	0.00752199	0.00751402
158	2019	FL	Stem	Binulawan	CTRL	3	98.6149	88.4411	187.056	0.00782744	0.00786054	0.00790616	0.0079497	0.00797531	0.00788477	0.00786736	0.00784559	0.00782959	0.00782448	0.00782858	0.00783624	0.00784337	0.00784809	0.00784799	0.00783998	0.00782409	0.00780518	0.00778804	0.00777325	0.00776113	0.00775789	0.00777221	0.00780289	0.00783323	0.00784198	0.00782203	0.00778715	0.00775974	0.00775382	0.00776807	0.00779036	0.00780825	0.00781649	0.00781704	0.00781393	0.00780932	0.00780398	0.00780048	0.00780301
159	2019	FL	Stem	XP753	CTRL	3	45.1748	14.6606	59.8353	0.00957027	0.00959418	0.00963417	0.00967974	0.00971479	0.00960696	0.00959995	0.00958327	0.00956619	0.00955603	0.00955501	0.00956062	0.00956987	0.00958039	0.00959013	0.00959748	0.00960171	0.00960192	0.00959478	0.00957695	0.00955153	0.00952967	0.009523	0.00953343	0.00955184	0.00956633	0.00957092	0.00956707	0.00955914	0.00955083	0.0095457	0.00954676	0.00955416	0.00956399	0.00956923	0.00956417	0.00954907	0.00952935	0.0095107	0.00949536
160	2019	FL	Stem	Keriting Tingii	CTRL	3	82.1883	55.8145	138.003	0.00750763	0.00750359	0.00752171	0.00756686	0.00762302	0.00754503	0.00756891	0.00757904	0.00758255	0.00758123	0.00756926	0.00754098	0.00750079	0.0074615	0.00743552	0.00742777	0.00743575	0.00745326	0.00747245	0.00748649	0.00749347	0.00749639	0.00749743	0.00749309	0.00747813	0.00745435	0.00743236	0.0074224	0.00742422	0.00742797	0.00742545	0.00741733	0.00741038	0.00741101	0.00741995	0.00743224	0.00744102	0.00744087	0.00743092	0.00741513
161	2019	DO	Lvs	NSF-TV 13	CTRL	1	5.70779	1.17962	6.88741	0.00450126	0.00454371	0.00461822	0.00470108	0.00450599	0.00452809	0.00455434	0.00457358	0.00456786	0.00453301	0.00448327	0.00444204	0.00442638	0.00443883	0.0044699	0.00450439	0.0045277	0.00453451	0.00453172	0.00453265	0.00454646	0.00457069	0.0045928	0.00459934	0.00458687	0.00456417	0.00454404	0.00453275	0.00452722	0.00452113	0.00451368	0.00451007	0.00451426	0.00452675	0.00454579	0.00456884	0.00459266	0.00461194	0.00462162	0.00462071
162	2019	DO	Lvs	XP760	CTRL	1	5.81137	0.970145	6.78151	0.00483306	0.00488157	0.00496656	0.00506744	0.00515416	0.00520489	0.00480672	0.00479178	0.00477098	0.00476172	0.00477391	0.00480539	0.00483942	0.00485643	0.00484629	0.00481267	0.00476841	0.00473049	0.00471326	0.00472083	0.0047445	0.00476782	0.0047768	0.00476865	0.00475287	0.00474342	0.00474886	0.00476876	0.00479608	0.00482038	0.00483327	0.00483163	0.00481779	0.0048008	0.00479129	0.00479364	0.00480335	0.0048098	0.00480539	0.00479174
163	2019	DO	Lvs	NSF-TV 27	CTRL	1	8.46925	1.23094	9.70018	0.00573829	0.00576443	0.00581719	0.00588407	0.00594003	0.00564376	0.00564595	0.00564964	0.00566131	0.00568265	0.00570999	0.00573414	0.00574896	0.00575656	0.00576494	0.00577733	0.0057855	0.00577785	0.00575216	0.00571983	0.00569642	0.00568773	0.00568572	0.00567784	0.0056608	0.00564374	0.00563912	0.00565167	0.00567362	0.00568851	0.00568348	0.00565922	0.00562824	0.00560655	0.00560196	0.00560987	0.00561995	0.00562307	0.00561512	0.00559726
164	2019	DO	Lvs	RT7301	CTRL	1	5.94871	1.05587	7.00457	0.00557792	0.00558081	0.00558433	0.00560248	0.00563979	0.00568325	0.00571197	0.00571392	0.00569286	0.00566076	0.00562821	0.00560244	0.00558938	0.00559136	0.00560351	0.00561613	0.00562175	0.00561997	0.00561485	0.00561008	0.00560761	0.00560934	0.00561668	0.00562722	0.00563506	0.00563652	0.00563348	0.00563048	0.00562922	0.00562736	0.00562227	0.00561433	0.00560772	0.00560701	0.00561404	0.00562775	0.0056454	0.00566193	0.00566968	0.00566302
165	2019	DO	Lvs	XP754	CTRL	1	6.42603	1.0674	7.49344	0.00736164	0.00742381	0.00753251	0.00766486	0.00778712	0.00737294	0.00741891	0.00744658	0.0074507	0.0074382	0.00742582	0.00742292	0.00742712	0.00742755	0.0074141	0.00738327	0.00734121	0.00730564	0.0072966	0.00732068	0.00736552	0.00740904	0.0074344	0.00743831	0.00742953	0.0074201	0.00741702	0.00741981	0.00742322	0.00742037	0.00740799	0.00738777	0.00736385	0.0073456	0.00734557	0.00737242	0.00742451	0.00748657	0.00753686	0.00755908
166	2019	DO	Lvs	Kasalath	CTRL	1	4.79054	1.59685	6.3874	0.00757726	0.00762582	0.00769695	0.00777551	0.00783802	0.00750266	0.00750651	0.00750856	0.00751399	0.00753043	0.00756246	0.00760145	0.00763064	0.00763664	0.00761834	0.00758459	0.00754708	0.00751769	0.00750616	0.00751535	0.00753827	0.007561	0.0075712	0.00756631	0.0075552	0.00755056	0.00755901	0.00757799	0.00759993	0.00761623	0.00762057	0.00761014	0.00758778	0.00756685	0.007565	0.00758944	0.00762876	0.00765892	0.00766315	0.00764502
167	2019	DO	Lvs	S4542A3-49B-2B12	CTRL	1	9.99099	3.37038	13.3614	0.0092621	0.00933734	0.00945871	0.00959369	0.00917261	0.00916725	0.00916166	0.00916218	0.00916706	0.00917573	0.0091863	0.00919657	0.00920278	0.00920097	0.00919081	0.0091755	0.00915994	0.00915373	0.00916832	0.00920637	0.00925472	0.00928938	0.00928964	0.00925197	0.0091944	0.00914542	0.00912627	0.00914007	0.0091734	0.00920457	0.00921742	0.00920962	0.00918708	0.00915936	0.00913589	0.00912556	0.0091372	0.00917342	0.00922478	0.00927207
168	2019	DO	Lvs	Binulawan	CTRL	1	9.57794	1.06645	10.6444	0.00983449	0.0099062	0.0100253	0.0101682	0.0102942	0.00982465	0.00985168	0.00985874	0.00984062	0.00980656	0.00978065	0.00977847	0.00979612	0.0098157	0.00982305	0.00981625	0.00980138	0.00978825	0.00978608	0.00979857	0.00982221	0.00984875	0.00986944	0.00987874	0.00987698	0.00986813	0.00985675	0.00984678	0.00984072	0.00983685	0.00983125	0.00982385	0.00982051	0.00983363	0.0098724	0.00993073	0.00998705	0.0100147	0.00999961	0.00994831
169	2019	DO	Lvs	Romeo	CTRL	1	5.56726	2.53636	8.10362	0.00380139	0.00383887	0.00391258	0.00400406	0.00408674	0.00413952	0.00374943	0.00374157	0.00372259	0.00370989	0.00371875	0.00375328	0.00380025	0.00384112	0.0038654	0.0038732	0.00386762	0.00385273	0.00383658	0.00383041	0.00384044	0.00385987	0.00387221	0.00386469	0.00383941	0.00380954	0.00378677	0.00377439	0.00376902	0.00376456	0.00375707	0.00374712	0.00373674	0.00372833	0.00372361	0.00372466	0.00373522	0.00375544	0.00377638	0.00378408
170	2019	DO	Lvs	Dam	CTRL	1	15.2218	1.43081	16.6526	0.00784147	0.00792912	0.00807277	0.00823324	0.00782193	0.00783539	0.00784361	0.00784898	0.00784607	0.00783409	0.00781522	0.00779392	0.00777326	0.00775465	0.00774062	0.00773338	0.00773276	0.00774152	0.00776547	0.00780508	0.0078492	0.00788004	0.00788546	0.00786785	0.00784201	0.00782238	0.00781372	0.00781385	0.00782114	0.00783387	0.00784715	0.00785324	0.00784451	0.00782373	0.0078056	0.00780694	0.0078353	0.00788169	0.00792616	0.00795134
171	2019	DO	Lvs	TOg 7178	CTRL	1	13.2266	1.79927	15.0259	0.0148882	0.014913	0.0149409	0.0149771	0.0150105	0.0150407	0.0150641	0.0150785	0.0150793	0.015066	0.0150447	0.0150236	0.0150053	0.0149853	0.0149604	0.0149327	0.0149061	0.0148871	0.0148841	0.0149026	0.0149405	0.0149872	0.0150269	0.0150461	0.0150454	0.0150374	0.0150352	0.0150415	0.0150473	0.0150385	0.0150077	0.0149629	0.0149207	0.0148981	0.0149044	0.0149363	0.0149814	0.0150238	0.0150515	0.0150603
172	2019	DO	Lvs	Dourado Agulha	CTRL	1	11.7536	4.25922	16.0128	0.0103343	0.0103683	0.0104527	0.0105676	0.0101275	0.0101531	0.0101943	0.0102391	0.0102732	0.0102939	0.010303	0.0103031	0.0102971	0.0102905	0.0102923	0.0103062	0.0103251	0.0103401	0.0103499	0.0103593	0.0103706	0.0103793	0.0103759	0.0103544	0.0103206	0.0102892	0.0102746	0.010284	0.010315	0.0103564	0.0103933	0.0104157	0.0104193	0.0104086	0.0103938	0.0103858	0.0103928	0.0104148	0.0104413	0.0104556
173	2019	DO	Lvs	XP753	CTRL	1	11.7128	4.18052	15.8933	0.00281292	0.0028552	0.00292916	0.00301477	0.00307744	0.0028295	0.00279822	0.00275426	0.00272027	0.00271131	0.00272814	0.00275869	0.0027909	0.00282076	0.00285018	0.0028782	0.00289773	0.00290266	0.00289464	0.00288219	0.00287392	0.00287241	0.00287333	0.00286993	0.00286021	0.00284954	0.00284586	0.00285134	0.00285829	0.00285428	0.00283447	0.00280693	0.00278408	0.00277331	0.00277348	0.00277966	0.00278895	0.00279929	0.00280727	0.00280999
174	2019	DO	Lvs	NSF-TV 13	HNT	1	5.46091	0.885581	6.3465	0.00307809	0.003119	0.00321658	0.00334467	0.00346845	0.00356404	0.00301726	0.00305025	0.00307304	0.00309359	0.00311677	0.0031432	0.00316281	0.0031627	0.00313749	0.00309328	0.0030428	0.0030023	0.00298648	0.00300204	0.00304439	0.00309824	0.00314283	0.00316137	0.00315098	0.00312326	0.0030952	0.00307893	0.00307561	0.00307577	0.00306968	0.00305644	0.00304353	0.00304451	0.00306956	0.00311698	0.00317317	0.00321688	0.00323124	0.00321486
175	2019	DO	Lvs	XP753	HNT	1	5.71085	0.950689	6.66154	0.00631964	0.00634318	0.00638975	0.00645114	0.0065116	0.00633123	0.00635563	0.00636397	0.0063544	0.00633681	0.00632866	0.0063406	0.00636978	0.00640213	0.00642171	0.0064195	0.00639795	0.00637073	0.00635438	0.0063557	0.00636623	0.00636935	0.00635472	0.00632796	0.00630702	0.00630767	0.00633026	0.00635898	0.00637453	0.00636748	0.00634398	0.00631939	0.00630589	0.0063078	0.00632235	0.00634259	0.00636066	0.00636976	0.00636781	0.00635891
176	2019	DO	Lvs	NSF-TV 27	HNT	1	2.20823	0.956477	3.16471	0.00731861	0.00731544	0.00730424	0.00728462	0.00725983	0.00723726	0.00722439	0.00722527	0.0072389	0.00726034	0.00728212	0.00729691	0.00730184	0.00730136	0.00730455	0.00731728	0.00733609	0.00735055	0.00735138	0.00733652	0.00731056	0.00728094	0.00725542	0.00724002	0.0072365	0.00724191	0.00725236	0.00726618	0.00728275	0.00729922	0.00731131	0.00731728	0.00731941	0.00732063	0.00732012	0.00731401	0.00730002	0.00727961	0.0072563	0.00723267
177	2019	DO	Lvs	Romeo	HNT	1	1.79175	2.20922	4.00097	0.00712713	0.00717696	0.00724829	0.0073292	0.00739888	0.0071971	0.00720035	0.00717694	0.00713624	0.00709852	0.00708253	0.00708979	0.00710605	0.00711422	0.00710761	0.00709308	0.00708421	0.00709153	0.00711466	0.00714231	0.00716158	0.00716768	0.0071653	0.00716248	0.00716447	0.00717089	0.00717649	0.00717443	0.00716192	0.00714386	0.00713119	0.00713185	0.00714297	0.00715541	0.00716285	0.00716621	0.00717087	0.00717905	0.00718561	0.00718112
178	2019	DO	Lvs	Binulawan	HNT	1	7.3921	3.39525	10.7873	0.00660934	0.0066444	0.00670531	0.00677932	0.0065808	0.00661393	0.00664939	0.00667736	0.00669088	0.00669099	0.0066806	0.00666161	0.00663514	0.00660385	0.00657344	0.00655055	0.00653949	0.00654166	0.00655434	0.00657037	0.00658207	0.00658633	0.00658605	0.00658663	0.00659133	0.00659894	0.00660582	0.00660973	0.00661141	0.00661288	0.00661633	0.00662185	0.00662472	0.00661903	0.00660375	0.00658639	0.00657984	0.00659151	0.0066157	0.00663813
179	2019	DO	Lvs	XP760	HNT	1	5.27989	2.54466	7.82454	0.00547254	0.0055172	0.00562517	0.00577272	0.00591614	0.00544959	0.00550262	0.00553203	0.00552959	0.00550125	0.00546897	0.00545134	0.00545409	0.00546979	0.00548773	0.00549935	0.00549892	0.00548836	0.00547721	0.00547617	0.00549008	0.00551523	0.00554262	0.00556317	0.00557247	0.00557077	0.00556144	0.00554995	0.00554104	0.00553402	0.00552533	0.00551381	0.00550208	0.00549858	0.00551213	0.00554577	0.00559522	0.00564704	0.00568299	0.0056893
180	2019	DO	Lvs	Dam	HNT	1	18.2204	2.07508	20.2955	0.00531967	0.00534306	0.00539372	0.00545902	0.00551622	0.0052122	0.00522404	0.00524248	0.00526471	0.00528514	0.00530322	0.00532029	0.00533615	0.00534735	0.00535187	0.00535014	0.00534122	0.00532321	0.00529774	0.0052724	0.00525606	0.00525059	0.00524859	0.00524188	0.0052322	0.00522988	0.00524193	0.00526402	0.00528292	0.00528483	0.00526489	0.00523119	0.00519832	0.00518054	0.00518481	0.00520643	0.00523095	0.00524024	0.00522457	0.00519149
181	2019	DO	Lvs	TOg 7178	HNT	1	9.99439	3.35026	13.3446	0.00929881	0.00933962	0.00943968	0.00958153	0.00972463	0.00983007	0.00935961	0.00937382	0.00937053	0.00936342	0.00935978	0.00936046	0.00935695	0.00934119	0.00931519	0.00929065	0.00927866	0.00928426	0.0093061	0.00933791	0.00937064	0.00939484	0.0094036	0.00939634	0.00938039	0.00936513	0.00935431	0.00934472	0.00933151	0.00931226	0.00928975	0.00927112	0.00926145	0.00926341	0.00927779	0.00930309	0.00933554	0.009367	0.00938737	0.0093914
182	2019	DO	Lvs	Keriting Tingii	HNT	1	19.6169	1.69816	21.315	0.0104338	0.0105267	0.010669	0.0108223	0.0103642	0.0103582	0.010351	0.0103468	0.0103413	0.0103357	0.0103331	0.0103356	0.0103413	0.010349	0.0103622	0.0103829	0.0104025	0.01041	0.0104051	0.0103988	0.0104015	0.0104111	0.010414	0.0103993	0.0103711	0.0103454	0.0103356	0.0103453	0.0103693	0.0103969	0.0104165	0.0104219	0.0104129	0.0103977	0.0103884	0.0103923	0.0104088	0.010429	0.0104421	0.010442
183	2019	DO	Lvs	RT7301	HNT	1	6.96981	4.26012	11.2299	0.0105979	0.0106024	0.0106046	0.0106085	0.0106189	0.0106362	0.0106536	0.0106614	0.0106548	0.0106384	0.0106223	0.0106154	0.0106204	0.0106334	0.010647	0.0106546	0.0106543	0.0106486	0.0106404	0.0106312	0.0106211	0.0106119	0.0106067	0.0106073	0.0106124	0.0106178	0.0106186	0.0106112	0.0105969	0.010582	0.0105735	0.0105725	0.0105753	0.0105795	0.0105878	0.0106043	0.0106279	0.010651	0.0106649	0.0106662
184	2019	DO	Lvs	S4542A3-49B-2B12	HNT	1	11.8787	4.49533	16.374	0.0106823	0.0107579	0.0108579	0.0106063	0.0105998	0.0106037	0.0106164	0.0106274	0.0106292	0.0106238	0.0106207	0.0106265	0.0106389	0.0106493	0.0106527	0.0106519	0.0106519	0.0106573	0.0106696	0.0106864	0.010702	0.0107098	0.0107046	0.010686	0.0106611	0.010642	0.0106385	0.0106529	0.0106776	0.0106963	0.0106936	0.0106665	0.0106259	0.0105927	0.0105847	0.0106067	0.0106503	0.0106989	0.0107352	0.0107477
185	2019	DO	Lvs	XP754	HNT	1	18.2623	5.32472	23.587	0.00351048	0.00356566	0.00366313	0.00378019	0.00387722	0.0035047	0.0035087	0.00350362	0.0034963	0.00349141	0.00349395	0.00350346	0.0035152	0.00352359	0.0035282	0.00353276	0.00353964	0.00354932	0.00356148	0.00357431	0.00358327	0.00358221	0.0035676	0.0035423	0.00351454	0.00349152	0.00347559	0.00346691	0.00346589	0.00347033	0.00347507	0.00347536	0.00346909	0.00345919	0.00345056	0.00344639	0.00344779	0.00345246	0.00345532	0.0034523
186	2019	DO	Lvs	Dourado Agulha	HNT	1	28.7201	2.2487	30.9688	0.0108897	0.0108965	0.0109216	0.0109531	0.0109784	0.0109923	0.0108831	0.0108853	0.0108837	0.0108783	0.0108692	0.0108597	0.0108552	0.0108584	0.0108651	0.0108678	0.0108632	0.0108567	0.010857	0.0108667	0.0108801	0.0108901	0.0108947	0.0108977	0.0109033	0.0109119	0.0109201	0.0109231	0.0109175	0.0109026	0.0108822	0.0108621	0.0108488	0.0108477	0.0108605	0.0108828	0.0109059	0.0109193	0.0109153	0.0108922
187	2019	DO	Lvs	XP753	HNT	2	10.2762	1.74861	12.0248	0.0137849	0.0138118	0.0138347	0.0138534	0.0138646	0.0138728	0.0138779	0.0138754	0.0138599	0.0138344	0.0138125	0.0138086	0.0138247	0.0138488	0.0138644	0.0138642	0.0138529	0.0138432	0.013846	0.0138616	0.013882	0.0138986	0.0139075	0.0139099	0.0139094	0.0139084	0.0139061	0.0138987	0.0138826	0.0138581	0.0138319	0.0138168	0.0138229	0.0138528	0.0138997	0.0139491	0.0139848	0.0139948	0.0139771	0.0139407
188	2019	DO	Lvs	Romeo	HNT	2	8.46471	2.68956	11.1543	0.00630909	0.00637039	0.00647689	0.00660533	0.00622654	0.00627938	0.00633821	0.00638188	0.0063968	0.00639116	0.00638035	0.0063725	0.00636366	0.00634587	0.00631818	0.00628794	0.00626487	0.00625838	0.00627326	0.00630518	0.00634233	0.00637199	0.00638706	0.00638807	0.00638076	0.00637052	0.00635907	0.00634628	0.00633222	0.00631583	0.00629676	0.0062771	0.00626115	0.00625839	0.00627799	0.00631921	0.00636885	0.00640604	0.00641667	0.00640342
189	2019	DO	Lvs	XP760	HNT	2	8.94099	1.53489	10.4759	0.00766672	0.00771725	0.00780493	0.00790997	0.00799989	0.00760753	0.0076254	0.00763659	0.00763775	0.00763125	0.00762748	0.00763256	0.0076451	0.00765949	0.00767257	0.00768234	0.00768387	0.00767448	0.00765987	0.00765146	0.00765597	0.0076683	0.00767595	0.00767061	0.00765625	0.00764501	0.00764711	0.0076641	0.00768805	0.00770439	0.00770163	0.00768053	0.00765226	0.0076314	0.00762501	0.00762862	0.00763291	0.00763027	0.00761839	0.00759933
190	2019	DO	Lvs	Keriting Tingii	HNT	2	12.5014	1.37313	13.8746	0.00857179	0.00865113	0.00876594	0.00888593	0.0086266	0.00863877	0.00863544	0.00861899	0.00859296	0.0085668	0.008548	0.00853753	0.0085302	0.00852132	0.00851258	0.00851029	0.00851906	0.00853957	0.00856766	0.00859487	0.00861211	0.00861397	0.00860076	0.00857825	0.00855643	0.00854551	0.00855064	0.00856889	0.00859114	0.0086067	0.00861026	0.00860397	0.00859368	0.00858766	0.00859208	0.00860702	0.00862743	0.00864623	0.00865898	0.00866507
191	2019	DO	Lvs	XP754	HNT	2	3.29594	3.07304	6.36898	0.00687426	0.00693259	0.00702848	0.00713646	0.00686422	0.00688133	0.00689584	0.00690419	0.00689932	0.00688099	0.0068541	0.00682669	0.00680671	0.00679987	0.00680828	0.00682749	0.00684676	0.00685786	0.00686077	0.0068611	0.0068637	0.00686981	0.00687886	0.00689039	0.00690396	0.0069169	0.00692491	0.00692565	0.00692057	0.0069118	0.00690066	0.00688942	0.00688219	0.00688603	0.00690536	0.00693652	0.00697063	0.00699878	0.00701514	0.00701506
192	2019	DO	Lvs	NSF-TV 13	HNT	2	4.29005	1.1662	5.45625	0.00685318	0.00689037	0.0069563	0.00703633	0.0067537	0.00676282	0.00676921	0.0067651	0.00674794	0.00672888	0.00672222	0.00673291	0.00675161	0.00676473	0.00676814	0.00676861	0.00677333	0.00678366	0.00679666	0.00680884	0.006817	0.0068169	0.00680502	0.00678443	0.00676706	0.00676511	0.00677943	0.00679802	0.00680571	0.00679378	0.00676521	0.00673243	0.00670744	0.00669706	0.00670139	0.00671539	0.00673242	0.00674429	0.00674297	0.00672629
193	2019	DO	Lvs	S4542A3-49B-2B12	HNT	2	8.15141	3.85631	12.0077	0.00905988	0.00910368	0.00919416	0.00931398	0.00942368	0.00905871	0.00907746	0.0090759	0.00905536	0.00902311	0.0089928	0.0089735	0.00896724	0.00897109	0.0089836	0.0090055	0.00903554	0.00906991	0.00910286	0.00912825	0.00914232	0.00914471	0.00913659	0.00911959	0.00909854	0.00908169	0.00907576	0.00907972	0.00908545	0.00908395	0.00907283	0.00905651	0.00903987	0.00902906	0.00903201	0.00905409	0.00909209	0.0091314	0.00915411	0.00915078
194	2019	DO	Lvs	Dourado Agulha	HNT	2	15.3383	1.64915	16.9875	0.00911815	0.00919946	0.00932033	0.00944679	0.00907297	0.00906687	0.00906368	0.00906729	0.00906932	0.00906503	0.00905643	0.00905033	0.00904957	0.0090502	0.00904739	0.00903948	0.00902701	0.00901397	0.00900736	0.00901345	0.00903346	0.00906104	0.00908435	0.00909343	0.00908889	0.00908084	0.00907979	0.00908939	0.00910552	0.00911756	0.00911385	0.0090882	0.00904244	0.00898963	0.00894918	0.00893773	0.0089634	0.009022	0.00909709	0.0091644
195	2019	DO	Lvs	Dam	HNT	2	14.4586	1.77985	16.2385	0.0056493	0.00565729	0.00567157	0.00559196	0.00557545	0.00555982	0.00554497	0.0055315	0.00552388	0.00552675	0.0055393	0.00555493	0.00556789	0.0055787	0.00559246	0.00561125	0.00562885	0.0056348	0.00562325	0.00559836	0.00557007	0.00554558	0.00552629	0.00551177	0.00550471	0.00551019	0.00553012	0.00555901	0.00558542	0.00559699	0.00558736	0.00555944	0.0055242	0.00549594	0.00548452	0.00549144	0.00551116	0.0055335	0.00554766	0.00554722
196	2019	DO	Lvs	TOg 7178	HNT	2	20.7437	2.59265	23.3363	0.0098163	0.00988641	0.0100032	0.0101402	0.0102507	0.00974927	0.00974721	0.00974251	0.0097388	0.0097365	0.00973941	0.00974816	0.00975999	0.00976965	0.00977439	0.0097733	0.00976505	0.00975276	0.00974603	0.0097544	0.00977861	0.00980788	0.00982587	0.00982153	0.00979825	0.00977151	0.0097577	0.00976346	0.00978252	0.00979985	0.00980372	0.00979502	0.00978183	0.0097725	0.00977026	0.00977505	0.00978968	0.00981825	0.00985946	0.00990209
197	2019	DO	Lvs	Kasalath	HNT	2	17.3066	1.77121	19.0778	0.00352152	0.00357379	0.0036615	0.00376312	0.00354782	0.00358474	0.00362056	0.00364968	0.0036631	0.003657	0.0036331	0.00359959	0.00356784	0.00354642	0.00353747	0.00353623	0.00353483	0.00352946	0.00352183	0.00351604	0.00351531	0.00352032	0.00352901	0.00353722	0.0035414	0.00354048	0.00353628	0.00353275	0.00353422	0.00354243	0.00355608	0.0035714	0.00358522	0.00360075	0.00362454	0.00365722	0.00368891	0.00370274	0.00368703	0.00364469
198	2019	DO	Lvs	Binulawan	HNT	2	13.7062	4.17069	17.8769	0.00638758	0.00641079	0.00644526	0.00648387	0.00651698	0.00653641	0.00644083	0.006433	0.00642069	0.00641565	0.00642285	0.00643725	0.00644848	0.00644977	0.00644073	0.00642432	0.00640389	0.00638444	0.00637296	0.00637351	0.00638061	0.00638038	0.00636211	0.00632953	0.00629947	0.00628831	0.00629889	0.00632034	0.00634003	0.00635291	0.0063613	0.00636762	0.00637113	0.00637111	0.00636875	0.00636566	0.00636164	0.00635454	0.00634324	0.00633033
199	2019	DO	Lvs	RT7301	CTRL	2	18.6775	2.50492	21.1824	0.00537011	0.00544515	0.00555139	0.00566053	0.00533651	0.00534431	0.00535423	0.00536167	0.00535866	0.0053481	0.00533995	0.00534271	0.00535428	0.00536306	0.00535891	0.0053416	0.00531986	0.00530649	0.00531031	0.00533062	0.0053588	0.00538363	0.00539633	0.00539389	0.00538085	0.00536657	0.00535924	0.00536057	0.00536412	0.00535769	0.00533331	0.00529536	0.00525863	0.00524259	0.00525927	0.00530416	0.00535811	0.00539619	0.00540369	0.00538631
200	2019	DO	Lvs	TOg 7178	CTRL	2	9.06614	2.95981	12.0259	0.00906859	0.00907968	0.00907654	0.00906246	0.00904648	0.00903651	0.00902943	0.00901783	0.00900077	0.00898844	0.00899427	0.00902245	0.0090633	0.0090994	0.00911616	0.00910944	0.00908642	0.00906127	0.00904655	0.00904489	0.00904797	0.00904379	0.00902662	0.00900178	0.008982	0.00897853	0.00899383	0.00902022	0.00904497	0.00905659	0.00905077	0.00903219	0.00901172	0.00900195	0.00900893	0.00902735	0.00904484	0.00905127	0.00904682	0.00903996
201	2019	DO	Lvs	NSF-TV 27	CTRL	2	10.3183	6.82414	17.1425	0.0111793	0.0111843	0.0112063	0.0112436	0.0111339	0.011163	0.0111945	0.0112185	0.0112295	0.0112302	0.0112252	0.0112161	0.0112008	0.0111781	0.0111524	0.0111298	0.0111135	0.0111037	0.0111018	0.0111119	0.0111348	0.0111615	0.0111776	0.0111736	0.011154	0.011132	0.0111169	0.0111077	0.0110985	0.0110874	0.0110785	0.0110757	0.0110777	0.0110809	0.0110835	0.011086	0.0110894	0.0110921	0.0110913	0.0110857
202	2019	DO	Lvs	Keriting Tingii	CTRL	2	15.8817	7.90851	23.7902	0.00440382	0.00440818	0.00445145	0.0045258	0.00460778	0.00443194	0.00447472	0.00449424	0.00448681	0.00445918	0.00442504	0.00439395	0.00436858	0.00434801	0.00433358	0.00432903	0.00433584	0.00435099	0.00436808	0.00438133	0.00438925	0.0043943	0.00439905	0.00440179	0.00439666	0.00437887	0.00435152	0.00432675	0.0043178	0.00432828	0.00434984	0.00436774	0.0043701	0.00435509	0.00433021	0.00430809	0.00430201	0.00431929	0.00435491	0.00439126
203	2019	DO	Lvs	Romeo	CTRL	2	2.19868	3.81612	6.0148	0.00863837	0.00862946	0.00865876	0.00872404	0.00880083	0.00886384	0.00890117	0.00868515	0.00867745	0.00866619	0.00865996	0.00865614	0.00864685	0.00862566	0.00859408	0.00856015	0.00853303	0.00852012	0.00852582	0.00854953	0.00858351	0.00861407	0.00862817	0.00862129	0.00859991	0.00857608	0.00855945	0.00855381	0.00855855	0.00857068	0.00858678	0.0086027	0.00861334	0.00861539	0.00860905	0.00859786	0.00858683	0.00857874	0.00857286	0.00856692
204	2019	DO	Lvs	S4542A3-49B-2B12	CTRL	2	14.0396	8.275	22.3146	0.00629379	0.00634411	0.00645862	0.00660585	0.00674298	0.00684098	0.00631702	0.00634012	0.00634221	0.00633112	0.00631831	0.00631547	0.00632323	0.00633444	0.00634257	0.00634622	0.00634684	0.00634836	0.00635424	0.00636338	0.00637115	0.00637512	0.00637867	0.00638828	0.00640778	0.00643296	0.00645297	0.00645653	0.00643746	0.00639572	0.00634049	0.00629103	0.00626685	0.0062793	0.00632486	0.00638687	0.00644576	0.00648499	0.0064953	0.00647731
205	2019	DO	Lvs	XP754	CTRL	2	11.0138	1.50443	12.5182	0.00970595	0.00975876	0.00985229	0.0099611	0.0100517	0.010109	0.0101376	0.00968271	0.00967547	0.00967915	0.00970344	0.00974178	0.00977866	0.00979602	0.00978452	0.00974753	0.00969954	0.00966093	0.00964678	0.00965664	0.00967661	0.0096914	0.00969464	0.00969044	0.00968801	0.00969436	0.00970992	0.00972868	0.0097413	0.00973886	0.00971941	0.0096906	0.00966413	0.00965209	0.00966165	0.00969126	0.00973107	0.00976572	0.00978296	0.00978112
206	2019	DO	Lvs	Romeo	HNT	3	9.22656	3.21202	12.4386	0.00777429	0.00780325	0.00788338	0.00799384	0.00810124	0.00817713	0.00778677	0.00778869	0.00777511	0.00776163	0.00775583	0.00775529	0.00774969	0.00773308	0.00771031	0.00769242	0.00768609	0.00769037	0.00769955	0.00770811	0.00771401	0.00771759	0.00771907	0.00771853	0.00771879	0.00772441	0.00773649	0.00774929	0.00775441	0.00774817	0.00773639	0.00772879	0.00772718	0.00772541	0.0077176	0.00770618	0.0077021	0.00771409	0.00773932	0.00776434
207	2019	DO	Lvs	Keriting Tingii	HNT	3	14.2253	3.34887	17.5741	0.00645151	0.00644039	0.00645048	0.00647864	0.00651694	0.00655499	0.0065816	0.00650267	0.00649086	0.00647308	0.00645896	0.00644741	0.00643087	0.00640514	0.0063758	0.00635439	0.00634904	0.00635924	0.00637814	0.00639814	0.00641381	0.00642172	0.00642079	0.00641355	0.00640513	0.00639946	0.0063965	0.00639416	0.00639232	0.00639362	0.00640038	0.00641013	0.00641597	0.00641161	0.00639649	0.00637701	0.00636312	0.00636176	0.00637224	0.00638744
208	2019	DO	Lvs	XP753	HNT	3	11.5563	1.12885	12.6851	0.00919539	0.00924284	0.00934224	0.00946544	0.00957141	0.0091182	0.00914843	0.00918393	0.00922177	0.00925562	0.00928165	0.00929392	0.00928797	0.00926401	0.00923025	0.00919792	0.00917461	0.00916499	0.00917184	0.00919447	0.00922765	0.00926231	0.00928796	0.00929637	0.00928652	0.00926533	0.00924338	0.00922812	0.00921894	0.0092072	0.00918588	0.00915816	0.00913628	0.00913768	0.00917399	0.00924145	0.00932123	0.00938623	0.00941606	0.00940805
209	2019	DO	Lvs	Dourado Agulha	HNT	3	12.3361	2.34314	14.6792	0.00875016	0.00881747	0.00892894	0.00905655	0.0086691	0.00868609	0.00870085	0.00870837	0.00870467	0.00869674	0.00869331	0.0086971	0.0087007	0.00869263	0.00866872	0.0086362	0.00860816	0.00859745	0.00860955	0.00863906	0.0086749	0.00870773	0.00873205	0.00874425	0.00874361	0.00873441	0.00872525	0.00872347	0.0087278	0.00872694	0.00871094	0.00868192	0.00865118	0.0086337	0.00863936	0.00866835	0.00871331	0.00876138	0.00880001	0.00882195
210	2019	DO	Lvs	TOg 7178	HNT	3	13.4581	1.46082	14.9189	0.00779891	0.00779746	0.00782154	0.00786282	0.00790483	0.00793392	0.00794351	0.00780796	0.00778332	0.00776309	0.00775473	0.00775225	0.00774644	0.00773492	0.00772397	0.00772089	0.00772645	0.00773508	0.00773994	0.00773814	0.00773128	0.00772284	0.00771622	0.00771349	0.00771468	0.00771704	0.00771554	0.00770619	0.0076905	0.00767678	0.00767605	0.0076932	0.00772216	0.0077487	0.0077589	0.00774785	0.0077232	0.00769908	0.0076849	0.00767933
211	2019	DO	Lvs	Dam	HNT	3	13.6505	1.4834	15.1339	0.00385597	0.00389603	0.00396138	0.00403311	0.00408575	0.00378856	0.00378905	0.00379311	0.00380163	0.00381319	0.00382778	0.00384224	0.00385075	0.00384718	0.00382918	0.00379843	0.00376055	0.00372789	0.00371657	0.00373552	0.00377692	0.00381813	0.00383585	0.00382139	0.00378609	0.00375321	0.0037432	0.00376278	0.00380202	0.00383926	0.00385498	0.00384323	0.00381352	0.00378573	0.00377697	0.00379127	0.00381887	0.00384226	0.00384876	0.00383983
212	2019	DO	Lvs	NSF-TV 13	CTRL	3	11.4258	1.20552	12.6313	0.00668195	0.00674654	0.00684414	0.00695545	0.00704618	0.00664912	0.00664871	0.00664151	0.0066351	0.00663711	0.00665511	0.00668764	0.00672383	0.00674729	0.00674507	0.00671343	0.00665987	0.00660421	0.00657071	0.00657238	0.00660141	0.00663501	0.00665244	0.0066489	0.00663581	0.00662828	0.00663352	0.00664964	0.00667099	0.00669089	0.00670465	0.0067116	0.00671299	0.00671208	0.00671187	0.00671376	0.00671909	0.00672798	0.00673837	0.00674678
213	2019	DO	Lvs	TOg 7178	CTRL	3	12.0293	2.66819	14.6975	0.00885946	0.00892741	0.00903868	0.00917437	0.00929635	0.00885713	0.00888075	0.00888937	0.00888836	0.00888527	0.00888829	0.00889556	0.00889713	0.00888281	0.00885284	0.00881709	0.00878581	0.0087653	0.008758	0.00876411	0.0087829	0.00881128	0.00884224	0.0088667	0.00887933	0.00888126	0.00887862	0.00887945	0.0088886	0.00890297	0.00891472	0.00891789	0.00891117	0.008901	0.00889807	0.0089102	0.00893712	0.00896693	0.00898235	0.00897382
214	2019	DO	Lvs	NSF-TV 27	CTRL	3	6.81797	5.60711	12.4251	0.00839138	0.00845599	0.00856121	0.00868878	0.00881025	0.00841951	0.00846922	0.00849773	0.00849869	0.0084843	0.00847845	0.00849041	0.00850791	0.00851031	0.00848907	0.0084523	0.00841433	0.00838759	0.00837931	0.00838975	0.00841144	0.00843106	0.00843593	0.00842303	0.00840313	0.00839252	0.00839907	0.00841671	0.00843251	0.00843595	0.00842572	0.00840834	0.00839085	0.0083808	0.00838518	0.00840662	0.00844107	0.00847707	0.00850184	0.00850833
215	2019	DO	Lvs	S4542A3-49B-2B12	CTRL	3	10.2267	1.30671	11.5334	0.00608884	0.00608393	0.00610682	0.00615424	0.00621167	0.00626406	0.00630031	0.00613727	0.00612634	0.00610877	0.00609901	0.00609998	0.00610375	0.00609887	0.00608055	0.00605428	0.00603188	0.00602437	0.00603519	0.00605757	0.00607869	0.00608733	0.00608007	0.00606168	0.00604041	0.00602287	0.00601175	0.00600672	0.00600621	0.00600845	0.00601271	0.00601774	0.00602037	0.00601803	0.00601161	0.0060061	0.00600738	0.00601688	0.00603013	0.00604058
216	2019	DO	Lvs	Romeo	CTRL	3	5.7183	5.14391	10.8622	0.00529493	0.00533615	0.00540209	0.00548243	0.00555215	0.00524059	0.00524455	0.00523575	0.00521921	0.00520457	0.00520311	0.00521639	0.00523445	0.00524217	0.0052315	0.00520698	0.00518084	0.00516541	0.00516663	0.00518223	0.00520503	0.00522645	0.00523905	0.00523878	0.0052277	0.00521302	0.00520271	0.00520163	0.00521008	0.00522446	0.00524124	0.00525841	0.00527441	0.00529048	0.00530943	0.00533109	0.00534897	0.00535042	0.00532579	0.00527912
217	2019	DO	Lvs	Binulawan	CTRL	3	13.744	1.67156	15.4156	0.00542641	0.00543514	0.00546285	0.00550342	0.0053154	0.00533786	0.00537153	0.00540369	0.00542446	0.0054349	0.00544116	0.00544769	0.00545387	0.00545583	0.00545029	0.00543638	0.0054163	0.00539723	0.00538844	0.00539424	0.00540961	0.00542335	0.00542611	0.00541636	0.00540056	0.00538795	0.00538441	0.00538946	0.0053973	0.00540022	0.00539458	0.00538289	0.00537102	0.00536696	0.00537739	0.00540287	0.00543449	0.00545483	0.00544924	0.00541854
218	2019	DO	Lvs	Dam	CTRL	3	14.0765	4.43364	18.5101	0.0067391	0.00680396	0.00691793	0.00706036	0.00719285	0.00682118	0.00686265	0.00687957	0.00686794	0.0068342	0.00679642	0.00676934	0.0067574	0.00675462	0.00675249	0.00674514	0.00673088	0.00671507	0.00670732	0.00671367	0.00673211	0.00675458	0.00677209	0.00677893	0.00677533	0.00676607	0.00675705	0.00675223	0.00675199	0.00675246	0.00674983	0.00674483	0.00674159	0.00674723	0.00676652	0.0067956	0.00682297	0.00683596	0.00683063	0.00681433
219	2019	DO	Lvs	Dourado Agulha	CTRL	3	3.9277	3.49527	7.42298	0.00595257	0.00595217	0.00597887	0.00603211	0.00585776	0.00589751	0.00594082	0.00597052	0.00597483	0.00595598	0.00592601	0.00589919	0.00588405	0.00588038	0.0058831	0.00588805	0.00589505	0.00590803	0.00592951	0.00595504	0.00597463	0.00597998	0.00597093	0.00595566	0.0059448	0.00594325	0.00594718	0.00594848	0.00594221	0.00592894	0.00591309	0.00590038	0.00589612	0.00590673	0.00593652	0.005982	0.00603161	0.00607011	0.00608595	0.00607494
220	2019	DO	Lvs	XP753	CTRL	3	19.7147	7.70563	27.4203	0.00875178	0.00881395	0.00891405	0.00902811	0.00912913	0.00919634	0.00877781	0.00877427	0.00876122	0.00875583	0.0087684	0.0087987	0.00883347	0.00885628	0.00885725	0.00883669	0.00880255	0.00876859	0.00874955	0.00875347	0.00877737	0.00880936	0.00883587	0.0088494	0.00885173	0.00884874	0.00884308	0.00883365	0.00882051	0.00880712	0.00879887	0.00879852	0.00880329	0.00881118	0.00882431	0.00884436	0.00886697	0.00888073	0.00887648	0.00885723
221	2019	DO	Lvs	Keriting Tingii	CTRL	3	17.1775	9.48305	26.6605	0.0120602	0.0120634	0.0120548	0.0120448	0.0120439	0.012054	0.0120648	0.0120656	0.0120571	0.0120515	0.0120611	0.0120854	0.0121102	0.0121193	0.0121055	0.0120739	0.0120365	0.0120065	0.0119938	0.0120006	0.0120196	0.0120362	0.0120377	0.0120219	0.0119978	0.0119776	0.0119674	0.0119655	0.0119663	0.0119659	0.0119644	0.0119639	0.0119661	0.0119729	0.0119847	0.0119975	0.0120042	0.0119995	0.0119863	0.0119743
222	2019	DO	Stem	NSF-TV 13	CTRL	1	64.0742	19.3373	83.4115	0.0108095	0.0108148	0.0108144	0.0108016	0.0107759	0.0107452	0.0107199	0.0107065	0.0107059	0.0107155	0.0107321	0.0107522	0.0107714	0.0107837	0.0107827	0.0107671	0.0107442	0.010727	0.0107243	0.0107317	0.0107353	0.0107247	0.0107035	0.0106873	0.0106883	0.0107033	0.0107157	0.0107104	0.0106869	0.0106578	0.0106362	0.010626	0.0106232	0.0106248	0.0106317	0.0106457	0.0106643	0.0106797	0.0106837	0.0106739
223	2019	DO	Stem	XP760	CTRL	1	10.6933	3.40531	14.0986	0.00844033	0.00842388	0.00841828	0.00842314	0.00843118	0.0084064	0.00840154	0.00839329	0.00838635	0.00838006	0.00836865	0.00834887	0.00832651	0.00831257	0.00831374	0.00832768	0.00834793	0.00837135	0.00839762	0.00842257	0.00843556	0.00842676	0.00839763	0.00836328	0.00834178	0.00834044	0.0083518	0.00836209	0.00836346	0.00835779	0.00835105	0.00834583	0.00833972	0.00833049	0.00832019	0.00831343	0.00831206	0.00831224	0.00830787	0.00829696
224	2019	DO	Stem	NSF-TV 27	CTRL	1	48.492	87.5837	136.076	0.00864678	0.00862906	0.00860742	0.00858349	0.00856527	0.00856355	0.00858151	0.00861181	0.0086429	0.00866777	0.00868535	0.00869585	0.0086975	0.0086879	0.00866788	0.00864338	0.00862336	0.00861447	0.00861634	0.0086214	0.00862089	0.00861281	0.00860429	0.00860509	0.00861712	0.00863029	0.00863037	0.0086113	0.00858018	0.00855037	0.00853047	0.00852051	0.00851721	0.00852011	0.00853078	0.00854777	0.0085648	0.00857415	0.00857234	0.00856287
225	2019	DO	Stem	RT7301	CTRL	1	8.06443	3.06803	11.1325	0.0110679	0.0110458	0.011033	0.0110263	0.011022	0.01102	0.0109678	0.0109732	0.0109806	0.0109895	0.0109994	0.0110068	0.011005	0.0109906	0.0109692	0.0109538	0.0109561	0.0109766	0.0110033	0.0110194	0.0110141	0.0109904	0.0109624	0.0109459	0.0109471	0.0109582	0.0109642	0.0109552	0.0109342	0.0109126	0.0108993	0.0108939	0.0108898	0.010883	0.0108761	0.0108736	0.0108752	0.0108755	0.0108701	0.0108632
226	2019	DO	Stem	XP754	CTRL	1	9.8115	2.40863	12.2201	0.00769546	0.00768539	0.00766733	0.00764122	0.00761239	0.0075914	0.00758485	0.00759186	0.00760615	0.00762245	0.00763875	0.00765362	0.00766364	0.00766554	0.00766156	0.00766067	0.00767191	0.00769542	0.00771986	0.00772944	0.00771505	0.0076808	0.00764181	0.00761601	0.00761392	0.00763229	0.00765674	0.00767183	0.00767106	0.007658	0.00764	0.00762207	0.00760586	0.00759296	0.00758579	0.00758588	0.00759244	0.00760168	0.00760754	0.00760384
227	2019	DO	Stem	Kasalath	CTRL	1	18.1839	2.10697	20.2909	0.00780265	0.00778787	0.00779277	0.00781566	0.00784571	0.00787096	0.00788518	0.00788627	0.00777297	0.007757	0.00774528	0.00773944	0.00773543	0.00772841	0.00771572	0.00769881	0.00768358	0.00767875	0.00768973	0.00771172	0.00773094	0.00773527	0.00772525	0.00771424	0.00771544	0.00772843	0.00773933	0.0077346	0.00771355	0.00768617	0.00766112	0.00763869	0.00761501	0.00759159	0.00757756	0.00758207	0.00760524	0.00763561	0.00765747	0.00766221
228	2019	DO	Stem	S4542A3-49B-2B12	CTRL	1	34.3388	11.6336	45.9724	0.0089068	0.00891621	0.008938	0.00895829	0.0089628	0.00885774	0.00883558	0.00881899	0.00880861	0.00880125	0.00879666	0.00879796	0.0088076	0.0088229	0.00883766	0.00884755	0.00885398	0.00886241	0.00887534	0.0088866	0.0088849	0.00886491	0.00883516	0.00881413	0.00881571	0.00883669	0.00885843	0.00886138	0.00883964	0.0088029	0.00876724	0.00874412	0.00873525	0.00873699	0.00874709	0.00876544	0.00878885	0.00880695	0.00880746	0.00878763
229	2019	DO	Stem	Binulawan	CTRL	1	27.7761	43.389	71.1651	0.0103777	0.0103778	0.0104041	0.0104423	0.0104689	0.0104704	0.0104528	0.0104297	0.0102585	0.0102467	0.010249	0.0102634	0.0102823	0.0102957	0.0102952	0.010281	0.0102626	0.0102517	0.0102535	0.0102633	0.0102725	0.0102761	0.0102762	0.0102785	0.0102871	0.0102996	0.010307	0.0103007	0.0102816	0.0102606	0.0102498	0.0102519	0.0102579	0.0102552	0.010238	0.0102088	0.0101765	0.0101528	0.0101475	0.0101635
230	2019	DO	Stem	Romeo	CTRL	1	10.7994	3.06975	13.8691	0.00793136	0.00792325	0.00793004	0.00794837	0.00797093	0.00799113	0.0078492	0.00785549	0.0078594	0.0078654	0.00787554	0.00788556	0.00788538	0.00786832	0.00783917	0.00781304	0.00780488	0.00781896	0.00784575	0.00786768	0.00787071	0.00785367	0.00782858	0.00781235	0.0078151	0.00783261	0.00784962	0.00785121	0.00783296	0.00780103	0.00776614	0.00773817	0.00772269	0.00772055	0.00772756	0.00773572	0.00773848	0.0077349	0.00772948	0.00772793
231	2019	DO	Stem	Dam	CTRL	1	58.0616	67.7597	125.821	0.00860054	0.00859541	0.00860674	0.00863473	0.00866709	0.00869125	0.00870098	0.00851753	0.00850087	0.00848816	0.00848899	0.00850329	0.00852164	0.00853045	0.0085231	0.00850629	0.00849605	0.00850561	0.00853426	0.0085666	0.00858478	0.00858247	0.00856776	0.00855469	0.00855172	0.00855599	0.00855713	0.00854642	0.00852361	0.00849564	0.00847091	0.00845527	0.00845051	0.00845636	0.00847088	0.00848926	0.00850459	0.00851036	0.00850384	0.00848817
232	2019	DO	Stem	TOg 7178	CTRL	1	133.718	57.9011	191.619	0.0030205	0.00306306	0.0031022	0.00311957	0.00310546	0.00306491	0.00301479	0.00297414	0.00295422	0.00295454	0.00296693	0.00298446	0.00300557	0.00302957	0.00305086	0.00306121	0.00305744	0.00304431	0.00302853	0.0030129	0.00299831	0.00298979	0.00299599	0.00302033	0.00305405	0.00308068	0.00308917	0.00308359	0.0030798	0.0030915	0.00311695	0.00313823	0.00313663	0.00310879	0.00306924	0.00303742	0.00302198	0.00301658	0.00300931	0.00299546
233	2019	DO	Stem	Dourado Agulha	CTRL	1	95.5626	41.5264	137.089	0.00793196	0.00794034	0.0079576	0.00796983	0.00796631	0.00794764	0.00792725	0.00791904	0.0079227	0.00792471	0.00791494	0.00790121	0.00790273	0.00792737	0.00795948	0.00797324	0.00795787	0.00792788	0.00790802	0.00791095	0.00793101	0.00795527	0.00797623	0.00799399	0.00801002	0.00802266	0.00802879	0.00802798	0.00802344	0.00801855	0.00801263	0.00800095	0.00797989	0.00795186	0.00792339	0.00789844	0.00787477	0.00784804	0.00781895	0.00779473
234	2019	DO	Stem	XP753	CTRL	1	13.5619	3.52616	17.088	0.00833056	0.0083418	0.00835334	0.00836099	0.00835702	0.008337	0.00830413	0.00826799	0.00823839	0.00822067	0.00821554	0.00822206	0.00823843	0.00825955	0.00827634	0.00828084	0.00827265	0.00825902	0.00824787	0.00824181	0.00823957	0.0082408	0.00824712	0.00825891	0.00827341	0.00828707	0.00829854	0.00830925	0.00832231	0.00834095	0.00836552	0.00838956	0.00840145	0.00839239	0.00836376	0.00832619	0.0082914	0.00826496	0.0082458	0.00823088
235	2019	DO	Stem	Kasalath	HNT	1	14.1333	2.52576	16.659	0.00593395	0.00593616	0.00593498	0.0059301	0.0059182	0.00589785	0.00587349	0.00585475	0.0058489	0.00585429	0.00586228	0.00586648	0.00586846	0.00587311	0.00588058	0.00588499	0.00588135	0.00587185	0.00586388	0.00586268	0.00586703	0.00587166	0.00587355	0.00587543	0.00588306	0.0058994	0.00592171	0.00594432	0.00596312	0.00597549	0.00597682	0.0059601	0.00592286	0.00587471	0.00583407	0.00581557	0.00581901	0.00582988	0.00583248	0.00582341
236	2019	DO	Stem	NSF-TV 13	HNT	1	60.4889	12.16	72.6489	0.00615821	0.0061672	0.00617374	0.00616562	0.00614423	0.00611468	0.0060831	0.0060561	0.00603892	0.00603207	0.00603051	0.00602912	0.00602936	0.00603777	0.0060575	0.00608269	0.00610286	0.00611261	0.00611459	0.00611414	0.00611302	0.00610937	0.00610266	0.00609674	0.00609767	0.00610906	0.00612917	0.00615168	0.00616977	0.00617925	0.00617879	0.00616753	0.00614455	0.00611196	0.00607651	0.00604714	0.00602962	0.00602325	0.0060228	0.00602291
237	2019	DO	Stem	XP753	HNT	1	9.05709	2.56293	11.62	0.00910315	0.00911728	0.00912133	0.00907428	0.0090445	0.00901342	0.00899026	0.00898106	0.00898583	0.00899843	0.00901037	0.00901776	0.00902539	0.00904164	0.00906856	0.00909725	0.00911446	0.0091133	0.00909578	0.00906719	0.00903154	0.0089936	0.00896254	0.00894908	0.00895733	0.00898046	0.00900619	0.00902608	0.00903938	0.0090483	0.00905225	0.00904784	0.00903397	0.00901574	0.0090008	0.00899308	0.00899106	0.00899138	0.00899335	0.00899805
238	2019	DO	Stem	NSF-TV 27	HNT	1	54.0946	40.4678	94.5624	0.00320895	0.00323495	0.00325314	0.00325807	0.00324778	0.00322663	0.00320152	0.00317869	0.00316067	0.00314677	0.00313665	0.00313423	0.0031455	0.00316975	0.00319489	0.00320558	0.00319744	0.00318116	0.00317003	0.00316572	0.00315964	0.00314621	0.00313099	0.00312515	0.0031344	0.00315545	0.0031813	0.00320698	0.00323024	0.00324902	0.0032602	0.00326024	0.00324715	0.00322356	0.00319697	0.00317631	0.00316633	0.00316423	0.00316285	0.00315801
239	2019	DO	Stem	Romeo	HNT	1	17.8034	11.0897	28.893	0.00794282	0.00793187	0.00791675	0.00790164	0.00788633	0.00787162	0.00786077	0.00785876	0.00786642	0.0078785	0.00788872	0.0078971	0.00790911	0.00792537	0.00793609	0.00792962	0.00790663	0.00788223	0.00787152	0.00787526	0.00788245	0.00788449	0.00788348	0.00788711	0.00789858	0.00791358	0.00792613	0.00793547	0.00794622	0.00796158	0.00797689	0.00798032	0.00796191	0.00792284	0.0078747	0.00783036	0.00779614	0.00777188	0.00775618	0.00774945
240	2019	DO	Stem	Binulawan	HNT	1	64.0315	36.1844	100.216	0.0050947	0.00511217	0.00511591	0.00510209	0.00507365	0.00504098	0.00501477	0.00500098	0.00499783	0.00499893	0.00499883	0.00499725	0.00499755	0.00500087	0.00500385	0.0050029	0.00499957	0.00499979	0.00500633	0.00501439	0.00501667	0.00501108	0.00500182	0.00499402	0.00498954	0.00498846	0.00499233	0.00500446	0.00502624	0.00505386	0.00507966	0.00509573	0.00509826	0.00509066	0.00508169	0.00507955	0.00508542	0.00509119	0.00508543	0.00506333
241	2019	DO	Stem	XP760	HNT	1	9.71026	3.33976	13.05	0.00875864	0.00876748	0.00877461	0.00877266	0.00875303	0.00871792	0.00868024	0.00865598	0.00865207	0.00866283	0.00867662	0.00868661	0.0086951	0.00870811	0.00872791	0.00875081	0.00877096	0.00878431	0.00878703	0.00877419	0.00874484	0.00870832	0.00868116	0.00867457	0.00868514	0.00869929	0.00870684	0.00870904	0.00871375	0.00872564	0.00874231	0.00875709	0.00876347	0.00875824	0.00874168	0.00871614	0.00868459	0.00865009	0.00861709	0.00859274
242	2019	DO	Stem	Dam	HNT	1	53.6036	46.5475	100.151	0.00938921	0.00940152	0.00943161	0.00946329	0.00947886	0.00947342	0.00936085	0.00934363	0.00933492	0.00933236	0.00933234	0.00933616	0.00934648	0.00936084	0.00937074	0.00936875	0.00935613	0.00934252	0.00933691	0.0093396	0.0093447	0.00934842	0.00935263	0.00936083	0.0093727	0.00938331	0.00938742	0.00938459	0.00938013	0.00938054	0.00938707	0.00939256	0.00938627	0.00936526	0.00934027	0.00932724	0.00933134	0.00934061	0.0093383	0.00932108
243	2019	DO	Stem	TOg 7178	HNT	1	129.988	11.8123	141.801	0.00472223	0.0047471	0.00478651	0.00482418	0.00484557	0.00484767	0.00472398	0.00471224	0.00470724	0.00471008	0.0047196	0.00473604	0.00475865	0.00478226	0.00479748	0.00479724	0.00478337	0.00476591	0.00475383	0.00474729	0.00474059	0.00473089	0.00472229	0.00472165	0.00473204	0.00475036	0.00476997	0.00478499	0.004793	0.00479494	0.00479335	0.00478848	0.00477626	0.00475266	0.00472004	0.00468865	0.00467041	0.00466948	0.0046792	0.00468854
244	2019	DO	Stem	Keriting Tingii	HNT	1	118.677	57.9748	176.652	0.00580472	0.00582059	0.00582833	0.00582282	0.00580021	0.00576376	0.00572081	0.00568178	0.00565584	0.00564695	0.00565242	0.00566672	0.00568582	0.00570633	0.0057223	0.00572689	0.00571947	0.00570949	0.00570858	0.00571859	0.00573034	0.00573418	0.00573045	0.00572909	0.00573951	0.00576149	0.00578533	0.00580005	0.0058014	0.00579269	0.00578034	0.00576887	0.00575913	0.00575143	0.00574673	0.00574506	0.00574481	0.00574394	0.00574279	0.00574398
245	2019	DO	Stem	RT7301	HNT	1	3.96947	3.12004	7.08952	0.00919904	0.00923094	0.00927591	0.00931761	0.00923305	0.00922369	0.00920654	0.00918819	0.00917232	0.00916166	0.00915759	0.00915998	0.00916663	0.00917369	0.00917686	0.00917305	0.00916189	0.00914642	0.00913047	0.00911563	0.00910268	0.00909521	0.00909965	0.00912	0.00915299	0.00918928	0.00921979	0.00924047	0.00925139	0.00925318	0.00924703	0.00923657	0.00922695	0.00922221	0.00922142	0.00921825	0.00920623	0.0091843	0.00915907	0.00914022
246	2019	DO	Stem	S4542A3-49B-2B12	HNT	1	26.6136	6.32746	32.941	0.00864605	0.00868931	0.00874414	0.00870864	0.00870623	0.00867897	0.00863726	0.00859563	0.00856527	0.00855085	0.00855203	0.00856565	0.00858609	0.00860485	0.00861271	0.00860484	0.00858481	0.00856352	0.00855134	0.00855039	0.00855506	0.0085588	0.00855947	0.00855928	0.00856144	0.00856743	0.0085769	0.00858989	0.00860755	0.00862938	0.00865031	0.00866102	0.00865329	0.00862802	0.00859651	0.00857227	0.00856058	0.0085558	0.00854965	0.00854142
247	2019	DO	Stem	XP754	HNT	1	42.8456	9.11839	51.964	0.00964404	0.00966207	0.00967485	0.00966982	0.0096391	0.00959111	0.00954386	0.00951438	0.00950848	0.00952086	0.0095419	0.00956477	0.00958644	0.00960381	0.00961195	0.00960739	0.00959304	0.00957848	0.00957216	0.00957274	0.00957057	0.00955803	0.00953807	0.00952271	0.00952337	0.00954223	0.00957202	0.00960258	0.00962645	0.0096389	0.00963727	0.00962223	0.00959854	0.00957406	0.00955493	0.00954174	0.00953126	0.00952096	0.00951221	0.00950876
248	2019	DO	Stem	Dourado Agulha	HNT	1	91.9186	28.1743	120.093	0.00543915	0.00546384	0.00547954	0.0054814	0.00546522	0.00543628	0.00540479	0.00538158	0.00537268	0.00537863	0.00539491	0.00541377	0.00542742	0.00543121	0.00542509	0.00541239	0.00539769	0.00538517	0.00537628	0.00536884	0.00536068	0.00535381	0.00535334	0.00536195	0.00537704	0.00539373	0.0054096	0.0054254	0.00544099	0.00545217	0.005453	0.00544035	0.00541612	0.00538788	0.00536501	0.00535297	0.00535026	0.00535072	0.00535027	0.00535034
249	2019	DO	Stem	XP753	HNT	2	6.0269	2.80366	8.83056	0.0085282	0.00854633	0.00855081	0.0085407	0.00851459	0.00847928	0.00844724	0.00843072	0.0084309	0.00843761	0.00844054	0.00844154	0.00845268	0.00848059	0.00851631	0.00854159	0.00854478	0.00852982	0.00850914	0.00849165	0.00847992	0.00847524	0.00848031	0.00849578	0.00851657	0.00853329	0.0085385	0.0085319	0.00851941	0.00850739	0.00849831	0.00849013	0.00847835	0.00846029	0.00843728	0.00841417	0.00839733	0.00839135	0.00839669	0.00841016
250	2019	DO	Stem	Romeo	HNT	2	39.7778	16.2049	55.9826	0.0031633	0.00319063	0.00320425	0.00319666	0.00316508	0.00311873	0.00307272	0.00304229	0.0030334	0.00304019	0.00305133	0.00306206	0.00307866	0.00310831	0.00314623	0.00317555	0.00318228	0.00316934	0.00315134	0.00313738	0.00312371	0.00310348	0.0030799	0.00306671	0.00307508	0.00310153	0.00312999	0.00314561	0.0031463	0.00314047	0.00313656	0.00313604	0.00313595	0.00313701	0.00314353	0.00315547	0.0031647	0.00316115	0.00314367	0.00312219
251	2019	DO	Stem	XP760	HNT	2	17.9086	1.86667	19.7753	0.00932313	0.00935611	0.00933158	0.00933847	0.00933036	0.00931273	0.00929548	0.00928793	0.00929025	0.0092941	0.00929074	0.00928043	0.00927233	0.00927387	0.00928235	0.00928764	0.00928366	0.00927625	0.00927666	0.00928835	0.00930249	0.0093062	0.00929426	0.00927398	0.00925981	0.00926265	0.00928243	0.00930934	0.00933137	0.00933981	0.00933165	0.0093093	0.00927882	0.00924981	0.00923191	0.00922938	0.0092384	0.00924876	0.00925067	0.00924153
252	2019	DO	Stem	XP754	HNT	2	36.7816	3.20256	39.9842	0.00856304	0.008556	0.00855274	0.00853705	0.00853132	0.00852356	0.0085113	0.00849455	0.00847832	0.00847041	0.00847557	0.00849141	0.0085104	0.00852534	0.00853204	0.00852859	0.00851475	0.00849359	0.00847241	0.0084598	0.00846056	0.00847293	0.00849008	0.00850358	0.00850686	0.00849825	0.00848217	0.00846676	0.00845838	0.00845799	0.00846234	0.00846713	0.00846892	0.00846576	0.00845862	0.0084529	0.00845608	0.00847121	0.00849225	0.00850725
253	2019	DO	Stem	NSF-TV 13	HNT	2	34.9032	5.52863	40.4318	0.00660574	0.00660803	0.00661632	0.00662446	0.00662908	0.00660146	0.00660048	0.00659439	0.00658406	0.00657744	0.00658335	0.00660221	0.00662555	0.00664412	0.00665502	0.00666113	0.00666542	0.00666718	0.00666346	0.00665309	0.0066389	0.00662616	0.00661856	0.00661509	0.00661121	0.00660347	0.00659323	0.00658612	0.0065886	0.00660489	0.00663442	0.00666862	0.00669181	0.00668907	0.00665771	0.00661226	0.00657606	0.00656588	0.00658116	0.00660665
254	2019	DO	Stem	S4542A3-49B-2B12	HNT	2	19.9075	8.93504	28.8425	0.00632911	0.0063523	0.00635129	0.006346	0.0063302	0.00631504	0.00630952	0.00631562	0.00632867	0.00634243	0.00635239	0.00635619	0.00635341	0.00634621	0.00633983	0.00633925	0.00634398	0.00634749	0.00634326	0.00633236	0.00632376	0.00632651	0.0063419	0.0063625	0.00637871	0.00638539	0.00638328	0.00637572	0.00636508	0.00635267	0.00634051	0.00633076	0.00632323	0.00631546	0.00630607	0.00629774	0.00629523	0.00630047	0.00631042	0.00631983
255	2019	DO	Stem	Dourado Agulha	HNT	2	116.022	63.0063	179.028	0.00498126	0.00499065	0.00499626	0.00499707	0.00499615	0.00499653	0.00499709	0.00499638	0.00499745	0.00500603	0.00502219	0.00503553	0.00503178	0.00500599	0.00496913	0.00494101	0.00493617	0.00495489	0.00498518	0.00501132	0.00502222	0.00501572	0.00499869	0.004983	0.00497781	0.00498278	0.00498892	0.00498725	0.0049779	0.00497014	0.00497344	0.00498842	0.00500595	0.00501501	0.00501072	0.00499578	0.00497673	0.00495993	0.00494955	0.00494681
256	2019	DO	Stem	Dam	HNT	2	42.2546	23.133	65.3876	0.0102712	0.0102772	0.0102795	0.0102721	0.0102541	0.0102308	0.0102092	0.0101969	0.0102001	0.0102196	0.0102476	0.0102694	0.0102732	0.0102592	0.0102394	0.0102288	0.0102344	0.0102521	0.0102715	0.0102825	0.0102816	0.010272	0.0102613	0.0102553	0.0102545	0.0102545	0.0102501	0.01024	0.0102274	0.0102167	0.0102095	0.0102036	0.0101936	0.0101765	0.0101562	0.0101432	0.0101478	0.0101709	0.0101997	0.0102153
257	2019	DO	Stem	TOg 7178	HNT	2	133.261	125.122	258.383	0.0084477	0.00844294	0.00844662	0.0084555	0.0084652	0.00847063	0.0084085	0.00839048	0.0083677	0.00835232	0.00835279	0.00836637	0.00838141	0.00838896	0.00839027	0.00839308	0.00840162	0.00841155	0.00841368	0.00840134	0.00837489	0.00834173	0.00831316	0.00829973	0.00830567	0.00832583	0.00834908	0.00836672	0.00837791	0.0083865	0.00839433	0.00839899	0.00839729	0.00838926	0.00837736	0.00836304	0.00834665	0.00833057	0.00832081	0.00832367
258	2019	DO	Stem	Kasalath	HNT	2	54.1752	10.352	64.5272	0.00498636	0.00499092	0.00500578	0.00501719	0.00502249	0.0050189	0.00500329	0.00497752	0.00495111	0.0049362	0.00493864	0.00495422	0.00497373	0.00499053	0.00500239	0.0050084	0.00500727	0.00499918	0.00498664	0.00497195	0.0049552	0.0049359	0.00491624	0.00490111	0.00489421	0.00489451	0.00489739	0.00489904	0.00489995	0.00490451	0.00491794	0.00494219	0.00497288	0.00500045	0.0050155	0.00501511	0.00500492	0.0049937	0.00498509	0.00497545
259	2019	DO	Stem	RT7301	HNT	2	5.50159	2.28081	7.7824	0.00777807	0.00779676	0.00782642	0.00785381	0.00780136	0.00778748	0.00776589	0.00774904	0.00774877	0.00776886	0.00780046	0.00782746	0.00783694	0.00782687	0.00780531	0.00778338	0.00776869	0.00776357	0.00776645	0.00777345	0.00777985	0.00778208	0.00777965	0.00777535	0.00777278	0.0077734	0.00777564	0.0077766	0.0077744	0.00776929	0.00776368	0.00776033	0.00775907	0.00775631	0.00774814	0.00773512	0.00772382	0.00772213	0.00773246	0.00774942
260	2019	DO	Stem	NSF-TV 27	HNT	2	40.0991	9.85683	49.9559	0.00650934	0.00653395	0.00654603	0.006542	0.0065277	0.00651444	0.00650785	0.00650585	0.00650395	0.00650203	0.00650349	0.0065097	0.00651801	0.00652588	0.00653444	0.00654541	0.006556	0.00656017	0.00655478	0.00654259	0.0065289	0.00651736	0.00650994	0.0065086	0.00651363	0.00652021	0.00651985	0.00650773	0.00648794	0.00646987	0.00645965	0.00645528	0.00645	0.00644043	0.0064307	0.00642873	0.00643903	0.00645886	0.00648074	0.00649775
261	2019	DO	Stem	Binulawan	HNT	2	84.6609	6.28741	90.9483	0.00789875	0.00789775	0.00791988	0.00795592	0.00798816	0.00800311	0.00799838	0.00787817	0.00785619	0.00784445	0.00784682	0.00785963	0.0078769	0.00789454	0.00791241	0.00793146	0.00794934	0.00795999	0.00795752	0.00794118	0.00791657	0.00789181	0.00787266	0.00786096	0.00785639	0.00785752	0.00786126	0.00786344	0.00786213	0.00786039	0.00786503	0.00787993	0.00789919	0.00790943	0.00790047	0.00787496	0.00784756	0.00783373	0.007838	0.00785271
262	2019	DO	Stem	RT7301	CTRL	2	87.914	72.6757	160.59	0.00852373	0.00853482	0.00855739	0.00858491	0.00860731	0.00861498	0.00850175	0.00847611	0.00845295	0.00844449	0.00845251	0.00846899	0.0084832	0.00848979	0.00848993	0.00848728	0.00848467	0.00848465	0.00849003	0.00850185	0.00851724	0.00853001	0.00853406	0.00852677	0.00850944	0.008485	0.00845692	0.00843098	0.00841526	0.00841521	0.00842854	0.00844598	0.00845839	0.00846393	0.00846722	0.00847239	0.00847862	0.00848238	0.00848277	0.00848323
263	2019	DO	Stem	TOg 7178	CTRL	2	104.726	12.0437	116.77	0.00608237	0.00609693	0.00609699	0.00608094	0.0060523	0.00601765	0.00598101	0.00594694	0.00592258	0.00591591	0.00592985	0.0059586	0.00599043	0.00601453	0.0060257	0.00602401	0.00601275	0.00599856	0.00599073	0.00599612	0.0060135	0.00603386	0.00604814	0.00605457	0.00605796	0.00606198	0.0060642	0.00605974	0.00604817	0.00603514	0.00602797	0.00602931	0.00603385	0.00603264	0.00602036	0.0059993	0.0059769	0.00595985	0.00595091	0.00595069
264	2019	DO	Stem	NSF-TV 27	CTRL	2	83.5208	59.1084	142.629	0.00910462	0.00912756	0.00913679	0.00912881	0.00910607	0.00907644	0.0090461	0.00902045	0.00900542	0.00900653	0.00902433	0.009052	0.00907832	0.00909377	0.00909474	0.00908386	0.00906826	0.00905689	0.00905547	0.00906174	0.00906755	0.00906684	0.00906117	0.00905695	0.00905748	0.00905931	0.00905719	0.00905156	0.00904889	0.0090541	0.00906454	0.00907134	0.00906614	0.0090479	0.00902377	0.00900472	0.0089996	0.00901013	0.00902943	0.00904531
265	2019	DO	Stem	Dam	CTRL	2	89.7415	184.855	274.596	0.0102221	0.010242	0.0102683	0.010291	0.010196	0.0101929	0.0101926	0.0101945	0.0101999	0.0102117	0.0102288	0.0102452	0.0102548	0.010256	0.0102528	0.0102492	0.0102463	0.0102431	0.010239	0.0102325	0.0102219	0.0102074	0.0101947	0.0101926	0.0102051	0.0102248	0.0102373	0.0102328	0.0102139	0.0101916	0.0101756	0.0101672	0.01016	0.0101469	0.0101281	0.010113	0.0101157	0.0101444	0.0101936	0.0102449
266	2019	DO	Stem	Romeo	CTRL	2	22.8487	29.3518	52.2006	0.00539812	0.00542636	0.00546943	0.00551064	0.00553419	0.00539834	0.00537596	0.00535411	0.00534522	0.00535568	0.00538151	0.00540965	0.00542855	0.00543752	0.00544593	0.00546186	0.00548287	0.00549892	0.00550164	0.00548933	0.00546469	0.00543151	0.0053952	0.00536485	0.00535062	0.00535644	0.00537578	0.00539618	0.0054076	0.005406	0.00539335	0.00537598	0.00536077	0.00535228	0.00535048	0.00535187	0.00535397	0.00535721	0.00536302	0.00537099
267	2019	DO	Stem	Binulawan	CTRL	2	55.1394	4.88998	60.0294	0.00527533	0.0052805	0.00529421	0.00531362	0.00533179	0.00519713	0.00519705	0.00519444	0.00519047	0.00519087	0.005201	0.00521748	0.00522969	0.00522916	0.00521741	0.00520312	0.0051929	0.00518723	0.00518336	0.00517928	0.00517484	0.00517054	0.00516713	0.00516678	0.00517243	0.00518374	0.00519417	0.00519477	0.00518234	0.0051633	0.00514943	0.00514858	0.00515782	0.00516764	0.00517114	0.00516881	0.00516587	0.00516599	0.00516866	0.00517165
268	2019	DO	Stem	Kasalath	CTRL	2	44.4857	4.7169	49.2026	0.00696554	0.00696786	0.00699015	0.00703162	0.0069484	0.00697368	0.00698705	0.00697945	0.00695149	0.00691499	0.00688486	0.00687058	0.00687254	0.00688509	0.00690173	0.00691711	0.00692711	0.00693086	0.00693141	0.006932	0.00693222	0.0069293	0.0069235	0.00692006	0.00692355	0.00693056	0.00693116	0.00691919	0.00689949	0.00688374	0.00688086	0.0068911	0.00690623	0.00691577	0.00691375	0.00690217	0.00688975	0.00688545	0.00689121	0.0069004
269	2019	DO	Stem	Dourado Agulha	CTRL	2	121.807	91.7412	213.548	0.00795559	0.00796313	0.0079809	0.00800906	0.00804407	0.00807638	0.00792746	0.00792685	0.00792053	0.00792151	0.00793708	0.00796467	0.00799293	0.00800907	0.00800607	0.00798741	0.00796579	0.00795507	0.00795925	0.00796851	0.00796936	0.0079587	0.00794639	0.00794479	0.00795655	0.00797218	0.00797848	0.00796916	0.00794882	0.00792867	0.00791977	0.00792759	0.00794828	0.00797084	0.00798374	0.00798192	0.00797026	0.00795932	0.00795605	0.00795736
270	2019	DO	Stem	S4542A3-49B-2B12	CTRL	2	42.2516	20.8335	63.0851	0.00703098	0.00704811	0.00708015	0.00712197	0.00716195	0.00718901	0.00719649	0.00699112	0.00696649	0.0069562	0.0069701	0.00699965	0.00702582	0.0070328	0.00701898	0.00699508	0.00697424	0.00696438	0.00696639	0.00697565	0.00698513	0.00698873	0.0069842	0.00697515	0.00696953	0.00697372	0.00698691	0.00700163	0.00701004	0.00700955	0.00700479	0.00700324	0.00700658	0.00700858	0.00700131	0.00698404	0.00696655	0.00696167	0.006974	0.00699576
271	2019	DO	Stem	XP754	CTRL	2	15.5686	3.97519	19.5437	0.00533931	0.005324	0.00533232	0.00533215	0.00532386	0.00530874	0.00528722	0.00526471	0.00525158	0.00525707	0.00528017	0.00530739	0.00532141	0.00531416	0.00529199	0.00526808	0.00525169	0.00524542	0.0052478	0.00525467	0.00526013	0.00525982	0.00525462	0.00524968	0.0052484	0.00524788	0.00524241	0.00523171	0.00522261	0.00522146	0.00522773	0.00523454	0.00523292	0.00521732	0.00518912	0.00515723	0.00513523	0.00513373	0.00515248	0.00518002
272	2019	DO	Stem	NSF-TV 13	CTRL	2	44.4117	5.97687	50.3886	0.00849165	0.00849545	0.00850941	0.00853427	0.00856318	0.00858363	0.00839979	0.00837903	0.00835696	0.00835247	0.00837337	0.00840969	0.00843954	0.0084465	0.00843058	0.00840511	0.00838445	0.00837524	0.0083754	0.00837783	0.008376	0.00836802	0.00835725	0.00835003	0.00835162	0.00836168	0.00837318	0.00837699	0.00836866	0.00835117	0.00833359	0.00832601	0.00833167	0.00834482	0.00835533	0.00835639	0.00834987	0.00834335	0.00834274	0.0083483
273	2019	DO	Stem	XP760	CTRL	2	26.2619	16.1028	42.3647	0.0083573	0.0083707	0.00839945	0.00843709	0.00847056	0.00848695	0.00829697	0.00827063	0.00824519	0.00823422	0.008242	0.00826308	0.00828659	0.00830465	0.00831572	0.00832127	0.00832159	0.00831752	0.00831301	0.0083129	0.00831809	0.00832404	0.00832462	0.00831755	0.0083057	0.00829311	0.00828127	0.008271	0.00826528	0.00826784	0.00827973	0.00829694	0.00831065	0.00831259	0.0083014	0.00828415	0.00827166	0.00827006	0.00827602	0.00828089
274	2019	DO	Stem	XP753	CTRL	2	10.1145	2.92209	13.0366	0.00462803	0.0046437	0.00467788	0.00472279	0.00476608	0.0047972	0.00480843	0.00457907	0.00455001	0.00453716	0.00455606	0.00459838	0.00464102	0.00466525	0.00466996	0.00466587	0.00466136	0.00465664	0.00464834	0.00463581	0.00462227	0.00461149	0.00460492	0.00460252	0.00460441	0.00460887	0.0046097	0.00459897	0.0045745	0.0045437	0.0045197	0.00451197	0.00451848	0.00452935	0.00453626	0.00453879	0.00454403	0.0045603	0.00459012	0.00462696
275	2019	DO	Stem	Kasalath	HNT	3	37.1235	3.80564	40.9291	0.00514293	0.00517465	0.00521781	0.00525836	0.00528149	0.00509339	0.00506356	0.00502965	0.0050046	0.00500105	0.00502251	0.00505645	0.0050819	0.00508447	0.00506659	0.00504342	0.00502991	0.0050314	0.00504266	0.00505324	0.00505528	0.00504854	0.00503989	0.00503885	0.00505185	0.00507728	0.00510552	0.00512496	0.00512929	0.00511928	0.00510054	0.00507942	0.005058	0.00503493	0.00500945	0.0049856	0.0049728	0.00497971	0.00500642	0.0050428
276	2019	DO	Stem	NSF-TV 27	HNT	3	40.6809	28.2234	68.9043	0.00401707	0.00402004	0.0040207	0.00401486	0.00400111	0.00398214	0.00396321	0.00395086	0.00395068	0.00396467	0.00398845	0.00401199	0.00402431	0.0040198	0.00400154	0.00397898	0.00396127	0.00395199	0.00394934	0.00395022	0.003953	0.00395657	0.00395959	0.00396143	0.00396262	0.00396229	0.00395582	0.00393818	0.00391148	0.00388767	0.00388122	0.00389716	0.00392758	0.00395881	0.00398036	0.00398788	0.0039821	0.00396764	0.00395256	0.00394531
277	2019	DO	Stem	Binulawan	HNT	3	57.1869	9.77778	66.9647	0.00539487	0.00540044	0.00542227	0.00545809	0.00549902	0.00553163	0.00544898	0.00543861	0.00541565	0.00540013	0.00540457	0.0054236	0.00543945	0.00543975	0.00542791	0.00541795	0.00542031	0.00543253	0.00544169	0.00543462	0.00540749	0.00536844	0.00533278	0.00531393	0.0053155	0.00532937	0.00534205	0.00534426	0.00533618	0.00532507	0.00531931	0.00532376	0.00533842	0.00535927	0.00537817	0.00538453	0.00537163	0.00534245	0.00530967	0.00528807
278	2019	DO	Stem	RT7301	HNT	3	5.58097	2.25789	7.83886	0.00580007	0.00582561	0.00587328	0.00593218	0.00598184	0.00600267	0.00586219	0.00582145	0.00577838	0.00575528	0.00575853	0.00577624	0.00578852	0.0057837	0.00576482	0.00574455	0.00573526	0.00574295	0.00576564	0.00579422	0.00581595	0.00582034	0.00580495	0.00577667	0.00574635	0.00572179	0.00570522	0.00569674	0.00569773	0.00570946	0.00573027	0.00575388	0.00577201	0.00577954	0.0057762	0.0057647	0.00574813	0.00572837	0.00570676	0.00568572
279	2019	DO	Stem	NSF-TV 13	HNT	3	109.405	37.693	147.098	0.00741959	0.00744002	0.00748303	0.00753871	0.0075891	0.00761844	0.00746078	0.00743919	0.00740606	0.00737563	0.00735776	0.00735385	0.00735558	0.00735127	0.0073349	0.00731197	0.00729608	0.00729833	0.00731702	0.00733755	0.00734415	0.00733282	0.0073143	0.00730498	0.00731295	0.0073309	0.00734258	0.00733708	0.00731785	0.00729876	0.0072929	0.0073028	0.00731995	0.00733297	0.00733534	0.00732757	0.00731474	0.00730149	0.00728982	0.00728119
280	2019	DO	Stem	XP760	HNT	3	9.59187	2.84425	12.4361	0.0087074	0.00870105	0.00873386	0.0087943	0.00885948	0.0089103	0.00893901	0.00894712	0.0089359	0.00871587	0.00871801	0.00873214	0.00874364	0.00873647	0.00870898	0.00867525	0.00865533	0.00866207	0.00869346	0.00873306	0.0087586	0.00875408	0.00871947	0.00867226	0.00863637	0.00862554	0.00863466	0.00864746	0.00865229	0.00864958	0.00864783	0.00865375	0.0086663	0.00867934	0.00868535	0.00867824	0.00865693	0.00862709	0.00859934	0.00858404
281	2019	DO	Stem	S4542A3-49B-2B12	HNT	3	26.2344	11.9966	38.231	0.00267234	0.00268458	0.00271419	0.00275229	0.00278869	0.00281813	0.00263394	0.00264683	0.00265123	0.00265109	0.00265344	0.00266116	0.00266681	0.00265986	0.00263842	0.00261277	0.00259668	0.00259653	0.00260692	0.00261495	0.00260955	0.00258895	0.00256183	0.00254175	0.00253766	0.00254748	0.00256118	0.00257091	0.00257692	0.00258377	0.00259429	0.00260734	0.00261989	0.00263068	0.00263886	0.00264088	0.00263202	0.00261086	0.00258294	0.00255899
282	2019	DO	Stem	XP754	HNT	3	7.96369	2.25122	10.2149	0.00850694	0.00852391	0.0085691	0.00863439	0.00869937	0.00874728	0.0087728	0.00853883	0.00853671	0.00854175	0.00855559	0.00856637	0.00856028	0.00853243	0.00849303	0.00846078	0.00845075	0.00846586	0.00849581	0.00852255	0.00853014	0.00851325	0.00847985	0.00844682	0.00842935	0.00843018	0.00843828	0.00843996	0.0084317	0.00842122	0.00841841	0.00842602	0.00843854	0.00845034	0.00846072	0.00847103	0.00848012	0.00848373	0.00847981	0.0084738
283	2019	DO	Stem	Romeo	HNT	3	42.4867	13.9953	56.482	0.00544214	0.0054749	0.00553954	0.00561916	0.00568697	0.00572402	0.00572532	0.00543732	0.00539366	0.00536528	0.00536798	0.00539576	0.00542863	0.00544687	0.0054449	0.0054328	0.00542742	0.0054408	0.00547128	0.0055026	0.00551425	0.00549581	0.00545434	0.00541004	0.00538274	0.00537902	0.00539021	0.00540217	0.00540737	0.00540739	0.00540796	0.00541167	0.00541531	0.00541525	0.0054117	0.00540818	0.00540923	0.00541716	0.00543039	0.00544355
284	2019	DO	Stem	Keriting Tingii	HNT	3	102.713	30.0127	132.726	0.00654052	0.00656261	0.00660161	0.00664629	0.00645297	0.00645775	0.00646855	0.00647891	0.00648252	0.00648069	0.00647748	0.00647393	0.00646589	0.00644856	0.00642288	0.00639637	0.00637847	0.00637563	0.00638616	0.00639822	0.00639623	0.00637292	0.00633716	0.00630992	0.00630889	0.00633331	0.00636419	0.00638167	0.00638251	0.00637986	0.00638893	0.00641285	0.00644034	0.0064578	0.00646048	0.00645262	0.00644114	0.00642965	0.00641836	0.00640779
285	2019	DO	Stem	XP753	HNT	3	56.2261	3.36916	59.5953	0.0100697	0.0101001	0.0101633	0.0102403	0.0103031	0.0103379	0.010347	0.0100188	0.0100029	0.0100009	0.0100212	0.0100534	0.010076	0.0100717	0.0100433	0.0100111	0.0099958	0.0100035	0.0100231	0.0100354	0.0100271	0.00999922	0.00996596	0.00994568	0.00995048	0.00997844	0.0100147	0.0100412	0.0100475	0.0100351	0.0100155	0.0100031	0.0100044	0.0100149	0.0100221	0.010015	0.00999402	0.00997001	0.00995507	0.00995285
286	2019	DO	Stem	Dourado Agulha	HNT	3	92.7889	21.5203	114.309	0.00885375	0.00886978	0.00893196	0.0090241	0.00911578	0.00918526	0.00922559	0.00891091	0.00889511	0.00887584	0.00887076	0.00888578	0.00891363	0.00893536	0.008932	0.0088963	0.00883877	0.00878343	0.00875255	0.00875122	0.00876669	0.00878109	0.00878517	0.00878263	0.00878452	0.00879964	0.00882804	0.00886114	0.00888688	0.00889571	0.00888647	0.00886689	0.00884732	0.00883652	0.00883808	0.00884944	0.00886425	0.00887417	0.00887339	0.00886309
287	2019	DO	Stem	TOg 7178	HNT	3	96.3189	8.03661	104.356	0.00370339	0.0037597	0.00368246	0.0036758	0.00365484	0.00363118	0.00361149	0.00360164	0.00360586	0.00362634	0.00365789	0.00368634	0.00369506	0.00367634	0.00363854	0.00360082	0.00358098	0.00358721	0.00361496	0.00364814	0.00366654	0.00365743	0.00362462	0.00358796	0.00357047	0.00358098	0.00360804	0.00363153	0.00364021	0.00363669	0.00363047	0.00362804	0.00362845	0.00362901	0.00362902	0.0036275	0.00362133	0.00360645	0.0035829	0.00355748
288	2019	DO	Stem	Dam	HNT	3	57.0209	28.9254	85.9463	0.0101768	0.0102129	0.0102772	0.0103489	0.0104068	0.0104414	0.0101274	0.0101314	0.0101371	0.0101492	0.0101672	0.0101836	0.0101814	0.0101469	0.0100854	0.0100222	0.00998598	0.00998963	0.010023	0.0100614	0.0100822	0.0100775	0.0100542	0.0100288	0.0100172	0.0100244	0.0100404	0.0100488	0.0100416	0.0100254	0.0100143	0.0100164	0.0100261	0.0100331	0.0100339	0.0100328	0.0100345	0.0100369	0.0100331	0.0100211
289	2019	DO	Stem	XP754	CTRL	3	39.8666	8.05907	47.9257	0.0053368	0.00536168	0.00541666	0.00549008	0.00556256	0.00561592	0.00530728	0.00530254	0.00528288	0.00526319	0.00525625	0.00526546	0.00528114	0.00529046	0.00528762	0.00527583	0.00526186	0.00525267	0.00525291	0.00526166	0.00527196	0.00527507	0.00526761	0.00525545	0.00524908	0.0052524	0.00525715	0.00525073	0.00522952	0.00520297	0.00518688	0.00519113	0.00521042	0.00522931	0.00523436	0.00522304	0.00520429	0.00518963	0.0051841	0.00518554
290	2019	DO	Stem	NSF-TV 13	CTRL	3	125.345	38.214	163.559	0.00419533	0.00420041	0.00424927	0.00433202	0.00441702	0.00447956	0.00451326	0.00414167	0.00413226	0.00412591	0.00412795	0.0041314	0.00412635	0.00410698	0.00407913	0.00405631	0.00405006	0.00406377	0.00409102	0.00411811	0.00413149	0.00412589	0.00410792	0.00409276	0.00409372	0.00411069	0.00412893	0.00413258	0.00411937	0.00410107	0.00409277	0.00410144	0.00412151	0.00414264	0.00415716	0.00416081	0.00415158	0.00412931	0.00409899	0.004073
291	2019	DO	Stem	RT7301	CTRL	3	16.3324	2.65229	18.9847	0.00637893	0.00639357	0.006449	0.00653396	0.00662552	0.00669895	0.00637498	0.00637785	0.00636	0.00633775	0.00632609	0.00633185	0.0063474	0.00635824	0.00635548	0.00634329	0.00633471	0.00634154	0.00636366	0.00638646	0.00639172	0.00637155	0.0063331	0.00629241	0.00626391	0.00625325	0.00625786	0.00627334	0.00629664	0.00632334	0.00634777	0.0063655	0.00637409	0.00637472	0.00637057	0.00636463	0.00635936	0.00635512	0.00634985	0.00634225
292	2019	DO	Stem	TOg 7178	CTRL	3	161.233	61.5918	222.825	0.00597138	0.00599018	0.00605473	0.00614957	0.00624256	0.00631048	0.00634642	0.00595833	0.0059393	0.00592298	0.00592478	0.00594316	0.00596287	0.00596479	0.00594328	0.0059102	0.00588421	0.00587734	0.00588881	0.00590802	0.00592272	0.00592468	0.00591172	0.00588942	0.0058705	0.00586705	0.00588047	0.00590029	0.00591299	0.0059109	0.00589691	0.00588139	0.00587246	0.00587254	0.00587895	0.00588713	0.00589513	0.00590365	0.00591429	0.00592755
293	2019	DO	Stem	XP760	CTRL	3	19.8226	4.99101	24.8136	0.00795178	0.00797847	0.00804293	0.0081318	0.00822154	0.00828958	0.00792197	0.0079183	0.00789602	0.00787294	0.00786382	0.00787058	0.00787843	0.00787186	0.00785077	0.00783046	0.00782618	0.00784122	0.0078658	0.00788466	0.00788734	0.00787346	0.00785067	0.00782962	0.00781898	0.00782014	0.00782557	0.0078249	0.00781362	0.00779597	0.00778238	0.00778155	0.00779134	0.00780159	0.00780329	0.00779511	0.00778315	0.0077737	0.00776832	0.00776629
294	2019	DO	Stem	NSF-TV 27	CTRL	3	32.7792	9.92551	42.7047	0.00397187	0.00400435	0.00407469	0.00416284	0.00424225	0.00429529	0.00391418	0.00391336	0.00390478	0.00389652	0.00389506	0.00390149	0.00390508	0.00389237	0.00386068	0.00382255	0.00379655	0.00379651	0.00382372	0.00386502	0.00389984	0.0039125	0.00390197	0.00388283	0.00387385	0.00388123	0.00389274	0.00389067	0.00386969	0.0038406	0.00382101	0.00382236	0.00384126	0.00386536	0.00388397	0.00389361	0.00389725	0.00389751	0.00389287	0.0038819
295	2019	DO	Stem	S4542A3-49B-2B12	CTRL	3	24.1797	7.83485	32.0146	0.0049313	0.00495453	0.00502437	0.00512991	0.00524275	0.0053316	0.00495362	0.00496135	0.00495224	0.00494305	0.00494208	0.00494657	0.00494326	0.00492201	0.00488694	0.00485473	0.00484201	0.00485598	0.00489103	0.00493044	0.00495399	0.00494864	0.00491696	0.00487774	0.00485447	0.0048572	0.00487491	0.0048879	0.00488689	0.00487798	0.00487447	0.00488479	0.00490554	0.00492782	0.004945	0.00495403	0.00495401	0.00494356	0.00492222	0.00489479
296	2019	DO	Stem	Romeo	CTRL	3	20.2765	20.0521	40.3285	0.00307784	0.00310187	0.00316871	0.00326272	0.00335835	0.00343122	0.00302292	0.00301966	0.00299588	0.00297077	0.00296093	0.00297088	0.00298756	0.00299341	0.00298227	0.00296446	0.0029567	0.00296912	0.00299622	0.00301848	0.00301639	0.0029856	0.00294045	0.00290413	0.00289267	0.00290378	0.00292047	0.00292729	0.00292312	0.00291822	0.00292376	0.00294302	0.00296847	0.00298986	0.00300142	0.00300318	0.00299949	0.00299462	0.00299023	0.00298609
297	2019	DO	Stem	Binulawan	CTRL	3	99.8598	41.6996	141.559	0.0102044	0.0102507	0.0103328	0.010437	0.0105339	0.0101847	0.0101985	0.0101901	0.0101656	0.0101403	0.0101318	0.0101404	0.010149	0.0101389	0.0101096	0.0100787	0.0100638	0.0100693	0.0100859	0.0101	0.0101036	0.0100979	0.010091	0.0100931	0.0101084	0.0101288	0.0101372	0.0101234	0.010095	0.0100687	0.0100562	0.0100567	0.0100614	0.0100656	0.0100718	0.0100836	0.0100994	0.0101125	0.0101171	0.0101148
298	2019	DO	Stem	Dam	CTRL	3	60.2491	38.9072	99.1563	0.00612938	0.00617088	0.00626307	0.00637805	0.00647782	0.00653827	0.00609885	0.00609442	0.00608653	0.0060824	0.00608449	0.00609278	0.00609923	0.00609325	0.00607217	0.0060461	0.00603061	0.0060361	0.00605966	0.00608606	0.00609938	0.00609386	0.00607509	0.00605426	0.0060417	0.00604059	0.00604448	0.00604288	0.00603065	0.00601251	0.00600162	0.00601055	0.00603895	0.00607442	0.00610181	0.00611156	0.00610334	0.0060827	0.00605788	0.00603918
299	2019	DO	Stem	Dourado Agulha	CTRL	3	94.1906	37.9463	132.137	0.00423012	0.00426881	0.00435123	0.0044595	0.00456172	0.00463066	0.00419109	0.00418278	0.00416778	0.0041645	0.00417926	0.00420279	0.00421259	0.00419245	0.00414726	0.00409921	0.00406943	0.00406606	0.00408395	0.00411104	0.00413513	0.00414738	0.00414457	0.00413172	0.00412029	0.00411858	0.00412448	0.004131	0.00413565	0.00414009	0.00414498	0.00414779	0.00414574	0.00414259	0.00414516	0.00415386	0.00416164	0.00416042	0.00414957	0.004137
300	2019	DO	Stem	XP753	CTRL	3	123.651	83.8766	207.528	0.00564275	0.00566526	0.00574464	0.005869	0.00600335	0.00610842	0.00567111	0.00566751	0.00563598	0.00560059	0.00557955	0.0055771	0.00557952	0.00557068	0.00554838	0.00552642	0.00552146	0.00554148	0.00558076	0.00562223	0.00564725	0.00564665	0.00562584	0.00560173	0.00559178	0.00560081	0.00561787	0.00562819	0.00562673	0.00561862	0.00561209	0.00561182	0.00561555	0.00561967	0.0056221	0.00561944	0.00560638	0.00557835	0.00553821	0.00549952
301	2019	DO	Stem	XP775	CTRL	3	14.7716	3.26293	18.0345	0.00227202	0.00230078	0.00237629	0.00247944	0.00258101	0.00265799	0.00219063	0.0022044	0.00220746	0.00221366	0.00223196	0.00226147	0.0022878	0.00229627	0.00228442	0.00226173	0.00223895	0.00222327	0.00221826	0.00222385	0.00223571	0.00224582	0.00224776	0.00224244	0.00223686	0.0022341	0.00222804	0.00221253	0.00219184	0.00217775	0.00217986	0.00219827	0.00222359	0.00224619	0.00226045	0.00226311	0.0022536	0.002234	0.00221005	0.00219155
302	2019	DO	Stem	Keriting Tingii	CTRL	3	43.2548	137.891	181.146	0.00360846	0.00364594	0.00372802	0.00383961	0.00394526	0.00353216	0.00355214	0.00356082	0.00356148	0.00355767	0.00355762	0.00356615	0.00357937	0.00358477	0.00357432	0.00355395	0.00353853	0.00353898	0.00355141	0.00355936	0.00354905	0.00352119	0.00348934	0.00347064	0.00347627	0.00350358	0.00353615	0.00355641	0.00355921	0.00355239	0.00354859	0.00355529	0.00356868	0.00358016	0.00358357	0.00357653	0.00355997	0.00353555	0.00350603	0.0034786
303	2020	FL	Lvs	Keriting Tingii	HNT	1	20.9042	1.05416	21.9584	0.0126403	0.0126442	0.012648	0.0126519	0.0126455	0.0126369	0.0126358	0.0126438	0.012659	0.0126807	0.0127069	0.0127289	0.0127346	0.0127177	0.012682	0.0126365	0.0125913	0.0125576	0.0125465	0.0125631	0.0126	0.0126401	0.0126685	0.0126806	0.0126801	0.012674	0.0126675	0.0126633	0.0126588	0.0126484	0.0126296	0.0126088	0.0126001	0.0126138	0.012647	0.0126851	0.0127151	0.0127362	0.0127573	0.0127815
304	2020	FL	Lvs	Kasalath	HNT	1	17.463	2.48383	19.9468	0.0133751	0.0133748	0.0133695	0.0133589	0.0133477	0.0133403	0.0133386	0.0133426	0.013353	0.0133693	0.0133867	0.0133973	0.0133958	0.0133831	0.0133647	0.0133473	0.0133346	0.0133273	0.0133227	0.0133151	0.0132999	0.0132775	0.0132565	0.0132477	0.0132564	0.0132775	0.0132988	0.0133081	0.0132996	0.0132757	0.0132451	0.0132187	0.0132073	0.0132166	0.0132436	0.0132772	0.0133059	0.0133215	0.0133203	0.0133035
305	2020	FL	Lvs	TOg 7178	HNT	1	11.4481	2.57109	14.0192	0.0126962	0.0126922	0.0126895	0.012681	0.012666	0.0126493	0.0126363	0.0126301	0.0126314	0.012638	0.012646	0.0126526	0.0126585	0.012665	0.0126705	0.0126708	0.0126633	0.0126485	0.0126287	0.0126058	0.012583	0.0125649	0.0125556	0.0125542	0.0125564	0.0125604	0.0125679	0.0125795	0.0125904	0.0125931	0.0125854	0.0125746	0.0125731	0.0125859	0.0126043	0.0126132	0.0126059	0.0125882	0.0125703	0.0125576
306	2020	FL	Lvs	XP753	HNT	3	17.4033	1.27575	18.6791	0.0113166	0.0113168	0.0112911	0.0112533	0.0112193	0.0111956	0.0111759	0.0111506	0.0111199	0.0110962	0.0110934	0.0111142	0.0111476	0.0111768	0.0111887	0.0111803	0.0111589	0.0111375	0.0111272	0.0111312	0.0111439	0.0111574	0.0111668	0.0111701	0.0111659	0.0111542	0.0111394	0.0111282	0.011124	0.0111226	0.0111159	0.0110997	0.0110766	0.0110519	0.011029	0.011012	0.0110089	0.0110263	0.0110594	0.011092
307	2020	FL	Lvs	RT7301	HNT	3	23.1371	0.170915	23.308	0.00841325	0.00840859	0.00841962	0.0084395	0.00845899	0.00847136	0.00847427	0.00846892	0.00845887	0.00844875	0.0084425	0.00844229	0.00844811	0.00845742	0.008466	0.00847062	0.00847052	0.00846614	0.00845674	0.00844192	0.00842546	0.00841539	0.00841804	0.008432	0.0084499	0.00846537	0.0084761	0.00848128	0.00848039	0.00847646	0.00847704	0.00848696	0.00850116	0.00850729	0.00849703	0.00847405	0.00845017	0.00843402	0.00842378	0.00841192
308	2020	FL	Lvs	Keriting Tingii	HNT	3	38.3962	2.50663	40.9029	0.013059	0.013073	0.013087	0.013101	0.0131296	0.0131729	0.0132169	0.0132389	0.0132266	0.0131912	0.0131597	0.0131506	0.0131609	0.0131749	0.0131786	0.0131666	0.0131402	0.0131062	0.0130749	0.0130565	0.0130542	0.0130632	0.0130751	0.0130842	0.0130883	0.0130883	0.0130876	0.0130903	0.0130973	0.0131041	0.0131045	0.0130972	0.0130903	0.0130951	0.0131154	0.0131429	0.0131642	0.0131728	0.0131729	0.0131696
309	2020	FL	Lvs	Kasalath	HNT	3	9.04382	0.877377	9.9212	0.0101401	0.0101424	0.0102061	0.0102982	0.010368	0.0103872	0.0103687	0.0102792	0.0102876	0.0103224	0.0103565	0.010358	0.0103133	0.0102365	0.0101625	0.0101259	0.0101383	0.0101807	0.0102187	0.0102293	0.0102173	0.0102071	0.0102202	0.0102584	0.0103034	0.0103306	0.0103248	0.0102899	0.0102455	0.0102157	0.0102136	0.0102337	0.0102569	0.0102648	0.0102529	0.010231	0.0102132	0.0102061	0.0102047	0.0101982
310	2020	FL	Lvs	NSF-TV 13	HNT	3	16.9448	2.10715	19.052	0.0116544	0.011666	0.0116634	0.0116523	0.0116367	0.0116183	0.0115941	0.0115648	0.0115384	0.0115262	0.0115331	0.0115526	0.0115717	0.0115801	0.0115744	0.0115574	0.0115363	0.0115217	0.0115218	0.0115354	0.0115531	0.0115651	0.0115695	0.0115713	0.0115735	0.0115732	0.0115666	0.0115558	0.0115464	0.0115404	0.0115342	0.0115246	0.0115143	0.0115117	0.0115218	0.0115428	0.0115686	0.0115925	0.0116081	0.0116094
311	2020	FL	Lvs	NSF-TV 13	HNT	2	9.99342	0.907298	10.9007	0.0123076	0.0123101	0.01231	0.0123022	0.0122873	0.0122708	0.0122584	0.0122518	0.0122497	0.0122497	0.0122488	0.0122455	0.0122417	0.0122402	0.012241	0.0122402	0.0122344	0.0122241	0.0122119	0.0121989	0.012184	0.0121678	0.0121539	0.0121448	0.012139	0.0121337	0.0121297	0.0121297	0.0121323	0.0121302	0.0121167	0.0120948	0.012078	0.0120783	0.0120928	0.0121073	0.0121127	0.0121142	0.0121222	0.0121383
312	2020	FL	Lvs	TOg 7178	HNT	2	17.1158	1.66385	18.7797	0.00956213	0.00955431	0.00955119	0.00955218	0.00955793	0.00956413	0.00956416	0.00955805	0.00955555	0.00956647	0.00958949	0.00961282	0.0096249	0.00962321	0.00961467	0.00961019	0.00961686	0.00963141	0.00964074	0.00963191	0.00960403	0.0095706	0.00954841	0.00954278	0.00954444	0.00954112	0.00953022	0.00951911	0.00951437	0.00951343	0.00950854	0.00949755	0.00949004	0.009499	0.0095275	0.00956637	0.0096037	0.00963251	0.00965018	0.00965522
313	2020	FL	Lvs	Kasalath	HNT	2	15.5478	1.67808	17.2259	0.0105764	0.0105847	0.0106014	0.0106185	0.010628	0.0106295	0.0106307	0.0106396	0.0106557	0.0106685	0.0106643	0.0106375	0.0105951	0.0105497	0.0105107	0.0104815	0.0104633	0.0104584	0.0104678	0.0104869	0.0105055	0.0105139	0.0105095	0.010499	0.0104936	0.0105013	0.0105201	0.0105373	0.0105378	0.0105154	0.0104784	0.0104444	0.0104286	0.0104326	0.0104445	0.0104492	0.0104432	0.0104349	0.0104335	0.0104396
314	2020	FL	Lvs	XP753	CTRL	3	14.5738	3.97329	18.5471	0.00741242	0.00744297	0.00756578	0.00774364	0.00790121	0.0079869	0.00800481	0.00759269	0.00759861	0.0076358	0.00768203	0.00769734	0.00765952	0.00757845	0.0074903	0.00743224	0.00742009	0.00744394	0.00747914	0.0075047	0.00751678	0.00752762	0.00755136	0.00758955	0.00762926	0.00765208	0.00764659	0.00761601	0.00757612	0.00754638	0.00754052	0.00755938	0.00758988	0.00761508	0.00762463	0.00761823	0.00760367	0.00759004	0.00758207	0.00757904
315	2020	FL	Lvs	Kasalath	CTRL	3	20.4004	1.40851	21.8089	0.00998656	0.0100028	0.0101383	0.0103461	0.0105363	0.0106539	0.0107097	0.0101552	0.0101975	0.010254	0.0103	0.0103056	0.0102607	0.0101776	0.0100886	0.0100292	0.0100176	0.010046	0.0100891	0.0101225	0.0101399	0.0101526	0.010175	0.0102101	0.0102466	0.0102663	0.0102566	0.0102206	0.0101759	0.0101412	0.0101254	0.0101252	0.0101303	0.0101359	0.0101465	0.0101691	0.0102042	0.0102405	0.01026	0.0102519
316	2020	FL	Lvs	NSF-TV 13	HNT	1	17.1658	2.12764	19.2934	0.0105433	0.0105177	0.0104917	0.0104729	0.0104714	0.0104911	0.010525	0.0105616	0.010594	0.0106199	0.0106363	0.0106385	0.0106264	0.0106062	0.0105851	0.0105664	0.0105491	0.0105321	0.0105138	0.0104911	0.0104627	0.0104352	0.0104227	0.0104344	0.0104631	0.0104879	0.0104911	0.010471	0.0104403	0.0104135	0.0103975	0.0103918	0.010396	0.0104119	0.0104393	0.0104743	0.010512	0.010547	0.0105713	0.0105739
317	2020	FL	Stem	NSF-TV 13	HNT	1	67.7233	34.1814	101.905	0.0108421	0.0108413	0.0108496	0.0108627	0.0108756	0.0108789	0.0108617	0.0108219	0.010774	0.0107407	0.0107359	0.0107561	0.0107864	0.0108139	0.0108319	0.0108398	0.0108401	0.0108367	0.0108339	0.0108332	0.0108328	0.0108284	0.0108166	0.0107974	0.0107765	0.010763	0.010762	0.0107682	0.0107687	0.0107539	0.0107259	0.0106967	0.0106799	0.0106831	0.0107045	0.0107353	0.0107653	0.0107872	0.0107971	0.010793
318	2020	FL	Stem	Kasalath	HNT	1	80.6655	108.16	188.826	0.0086335	0.00864839	0.00866907	0.00865928	0.00866591	0.00866793	0.00866479	0.00865651	0.00864657	0.00864182	0.00864818	0.00866589	0.00868942	0.00871098	0.00872412	0.0087256	0.00871557	0.00869768	0.00867854	0.00866567	0.00866338	0.00866939	0.0086758	0.00867433	0.00866242	0.00864512	0.00862982	0.00861795	0.00860247	0.0085746	0.00853447	0.0084945	0.00847242	0.00848027	0.00851691	0.00856982	0.00862277	0.00866178	0.00867853	0.00867096
319	2020	FL	Stem	TOg 7178	HNT	1	89.1467	58.3504	147.497	0.0075091	0.00750629	0.00750098	0.00749659	0.0074977	0.00750171	0.00749798	0.00747944	0.0074527	0.00743447	0.0074376	0.00746136	0.00749434	0.00752382	0.00754133	0.00754323	0.00753019	0.00750776	0.00748523	0.00747135	0.00746922	0.00747431	0.00747822	0.00747521	0.00746701	0.00746114	0.0074636	0.00747254	0.00747912	0.00747451	0.00745781	0.00743703	0.00742304	0.00742246	0.00743366	0.00744929	0.00746192	0.00746652	0.00746079	0.00744557
320	2020	FL	Stem	XP753	HNT	3	70.5372	54.7773	125.314	0.00725619	0.00727699	0.0073117	0.0071998	0.00719193	0.00719433	0.00720899	0.00722849	0.00724224	0.00724439	0.00723719	0.00722661	0.00721614	0.0072041	0.00718799	0.00716969	0.00715628	0.00715612	0.00717091	0.00719065	0.00719911	0.00718613	0.00715569	0.00712361	0.00710682	0.00711146	0.00712898	0.00714319	0.00714337	0.00713143	0.00711989	0.00712225	0.00714081	0.00716525	0.00718056	0.00717715	0.00715678	0.00712977	0.00710646	0.00709044
321	2020	FL	Stem	RT7301	HNT	3	107.371	19.1011	126.472	0.00247066	0.00248587	0.00253039	0.00259014	0.00263968	0.00242889	0.00242424	0.00242032	0.00242654	0.00244258	0.00245793	0.00245865	0.00244047	0.00241228	0.00238938	0.00238257	0.00239379	0.00241928	0.0024511	0.00247684	0.00248404	0.00246873	0.00243909	0.00240937	0.00238951	0.00237916	0.0023709	0.002358	0.00234	0.00232203	0.00231145	0.00231342	0.00232609	0.00234206	0.00235306	0.00235522	0.00235241	0.00235355	0.00236508	0.00238423
322	2020	FL	Stem	TOg 7178	HNT	3	99.7925	76.7408	176.533	0.00797754	0.00799319	0.00800213	0.00800685	0.00801341	0.00802263	0.00802416	0.00800693	0.00797196	0.00793466	0.0079135	0.00791668	0.00793918	0.00796978	0.00799872	0.00801996	0.00802927	0.00802428	0.00800665	0.00798353	0.0079644	0.00795435	0.00795067	0.00794714	0.00794214	0.00794009	0.00794404	0.00794933	0.00794752	0.00793606	0.00792244	0.00791687	0.00792208	0.00793283	0.007943	0.00795128	0.00796004	0.00796894	0.00797176	0.00796099
323	2020	FL	Stem	Kasalath	HNT	3	75.4773	100.013	175.49	0.00534368	0.00537854	0.00543552	0.00549815	0.00554775	0.00534207	0.00534583	0.00534823	0.00534967	0.00535003	0.00535083	0.00535163	0.00535005	0.00534328	0.00533177	0.0053195	0.00531115	0.00530984	0.005315	0.0053212	0.00532064	0.00530754	0.00528137	0.00524802	0.00521816	0.00520166	0.00520129	0.00521191	0.00522581	0.00523814	0.00524955	0.00526399	0.00528222	0.00530078	0.00531535	0.00532441	0.00532997	0.00533322	0.00533074	0.00531724
324	2020	FL	Stem	NSF-TV 13	HNT	3	85.8549	31.247	117.102	0.00874964	0.00875529	0.0087759	0.00881027	0.00873721	0.0087497	0.00874357	0.00871672	0.0086826	0.00866132	0.00866391	0.00868679	0.00871831	0.00874827	0.00877082	0.00878183	0.00877754	0.00875817	0.00873078	0.00870706	0.00869652	0.00870052	0.00871181	0.00871984	0.00871821	0.00870788	0.00869399	0.00868001	0.00866481	0.00864534	0.00862269	0.00860399	0.00859723	0.00860521	0.00862325	0.00864335	0.00866072	0.00867463	0.00868455	0.00868722
325	2020	FL	Stem	NSF-TV 13	HNT	2	85.1506	59.0105	144.161	0.0130844	0.0130751	0.013071	0.0130693	0.0130643	0.0130597	0.0130615	0.0130736	0.0130905	0.0131006	0.013095	0.0130756	0.0130527	0.0130363	0.0130319	0.0130386	0.013051	0.0130628	0.0130692	0.013067	0.0130555	0.013036	0.0130121	0.0129896	0.0129742	0.0129676	0.0129643	0.0129573	0.0129467	0.0129406	0.0129474	0.0129677	0.0129933	0.0130141	0.0130263	0.0130326	0.0130371	0.0130409	0.0130418	0.0130363
326	2020	FL	Stem	TOg 7178	HNT	2	135.301	105.908	241.209	0.00923875	0.00924059	0.00926101	0.00929832	0.00933972	0.00919864	0.00920691	0.00919751	0.00917172	0.00914134	0.00912425	0.00913184	0.00916161	0.0091984	0.00922434	0.00922989	0.00921807	0.00920098	0.00919066	0.00919143	0.00919946	0.009207	0.00920671	0.00919486	0.00917389	0.00915174	0.00913672	0.00913116	0.00912933	0.00912203	0.00910602	0.00908843	0.00908041	0.00908832	0.0091087	0.00913154	0.00914793	0.00915288	0.00914467	0.00912481
327	2020	FL	Stem	Kasalath	HNT	2	96.3032	105.178	201.481	0.00723803	0.00724907	0.0072759	0.00731068	0.00734623	0.00737532	0.0071774	0.00717439	0.0071569	0.00714025	0.00714137	0.00716423	0.00719409	0.00721101	0.00720628	0.00718756	0.00716947	0.00716195	0.00716604	0.00717743	0.00719218	0.00720764	0.00721975	0.00722292	0.00721463	0.00719798	0.00717846	0.00715865	0.00713723	0.00711318	0.00709078	0.00707845	0.00708183	0.00710102	0.00713099	0.00716278	0.00718542	0.0071884	0.00716754	0.00712913
328	2020	FL	Stem	XP753	CTRL	3	77.4796	67.3855	144.865	0.00969701	0.00972452	0.00977339	0.00983103	0.00987605	0.00963284	0.00961388	0.00958237	0.00954529	0.00951298	0.00949761	0.00950506	0.00953166	0.00956558	0.00959394	0.00960938	0.00961195	0.0096083	0.00960682	0.00961165	0.00962071	0.00962743	0.00962447	0.00960856	0.00958427	0.00956182	0.00954936	0.00954669	0.00954605	0.00953882	0.00952435	0.00951129	0.00950819	0.00951675	0.0095318	0.00954633	0.00955583	0.0095569	0.0095458	0.00952163
329	2020	FL	Stem	Kasalath	CTRL	3	137.899	96.1738	234.073	0.00230417	0.00229779	0.00230394	0.00232668	0.00235505	0.00237305	0.00237419	0.00236522	0.00235736	0.00235566	0.00235739	0.00235903	0.00236184	0.00236918	0.00238135	0.00239479	0.00240512	0.00240956	0.00240674	0.00239723	0.00238463	0.00237457	0.00237051	0.00236951	0.00236371	0.00234734	0.00232253	0.00229896	0.00228807	0.0022964	0.00232181	0.00235325	0.00237694	0.00238242	0.00236642	0.0023341	0.00229737	0.00226958	0.00225754	0.00225786
330	2020	ML	Lvs	RT7301	CTRL	1	17.0448	1.27025	18.3151	0.00633607	0.00632095	0.00630738	0.00630389	0.00631152	0.00632372	0.00633272	0.00633583	0.00633702	0.00634299	0.00635699	0.00637546	0.00639002	0.00639333	0.00638439	0.00636972	0.00635869	0.00635625	0.00635986	0.0063639	0.00636715	0.00637505	0.00639341	0.00641952	0.00644055	0.00644202	0.00641915	0.00638136	0.00634644	0.00633005	0.00633718	0.0063593	0.00638042	0.00638669	0.00637442	0.00635174	0.00633297	0.00632886	0.00633921	0.0063543
331	2020	ML	Lvs	NSF-TV 13	CTRL	1	24.2198	2.41086	26.6307	0.00499163	0.0049938	0.00495622	0.00494385	0.00493522	0.00493254	0.00493556	0.00494439	0.00495994	0.00498293	0.00501047	0.00503545	0.00505057	0.00505372	0.00505045	0.00505068	0.0050612	0.00507984	0.00509642	0.00510114	0.00509249	0.00507756	0.00506486	0.0050565	0.00504718	0.00503042	0.00500586	0.00498079	0.00496595	0.00496908	0.00499077	0.0050225	0.00505039	0.00506119	0.00504744	0.00501184	0.00496864	0.00493827	0.0049342	0.0049514
332	2020	ML	Lvs	XP753	HNT	1	19.4676	2.15414	21.6218	0.00979692	0.00979045	0.00978984	0.00979751	0.00980849	0.00973443	0.00974326	0.00975322	0.00976278	0.00977222	0.00978317	0.00979454	0.00980138	0.00979832	0.00978574	0.00977227	0.00976933	0.00978193	0.00980425	0.00982537	0.00983938	0.00984838	0.00985523	0.00985593	0.00984223	0.00981125	0.00977115	0.00973675	0.00971961	0.00972154	0.00973471	0.00974606	0.00974513	0.00973102	0.00971215	0.00969915	0.00969719	0.00970407	0.0097151	0.0097276
333	2020	ML	Lvs	XP754	HNT	1	26.2032	1.51694	27.7201	0.00768762	0.00771466	0.0077565	0.00780127	0.00783416	0.00785086	0.00785819	0.00772719	0.00773179	0.00774221	0.00776151	0.0077866	0.00780943	0.00782146	0.00782124	0.0078159	0.00781404	0.00781671	0.00781606	0.00780395	0.00778137	0.00775771	0.00774094	0.00772998	0.00771774	0.00770002	0.0076803	0.00766639	0.00766383	0.00767285	0.00769038	0.00771134	0.00772888	0.00773548	0.00772607	0.00770278	0.00767639	0.00765991	0.00765857	0.00766642
334	2020	ML	Lvs	RT7301	HNT	1	27.6062	0.692527	28.2988	0.00903235	0.00903564	0.00905776	0.00909516	0.00913479	0.00901885	0.00904792	0.00907691	0.00910105	0.00911714	0.00912607	0.00912946	0.00912875	0.00912571	0.00912336	0.00912352	0.00912422	0.00912159	0.00911358	0.00910134	0.00908671	0.00906917	0.00904676	0.00902044	0.00899688	0.00898509	0.0089887	0.00900232	0.00901695	0.00902845	0.00904062	0.00905784	0.00907613	0.00908425	0.00907308	0.00904417	0.00900974	0.00898366	0.0089719	0.00897083
335	2020	ML	Lvs	Dourado Agulha	HNT	3	16.8404	1.07574	17.9161	0.00873962	0.00874552	0.00876613	0.00879754	0.00882672	0.00867001	0.00868421	0.00870141	0.00871864	0.00873321	0.0087453	0.00875477	0.00876083	0.00876352	0.00876636	0.00877419	0.00878727	0.00879851	0.00879745	0.00877972	0.00875336	0.00873367	0.0087299	0.00873627	0.00873805	0.00872629	0.00870653	0.00869362	0.0086981	0.00871854	0.00874527	0.00876732	0.00877714	0.00877275	0.00875729	0.00873769	0.00872239	0.00871685	0.00872034	0.00872698
336	2020	ML	Lvs	S4542A3-49B-2B12	CTRL	2	21.6491	1.45259	23.1017	0.00939427	0.00937264	0.00935092	0.00933797	0.00934484	0.00937267	0.00940798	0.00943331	0.00944172	0.00943961	0.00943628	0.00943405	0.00942928	0.00941944	0.00940617	0.00939251	0.00937958	0.00936735	0.00935719	0.0093522	0.00935412	0.00936173	0.00937296	0.00938727	0.00940537	0.00942688	0.00944787	0.00946	0.00945448	0.00942808	0.00938711	0.00934493	0.00931523	0.0093048	0.00931	0.00932051	0.00932778	0.00933057	0.00933399	0.00934265
337	2020	ML	Lvs	XP754	CTRL	2	23.9709	1.38028	25.3512	0.00852405	0.00854472	0.0085858	0.00863009	0.00865568	0.00851875	0.00850152	0.00849322	0.00849983	0.0085145	0.00852577	0.0085272	0.00852231	0.0085194	0.00852395	0.00853395	0.00854186	0.00854119	0.00852995	0.00850926	0.0084804	0.00844481	0.00840659	0.00837403	0.00835634	0.0083568	0.00836909	0.00838154	0.00838637	0.00838438	0.00838257	0.00838717	0.00839826	0.00841173	0.00842358	0.00843199	0.00843702	0.00843921	0.00843916	0.00843764
338	2020	ML	Lvs	XP760	CTRL	2	17.8221	1.24023	19.0623	0.00670658	0.0067287	0.00676791	0.00680737	0.00671575	0.00671535	0.00671955	0.0067317	0.00674569	0.00675281	0.00674748	0.00673045	0.00670731	0.00668544	0.00667124	0.006667	0.00666987	0.00667557	0.0066817	0.0066867	0.00668641	0.00667462	0.00664973	0.00662053	0.00660217	0.00660328	0.00661684	0.00662535	0.0066172	0.00659702	0.00658162	0.00658544	0.00660846	0.00663835	0.00666125	0.00667031	0.00666721	0.00665783	0.00664714	0.00663663
339	2020	ML	Lvs	RT7301	CTRL	2	8.40074	0.599314	9.00006	0.00736851	0.00738383	0.00742409	0.00747465	0.00751591	0.00753817	0.0073663	0.00736854	0.0073721	0.00737952	0.00738804	0.00739193	0.00738644	0.00737335	0.00736031	0.00735369	0.0073525	0.00735125	0.00734697	0.00734327	0.00734757	0.00736414	0.0073896	0.00741371	0.00742592	0.0074222	0.00740703	0.00738911	0.00737468	0.00736505	0.00735975	0.00735799	0.00735671	0.00735108	0.00733827	0.00732243	0.00731407	0.00732127	0.00734153	0.00736402
340	2020	ML	Lvs	Binulawan	HNT	2	12.9058	1.75093	14.6567	0.00801408	0.00799368	0.00799716	0.00802205	0.00806123	0.00810351	0.0081364	0.00815254	0.00815405	0.00814851	0.00814074	0.00813049	0.0081175	0.00810448	0.00809377	0.00808351	0.00806997	0.00805342	0.00803876	0.00802996	0.0080261	0.00802449	0.00802603	0.00803415	0.00804874	0.00806358	0.00807081	0.00806721	0.00805562	0.00804106	0.00802719	0.00801637	0.00801238	0.00801957	0.00803775	0.00805968	0.00807515	0.00807758	0.00806793	0.00805289
341	2020	ML	Lvs	XP760	HNT	2	22.3944	3.97494	26.3693	0.0102666	0.0102863	0.0103229	0.0103756	0.0102515	0.0102724	0.0102832	0.0102831	0.0102766	0.0102705	0.0102679	0.0102682	0.010269	0.0102696	0.010273	0.0102839	0.010302	0.0103205	0.0103301	0.0103275	0.0103199	0.0103185	0.0103269	0.0103356	0.0103298	0.0103024	0.0102611	0.0102232	0.0102035	0.0102052	0.0102216	0.0102421	0.0102573	0.0102606	0.0102493	0.0102264	0.0102019	0.0101879	0.0101893	0.0102008
342	2020	ML	Lvs	Binulawan	CTRL	3	10.5269	0.561413	11.0883	0.00752318	0.00752029	0.00754348	0.00758155	0.00761792	0.0076421	0.00752856	0.00754016	0.00755343	0.00756266	0.00755987	0.00754494	0.00752707	0.0075174	0.00751989	0.0075287	0.00753383	0.00752911	0.00751405	0.00749076	0.00746142	0.00742914	0.00739964	0.00738075	0.00737893	0.00739419	0.00741808	0.00743747	0.00744305	0.00743534	0.00742405	0.00742094	0.00743082	0.00744975	0.00746919	0.00748184	0.00748578	0.00748395	0.00748064	0.00747781
343	2020	ML	Lvs	XP760	CTRL	3	13.7249	0.562892	14.2878	0.00871122	0.00871621	0.00874606	0.00879641	0.0088454	0.00865272	0.008669	0.00868724	0.00870584	0.00871948	0.00872707	0.00873172	0.00873716	0.00874333	0.00874876	0.00875399	0.00876065	0.00876788	0.00876991	0.00876006	0.00873843	0.0087142	0.00869823	0.00869335	0.00869301	0.00868863	0.00867816	0.00866748	0.00866384	0.00866948	0.00868199	0.00869666	0.0087066	0.00870485	0.0086885	0.00866317	0.00864213	0.00863673	0.00864658	0.00866037
344	2020	ML	Lvs	XP754	CTRL	3	33.6982	4.03826	37.7364	0.0042257	0.0042337	0.00426591	0.00431951	0.00437897	0.00442748	0.00419498	0.00420712	0.00420806	0.0042076	0.00421759	0.00424331	0.00427558	0.00429847	0.00430304	0.00429345	0.00427976	0.00426808	0.00425687	0.00424199	0.00422496	0.0042144	0.00421787	0.00423266	0.00424652	0.00424723	0.00423275	0.00421282	0.00420059	0.0042028	0.00421747	0.0042372	0.00425279	0.00425764	0.00424992	0.00423264	0.00421287	0.00419846	0.00419431	0.00419982
345	2020	ML	Stem	RT7301	CTRL	1	63.7238	31.9299	95.6538	0.00317233	0.00316296	0.00315439	0.00314138	0.00312018	0.00309469	0.00307562	0.0030715	0.00308046	0.00309189	0.00309652	0.00309567	0.00309927	0.00311405	0.0031353	0.00315014	0.00314775	0.00312649	0.00309299	0.00305796	0.00303195	0.00302155	0.00302646	0.0030402	0.00305609	0.00307304	0.00309406	0.0031194	0.00314244	0.00315281	0.00314365	0.00311684	0.00308369	0.00306002	0.00305758	0.00307776	0.00311182	0.00314609	0.00316903	0.00317556
346	2020	ML	Stem	NSF-TV 13	CTRL	1	76.4924	29.7475	106.24	0.00654248	0.00654509	0.00653502	0.00651055	0.00648163	0.00646228	0.00642771	0.00643408	0.0064413	0.00644773	0.00645662	0.0064687	0.00647919	0.00648188	0.00647429	0.00645909	0.00644239	0.00643051	0.00642626	0.0064259	0.00642079	0.00640443	0.00637949	0.00635793	0.00635274	0.00636909	0.00640162	0.00643771	0.00646386	0.00647066	0.00645711	0.00643168	0.0064083	0.00639862	0.00640428	0.00641597	0.00642084	0.0064116	0.00639189	0.00637301
347	2020	ML	Stem	XP753	HNT	1	60.7463	22.6118	83.3581	0.0065509	0.00656566	0.0065692	0.00655694	0.00649204	0.0064597	0.0064337	0.00641569	0.00640315	0.00639448	0.00639133	0.00639764	0.00641592	0.00644391	0.00647417	0.0064971	0.00650454	0.00649244	0.00646218	0.00642135	0.0063822	0.00635654	0.00634956	0.00635762	0.00637268	0.00638877	0.00640419	0.00641804	0.00642655	0.00642441	0.00641019	0.00638928	0.00637136	0.00636461	0.00637031	0.00638266	0.0063932	0.006395	0.00638536	0.0063665
348	2020	ML	Stem	XP754	HNT	1	40.2637	14.3908	54.6546	0.00683668	0.00685015	0.00685899	0.00685885	0.00684964	0.00683592	0.00682299	0.00681435	0.00680989	0.00680769	0.00680746	0.00681263	0.00682811	0.00685452	0.00688474	0.00690664	0.0069104	0.00689499	0.00686827	0.00684156	0.00682286	0.00681338	0.00680933	0.00680655	0.00680448	0.00680588	0.00681305	0.006824	0.00683228	0.00683093	0.00681793	0.00679835	0.00678119	0.00677407	0.00677829	0.00678839	0.0067964	0.00679656	0.00678858	0.00677716
349	2020	ML	Stem	RT7301	HNT	1	18.0421	3.57434	21.6164	0.00879413	0.00881572	0.00887401	0.00894916	0.00901511	0.00906042	0.00908922	0.00881276	0.00881728	0.00881804	0.00881769	0.00881593	0.00881036	0.00879654	0.00877511	0.00875348	0.00874031	0.0087394	0.00874751	0.00875733	0.00876307	0.00876372	0.00876178	0.00875991	0.00875826	0.0087532	0.00874027	0.00872027	0.008701	0.00869079	0.00869215	0.00870204	0.00871478	0.00872497	0.00872721	0.00871725	0.00869824	0.00868295	0.00868494	0.00870512
350	2020	ML	Stem	Dourado Agulha	HNT	3	61.8924	17.5616	79.4539	0.0109373	0.0109112	0.0108852	0.0108591	0.0108564	0.0109	0.0109564	0.0109961	0.0109961	0.0109654	0.0109345	0.0109255	0.0109346	0.01094	0.0109225	0.01088	0.0108284	0.0107895	0.0107765	0.0107867	0.0108077	0.0108295	0.0108491	0.0108661	0.0108766	0.0108766	0.0108684	0.0108616	0.0108634	0.0108737	0.0108874	0.0108994	0.0109065	0.0109056	0.0108952	0.0108777	0.0108621	0.0108603	0.0108765	0.0109005
351	2020	ML	Stem	S4542A3-49B-2B12	CTRL	2	56.3352	24.1994	80.5346	0.00700813	0.00702272	0.00702597	0.00701023	0.00697627	0.00693514	0.00690036	0.00688141	0.00687953	0.00688888	0.00690098	0.00691077	0.00691947	0.00693132	0.0069476	0.0069633	0.00697008	0.00696265	0.00694232	0.00691624	0.00689386	0.00688221	0.00688179	0.00688575	0.00688532	0.00687778	0.00686935	0.00686903	0.0068785	0.0068888	0.00688817	0.00687286	0.00685075	0.00683565	0.00683681	0.0068533	0.00687679	0.0068982	0.00691312	0.00692156
352	2020	ML	Stem	XP754	CTRL	2	57.0729	41.7163	98.7892	0.00655548	0.00655448	0.00658374	0.00663041	0.00667719	0.00670755	0.0067119	0.00669299	0.00666572	0.0066465	0.00664081	0.00664077	0.0066349	0.00661939	0.00660005	0.00658598	0.00658269	0.00659007	0.00660413	0.00661948	0.0066314	0.00663776	0.00663931	0.00663702	0.00662958	0.00661524	0.00659625	0.00658111	0.00658054	0.00659967	0.00663251	0.00666306	0.00667518	0.00666266	0.00663296	0.00660186	0.00658238	0.00657576	0.00657169	0.00655931
353	2020	ML	Stem	XP760	CTRL	2	37.533	17.4608	54.9938	0.00514862	0.00516041	0.0051629	0.0051522	0.00512849	0.00509849	0.00506904	0.00504437	0.00502631	0.00501727	0.0050206	0.00503809	0.00506781	0.00510366	0.00513616	0.00515446	0.00515041	0.00512423	0.00508565	0.00504809	0.00502004	0.00500094	0.00498502	0.00496918	0.00495746	0.00495781	0.00497444	0.0050037	0.00503677	0.00506467	0.00508217	0.00508736	0.00507954	0.00505964	0.00503135	0.00500086	0.0049749	0.00495776	0.00495036	0.00495159
354	2020	ML	Stem	RT7301	CTRL	2	53.618	73.607	127.225	0.00874252	0.00874445	0.00876022	0.00878174	0.00879882	0.00870004	0.00869781	0.0086903	0.00867658	0.00866138	0.00865424	0.00866129	0.00868073	0.00870494	0.00872646	0.00874072	0.00874417	0.00873306	0.00870564	0.00866619	0.008626	0.00859844	0.00859117	0.00860168	0.00861965	0.00863321	0.00863554	0.00862823	0.0086185	0.00861205	0.00860818	0.00860173	0.00858986	0.00857703	0.00857149	0.00857705	0.00858979	0.00860237	0.00861113	0.00861722
355	2020	ML	Stem	Binulawan	HNT	2	76.1046	42.8997	119.004	0.00866979	0.00866753	0.00867974	0.00870046	0.00872045	0.00873575	0.00874785	0.00863177	0.00863666	0.00863962	0.00864561	0.00865874	0.00867747	0.00869279	0.00869557	0.00868409	0.00866407	0.00864238	0.00862208	0.00860327	0.00858662	0.00857356	0.00856366	0.00855505	0.0085489	0.00855161	0.00856976	0.00860206	0.00863671	0.00865741	0.00865508	0.00863431	0.00860858	0.00859107	0.00858663	0.00859111	0.00859686	0.00859839	0.00859593	0.00859455
356	2020	ML	Stem	XP760	HNT	2	45.9821	14.955	60.9371	0.00425244	0.00426075	0.00430481	0.0043733	0.00444504	0.00450208	0.00425957	0.00427627	0.00428224	0.00428061	0.00427564	0.00427227	0.0042703	0.00426584	0.00425767	0.00425079	0.00425141	0.00425974	0.00426727	0.00426246	0.00424078	0.00420895	0.00417957	0.00416319	0.00416412	0.00417859	0.00419541	0.0042016	0.00419171	0.00417236	0.00415816	0.00416144	0.00418223	0.00421041	0.00423439	0.00424724	0.00424836	0.00424065	0.00422791	0.0042138
357	2020	ML	Stem	Binulawan	CTRL	3	65.6842	26.7671	92.4513	0.00555471	0.00557256	0.00560941	0.00564886	0.0056742	0.00567794	0.00551618	0.00549408	0.00547321	0.00546102	0.00546277	0.00547968	0.00550603	0.00553153	0.00554635	0.00554564	0.00552986	0.0055029	0.00546979	0.00543603	0.005408	0.0053912	0.00538732	0.00539429	0.00541056	0.00543723	0.00547411	0.00551399	0.00554335	0.00555059	0.00553556	0.00551008	0.00548782	0.00547577	0.00547233	0.0054723	0.00547362	0.00547868	0.00549067	0.00550811
358	2020	ML	Stem	XP760	CTRL	3	41.203	25.9439	67.1469	0.00610263	0.0061199	0.00616739	0.00622713	0.00627932	0.00631291	0.00603936	0.00604531	0.00605101	0.006056	0.00605735	0.00605435	0.00604691	0.00603547	0.00602104	0.0060051	0.0059891	0.00597564	0.00596731	0.00596381	0.00596162	0.00595704	0.00594977	0.00594381	0.00594473	0.00595363	0.00596482	0.00597079	0.00596916	0.00596283	0.00595561	0.00594917	0.0059429	0.0059386	0.00594097	0.00595286	0.00597198	0.00599143	0.00600393	0.00600507
359	2020	ML	Stem	XP754	CTRL	3	68.197	34.7703	102.967	0.00689715	0.00692662	0.0069732	0.00701295	0.00688847	0.00685847	0.00682641	0.00680686	0.00680366	0.00681258	0.00682729	0.00684564	0.00686831	0.00689256	0.00690916	0.00690655	0.00687972	0.00683698	0.00679665	0.00677573	0.00677999	0.0068016	0.00682533	0.00683928	0.00684394	0.00685133	0.0068732	0.00690788	0.00693791	0.00694146	0.00691054	0.00685905	0.00681165	0.00678719	0.00678844	0.00680578	0.00682842	0.00685016	0.00686806	0.00687874
360	2020	DO	Lvs	XP753	CTRL	1	15.5231	1.15998	16.6831	0.00852283	0.00856529	0.00865593	0.00877686	0.00888682	0.0084681	0.00848822	0.00850408	0.00851827	0.0085313	0.00854614	0.0085612	0.00857039	0.00856796	0.00855767	0.00855097	0.0085553	0.00856815	0.0085802	0.00858422	0.00858165	0.00857991	0.00858286	0.00858592	0.00858206	0.00856935	0.00855301	0.00854132	0.00853932	0.00854498	0.00855342	0.00856218	0.00856842	0.00856773	0.00855561	0.00853195	0.00850521	0.00848777	0.0084872	0.00850187
361	2020	DO	Lvs	Keriting Tingii	CTRL	1	2.46926	0.79584	3.2651	0.00710132	0.00710147	0.00713352	0.0071898	0.00724533	0.00727878	0.00728534	0.00711069	0.00708358	0.00706163	0.00704868	0.00704033	0.00703161	0.00702001	0.00700757	0.00700078	0.00700745	0.00703037	0.0070621	0.00708912	0.00710332	0.00710814	0.00711232	0.00711887	0.00712253	0.00711724	0.0071032	0.00708563	0.00706917	0.00705647	0.00705114	0.0070562	0.00706947	0.00708334	0.0070898	0.00708647	0.00707776	0.00707011	0.00706744	0.00706999
362	2020	DO	Lvs	RT7301	HNT	2	3.79122	0.465103	4.25632	0.00677847	0.00678613	0.00678261	0.00677167	0.0067573	0.00674064	0.0066645	0.00663862	0.00660934	0.00658699	0.00658061	0.00659076	0.00660887	0.00662373	0.00662831	0.00662424	0.0066213	0.00663106	0.00665689	0.00668862	0.00670921	0.00670884	0.00669272	0.00667524	0.0066669	0.00666817	0.00667396	0.00667938	0.0066804	0.00667224	0.00665246	0.00662553	0.0066022	0.00659231	0.00659718	0.00661063	0.00662592	0.00663889	0.00664685	0.00664706
363	2020	DO	Lvs	Binulawan	CTRL	1	12.3833	1.16409	13.5474	0.00692457	0.00690455	0.00691276	0.00695085	0.00700279	0.00704878	0.007075	0.00690152	0.0068806	0.00686732	0.00687506	0.00689623	0.00691231	0.00691095	0.0068968	0.00688617	0.00689252	0.00691572	0.00694237	0.00695661	0.00695215	0.00693558	0.00691923	0.00691128	0.00691186	0.00691609	0.00691866	0.00691559	0.00690477	0.00688715	0.00686873	0.00685736	0.00685713	0.00686675	0.00688103	0.00689501	0.00690731	0.00691916	0.00693209	0.0069459
364	2020	DO	Lvs	XP753	CTRL	1	9.44294	1.27253	10.7155	0.00419111	0.00419807	0.0042253	0.00427144	0.00432615	0.00437343	0.00422739	0.00422316	0.00420388	0.00419062	0.00419497	0.00421014	0.00421683	0.00420094	0.00416551	0.00412939	0.00411329	0.00412454	0.0041517	0.00417455	0.00418111	0.00417515	0.00416899	0.00417126	0.00418164	0.00419417	0.00420204	0.00419978	0.00418494	0.00416036	0.00413522	0.00412018	0.00412171	0.00414168	0.0041777	0.00422349	0.00426957	0.00430405	0.00431762	0.00430864
365	2020	DO	Lvs	S4542A3-49B-2B12	CTRL	1	8.76066	1.13991	9.90057	0.00844183	0.00841894	0.00841059	0.00841812	0.00843714	0.0084569	0.00846682	0.00846469	0.00845714	0.00845136	0.00844783	0.00844277	0.00843607	0.0084334	0.00844018	0.00845488	0.0084693	0.00847562	0.00847254	0.00846554	0.00846123	0.00846216	0.00846629	0.00846962	0.00846973	0.00846823	0.00846963	0.00847714	0.00848917	0.00849934	0.00850121	0.00849275	0.00847901	0.00846915	0.00846911	0.00847644	0.00848135	0.00847241	0.00844481	0.00840543
366	2020	DO	Lvs	NSF-TV 27	CTRL	1	5.31605	0.585844	5.90189	0.00719978	0.00719426	0.0072073	0.00723583	0.00727232	0.00724604	0.00728171	0.00730266	0.00730312	0.00728764	0.0072685	0.00725732	0.00725959	0.00727303	0.00728943	0.00729865	0.00729279	0.00727082	0.00724008	0.00721267	0.00719717	0.00719284	0.00719261	0.00719145	0.00719195	0.0072012	0.00722167	0.00724595	0.00726166	0.00725995	0.00724079	0.00721103	0.00718113	0.00716176	0.00715852	0.00716864	0.00718365	0.00719587	0.00720344	0.00720774
367	2020	DO	Lvs	Keriting Tingii	CTRL	1	15.1745	1.05245	16.227	0.0069302	0.00694455	0.00695171	0.00695206	0.0069516	0.00695309	0.00695147	0.00693865	0.00691118	0.00687263	0.00683076	0.00679499	0.00677514	0.00677739	0.00679938	0.00683049	0.00685834	0.0068767	0.00688738	0.00689626	0.00690748	0.00692056	0.00693099	0.00693205	0.00691793	0.00688712	0.00684386	0.00679711	0.00675808	0.00673684	0.00673811	0.00675841	0.00678946	0.00682326	0.00685512	0.00688277	0.00690337	0.00691101	0.00689808	0.00686147
368	2020	DO	Lvs	RT7301	CTRL	1	22.632	1.57601	24.208	0.00837618	0.00837689	0.00835168	0.00831461	0.00827889	0.00825199	0.0082312	0.00821388	0.00820402	0.00821074	0.0082385	0.00828009	0.00831936	0.00834028	0.0083348	0.00830559	0.00826507	0.00823192	0.00822211	0.00823887	0.00827128	0.00830282	0.00832262	0.00832989	0.0083303	0.00832902	0.00832643	0.00831822	0.00829887	0.0082662	0.0082265	0.00819319	0.00817809	0.00818512	0.00820889	0.00823962	0.00826888	0.00828938	0.00829509	0.00828448
369	2020	DO	Lvs	XP754	CTRL	1	19.0968	0.346564	19.4434	0.00671242	0.00672374	0.00675858	0.00680244	0.00683167	0.00682935	0.00679743	0.00675528	0.00672449	0.00671154	0.00670427	0.00668636	0.006654	0.00661777	0.00659219	0.00658633	0.00660203	0.0066355	0.00667692	0.00671269	0.00673294	0.00673803	0.00673681	0.00673764	0.00674195	0.00674613	0.00674653	0.00674076	0.00672665	0.00670314	0.00667456	0.00665061	0.00664103	0.00664732	0.00665884	0.00666042	0.00664581	0.00662247	0.00660412	0.00659873
370	2020	DO	Lvs	TOg 7178	CTRL	1	6.11941	0.716524	6.83594	0.00426281	0.00425418	0.00427455	0.00431607	0.00436284	0.00440075	0.00423475	0.00423807	0.00423211	0.00422444	0.00421913	0.00421778	0.00421972	0.00422296	0.00422538	0.00422719	0.00423083	0.00423751	0.0042429	0.00424021	0.00422891	0.00421751	0.0042162	0.00422753	0.00424575	0.00426329	0.00427531	0.00427943	0.00427442	0.00426152	0.00424588	0.00423183	0.00421923	0.00420707	0.00419828	0.00419969	0.00421632	0.00424373	0.00426876	0.00427859
371	2020	DO	Lvs	NSF-TV 13	CTRL	1	10.763	0.528936	11.2919	0.00828202	0.00831807	0.00834562	0.00834503	0.00830807	0.00825093	0.00819966	0.0081731	0.00817177	0.00818334	0.00819401	0.00819765	0.00819661	0.00819592	0.00819841	0.00820308	0.00820693	0.00820849	0.00820791	0.00820538	0.00820098	0.00819588	0.00819209	0.00819063	0.00819087	0.00819223	0.0081958	0.00820258	0.00820951	0.00820952	0.00819952	0.00818624	0.00818054	0.00818721	0.00819915	0.00820433	0.00819838	0.00818717	0.00817803	0.00817017
372	2020	DO	Lvs	XP753	HNT	1	8.36371	1.09526	9.45897	0.0115301	0.0115088	0.0114789	0.0114504	0.0114325	0.0114272	0.0114294	0.011432	0.0114308	0.0114247	0.0114149	0.0114044	0.011398	0.011398	0.0114023	0.0114062	0.0114072	0.0114059	0.0114036	0.0114015	0.0114015	0.0114064	0.0114171	0.0114293	0.0114334	0.0114213	0.0113933	0.0113598	0.0113351	0.0113281	0.0113372	0.0113515	0.0113608	0.0113623	0.0113604	0.0113611	0.0113659	0.0113705	0.0113679	0.0113548
373	2020	DO	Lvs	Binulawan	HNT	1	19.8927	5.42584	25.3185	0.00808102	0.00810288	0.00814372	0.00818941	0.00809134	0.00810006	0.00810257	0.00809745	0.00808338	0.00806108	0.00803211	0.00800042	0.00797316	0.00795783	0.00795744	0.00796778	0.00797993	0.00798764	0.00799182	0.00799914	0.00801509	0.00803716	0.00805536	0.00806055	0.00805335	0.00804318	0.00803768	0.0080343	0.00802369	0.00800068	0.00797199	0.00795158	0.00794905	0.00796364	0.00798589	0.0080052	0.00801707	0.00802284	0.00802453	0.00802101
374	2020	DO	Lvs	S4542A3-49B-2B12	HNT	1	9.45234	0.97127	10.4236	0.0102462	0.0102411	0.0102294	0.0102142	0.0102057	0.010213	0.0102328	0.0102493	0.0102459	0.010219	0.0101804	0.0101471	0.0101303	0.0101302	0.010141	0.0101559	0.0101698	0.01018	0.0101864	0.010193	0.0102043	0.0102203	0.0102341	0.010237	0.0102253	0.0102003	0.0101651	0.0101227	0.0100798	0.010048	0.0100372	0.0100469	0.010067	0.0100872	0.0101046	0.0101217	0.0101388	0.0101507	0.0101492	0.0101312
375	2020	DO	Lvs	NSF-TV 27	HNT	1	11.9628	0.791612	12.7544	0.0114077	0.0113919	0.0113855	0.0113925	0.0114108	0.0114309	0.0114428	0.0114431	0.0114363	0.0114276	0.0114179	0.0114058	0.0113925	0.011381	0.0113717	0.0113599	0.0113403	0.0113141	0.0112902	0.0112802	0.0112905	0.0113183	0.0113528	0.011381	0.011393	0.0113865	0.0113679	0.011348	0.0113365	0.011336	0.0113406	0.0113384	0.0113223	0.0112965	0.011275	0.0112721	0.0112925	0.0113265	0.0113558	0.0113639
376	2020	DO	Lvs	XP754	HNT	1	27.1393	1.27944	28.4187	0.0135084	0.0134921	0.0134838	0.013484	0.0134894	0.0134951	0.0134976	0.0134972	0.0134962	0.0134959	0.0134961	0.0134974	0.0135022	0.0135101	0.0135146	0.0135074	0.0134855	0.0134542	0.0134223	0.0133969	0.0133834	0.0133856	0.013403	0.0134261	0.0134405	0.013439	0.0134283	0.0134209	0.0134219	0.0134248	0.01342	0.0134046	0.013385	0.0133722	0.0133739	0.0133903	0.0134148	0.0134363	0.0134444	0.0134353
377	2020	DO	Lvs	XP760	HNT	1	11.7833	0.701308	12.4846	0.0100037	0.0100076	0.0100197	0.00995063	0.0099555	0.00996947	0.00998253	0.00998444	0.00997473	0.00996247	0.00995792	0.00996441	0.00997776	0.00999017	0.00999428	0.00998641	0.00996849	0.00994816	0.00993443	0.00993238	0.00994111	0.00995577	0.00997042	0.0099786	0.00997426	0.00995517	0.00992561	0.00989396	0.00986629	0.00984269	0.00982108	0.0098022	0.00979239	0.00980149	0.00983537	0.00988948	0.0099477	0.00998741	0.00999249	0.00996427
378	2020	DO	Lvs	Keriting Tingii	HNT	1	18.1917	1.45848	19.6502	0.0105912	0.0105834	0.0105994	0.0106437	0.0107029	0.0105994	0.0106269	0.0106312	0.01062	0.0106071	0.0106006	0.0105983	0.0105943	0.0105867	0.0105783	0.0105729	0.0105719	0.0105748	0.0105786	0.0105781	0.0105706	0.0105594	0.0105527	0.0105565	0.010569	0.0105828	0.0105905	0.0105892	0.0105793	0.0105639	0.0105492	0.0105419	0.0105442	0.0105538	0.0105668	0.0105828	0.0106043	0.0106303	0.0106537	0.0106659
379	2020	DO	Lvs	RT7301	HNT	1	33.7086	3.68501	37.3936	0.00473775	0.00474766	0.00477827	0.00481951	0.0048548	0.00487571	0.00488522	0.00469069	0.00468808	0.00469431	0.00470989	0.00472906	0.00474682	0.00475981	0.00476627	0.00476563	0.00476021	0.0047561	0.00475924	0.00477034	0.00478469	0.00479668	0.00480433	0.00480937	0.00481367	0.00481629	0.00481369	0.00480259	0.00478289	0.00475885	0.00473865	0.00472895	0.00472935	0.00473426	0.0047398	0.00474991	0.0047735	0.00481237	0.00485415	0.00487984
380	2020	DO	Lvs	Dourado Agulha	HNT	1	8.73065	1.3398	10.0704	0.00749913	0.00749123	0.00750419	0.00753835	0.00758459	0.00747161	0.00750548	0.00752874	0.00754054	0.00754238	0.00753503	0.00751836	0.00749556	0.00747242	0.00745384	0.00744138	0.00743482	0.0074354	0.00744528	0.0074652	0.00749328	0.00752476	0.00755266	0.00756969	0.00757213	0.00756268	0.00754883	0.00753762	0.00753068	0.00752389	0.00751301	0.00749766	0.00748082	0.00746639	0.00745667	0.00745382	0.00746172	0.0074817	0.00750711	0.00752514
381	2020	DO	Lvs	NSF-TV 13	HNT	1	14.424	1.20311	15.6271	0.00835882	0.00838571	0.00842666	0.00846471	0.00848684	0.00838885	0.00838386	0.00838148	0.00838132	0.00837907	0.00837162	0.00835953	0.00834665	0.00833604	0.00832813	0.00832249	0.00831996	0.00832132	0.00832274	0.00831532	0.00829252	0.0082582	0.00822582	0.00820889	0.00821115	0.00822462	0.00823648	0.00823886	0.00823403	0.00823158	0.00824059	0.00826219	0.0082878	0.00830544	0.00830816	0.00829761	0.0082817	0.0082688	0.00826272	0.00826126
382	2020	DO	Lvs	Kasalath	HNT	1	2.09352	1.26499	3.35851	0.00319732	0.00326367	0.0033651	0.0030423	0.00302794	0.00303086	0.00305788	0.0031039	0.00315384	0.00319083	0.00320692	0.00320351	0.00318572	0.00315877	0.00313286	0.00312113	0.00312875	0.0031486	0.00316655	0.00317424	0.0031778	0.00319054	0.00321508	0.00323547	0.0032315	0.00319778	0.00314987	0.00311365	0.00310591	0.00312207	0.00314424	0.0031584	0.00316219	0.00316508	0.00317787	0.00320317	0.00323587	0.00326623	0.00328488	0.00328732
383	2020	DO	Lvs	NSF-TV 27	HNT	3	14.0481	1.11695	15.1651	0.0122476	0.0122519	0.0122746	0.0123039	0.012326	0.0122628	0.0122617	0.0122549	0.0122397	0.0122141	0.012182	0.012154	0.0121425	0.0121541	0.0121846	0.0122193	0.0122411	0.0122416	0.0122259	0.0122065	0.0121922	0.0121826	0.0121726	0.0121597	0.0121458	0.0121328	0.0121187	0.0120997	0.0120756	0.0120515	0.0120355	0.0120331	0.0120455	0.0120693	0.0120973	0.0121213	0.0121345	0.0121328	0.0121148	0.0120825
384	2020	DO	Lvs	XP753	HNT	3	18.7572	2.63267	21.3899	0.00641433	0.00643232	0.00637394	0.00636541	0.00635493	0.00634949	0.00635272	0.00636352	0.00637509	0.00637873	0.00636778	0.00634265	0.00631314	0.00629321	0.00629206	0.00630779	0.00632965	0.00634747	0.0063574	0.00636138	0.00636311	0.00636453	0.0063653	0.00636406	0.00636018	0.00635343	0.00634223	0.00632371	0.0062971	0.00626747	0.00624563	0.00624007	0.00624823	0.00625807	0.0062582	0.00624864	0.00624188	0.00625116	0.00627642	0.00630263
385	2020	DO	Lvs	RT7301	HNT	3	23.3581	1.31329	24.6714	0.00707123	0.00706497	0.00708655	0.00713369	0.00718891	0.00723192	0.0072537	0.00725464	0.00700786	0.00700066	0.00701782	0.00704924	0.00707391	0.00708051	0.00707298	0.00706345	0.0070606	0.00706512	0.0070709	0.00706998	0.00705898	0.00704218	0.00702874	0.00702594	0.00703461	0.00704887	0.00705955	0.00705859	0.00704312	0.00701741	0.00699204	0.00697733	0.00697651	0.00698667	0.00700328	0.00702365	0.00704691	0.00707064	0.00708982	0.00709879
386	2020	DO	Lvs	XP754	HNT	3	20.3135	0.59407	20.9076	0.00758625	0.00760422	0.00764247	0.00768344	0.00770999	0.00771737	0.00771334	0.00770554	0.00761407	0.00760248	0.00759515	0.00759387	0.00759761	0.00760367	0.007608	0.00760745	0.00760224	0.00759684	0.00759599	0.00759905	0.00759896	0.00758762	0.0075629	0.00753108	0.00750295	0.00748753	0.00748736	0.00749746	0.00750862	0.00751264	0.00750759	0.00749853	0.0074931	0.00749553	0.0075028	0.00750821	0.00750897	0.00750913	0.0075149	0.00752721
387	2020	DO	Lvs	TOg 7178	HNT	3	8.83994	0.932106	9.77204	0.00908986	0.00906517	0.00903985	0.00902072	0.00901586	0.0090297	0.00905666	0.0090826	0.00909173	0.00907553	0.00903779	0.00899457	0.00896762	0.00897078	0.00899984	0.00903462	0.00905351	0.0090494	0.00903172	0.00901585	0.00901136	0.00901918	0.00903592	0.00905658	0.0090746	0.00908352	0.00908116	0.00907084	0.00905674	0.00903836	0.00901182	0.00897684	0.00894309	0.00892769	0.0089431	0.00898709	0.00904275	0.00908658	0.00910113	0.00908313
388	2020	DO	Lvs	Kasalath	HNT	3	4.64925	0.944708	5.59396	0.00159195	0.00159748	0.00162474	0.00167679	0.00173852	0.00166862	0.00168651	0.00167551	0.00164799	0.00162134	0.00160729	0.0016082	0.00162082	0.00163723	0.00164491	0.00163256	0.00160067	0.00156591	0.00155006	0.001563	0.00159648	0.00163254	0.00165632	0.00166203	0.00165151	0.00163129	0.00161023	0.00159629	0.00159208	0.00159316	0.00159309	0.00158931	0.00158484	0.00158463	0.00158966	0.00159714	0.00160568	0.00161702	0.00163262	0.00165018
389	2020	DO	Lvs	NSF-TV 13	HNT	3	9.60975	1.30033	10.9101	0.00397812	0.00404794	0.00417498	0.00433186	0.00446832	0.00390914	0.00394012	0.00397103	0.00400132	0.00402593	0.00404405	0.00405261	0.00404774	0.00402815	0.00400177	0.00398093	0.00397163	0.00397279	0.00398076	0.0039938	0.00401334	0.00403954	0.00406622	0.0040819	0.00407883	0.00405879	0.0040318	0.00401167	0.00400915	0.00402549	0.00405393	0.00408311	0.00409873	0.00409204	0.0040651	0.00403096	0.00400909	0.00401217	0.00403566	0.00406097
390	2020	DO	Lvs	NSF-TV 27	CTRL	2	12.3196	0.587008	12.9066	0.00989944	0.00983707	0.0098016	0.0097819	0.00978958	0.00981863	0.00984844	0.00986298	0.00986091	0.00985093	0.0098404	0.00983059	0.0098202	0.00980807	0.00979256	0.00977184	0.00974817	0.00973189	0.00973576	0.00976346	0.00980416	0.00983833	0.00984996	0.00983606	0.00980786	0.0097836	0.00977736	0.0097909	0.00981354	0.00982933	0.00982886	0.00981564	0.00980161	0.00979775	0.00980517	0.00981633	0.00982403	0.00982664	0.00982655	0.0098251
391	2020	DO	Lvs	S4542A3-49B-2B12	CTRL	2	12.0215	3.09335	15.1149	0.0107124	0.0107039	0.0107063	0.0107064	0.0107059	0.0107071	0.0107096	0.0107114	0.0107091	0.0106997	0.0106824	0.0106626	0.0106516	0.0106568	0.0106726	0.010683	0.0106766	0.0106569	0.0106374	0.0106287	0.0106321	0.0106447	0.0106663	0.0106963	0.0107282	0.0107494	0.01075	0.0107294	0.0106956	0.0106598	0.0106314	0.0106147	0.0106101	0.0106168	0.0106345	0.0106619	0.0106934	0.0107172	0.0107212	0.0107013
392	2020	DO	Lvs	XP754	CTRL	2	16.7719	1.68741	18.4593	0.00952329	0.00953379	0.00956655	0.00960873	0.00964593	0.00950657	0.00952429	0.00953797	0.00953813	0.00952221	0.00950027	0.00948577	0.00948425	0.00948897	0.00948837	0.00947673	0.00945894	0.00944751	0.00945339	0.00947702	0.00950741	0.00952937	0.00953254	0.00951532	0.00948205	0.00943816	0.0093895	0.0093453	0.0093175	0.00931353	0.00932994	0.00935346	0.00937032	0.00937651	0.00937892	0.00938773	0.00940746	0.00943234	0.00944911	0.00944534
393	2020	DO	Lvs	Keriting Tingii	CTRL	2	26.2811	4.70826	30.9894	0.00634944	0.00643019	0.00656249	0.00671159	0.00626568	0.00629094	0.00632636	0.00636356	0.00638521	0.00638844	0.006384	0.00638488	0.00639179	0.0063946	0.00638765	0.00637682	0.00637122	0.00637546	0.00638705	0.00640073	0.00641533	0.00643335	0.00645307	0.0064641	0.00645519	0.00642404	0.00638103	0.00634502	0.00633187	0.00634313	0.00636739	0.00638997	0.00640004	0.0063978	0.00639173	0.00639041	0.00639774	0.00641024	0.00642044	0.00642301
394	2020	DO	Lvs	Dourado Agulha	CTRL	2	14.0193	1.41444	15.4338	0.00981473	0.00981322	0.00984548	0.00990034	0.00995125	0.00997398	0.00996511	0.00993669	0.00967005	0.00965651	0.0096819	0.00973757	0.00979847	0.00983946	0.00984665	0.00982396	0.00978858	0.0097593	0.0097451	0.00974378	0.0097507	0.00976445	0.00978325	0.00980003	0.00980688	0.00980364	0.00979815	0.00979638	0.00979467	0.00978369	0.00976027	0.00973168	0.00970901	0.00970037	0.00970674	0.00972281	0.00974098	0.00975488	0.00976237	0.00976444
395	2020	DO	Lvs	XP760	CTRL	2	11.9101	0.487565	12.3977	0.00750931	0.00749439	0.00747944	0.00746454	0.00744676	0.00743838	0.00743855	0.00743669	0.00742553	0.0074087	0.00739547	0.00739076	0.00739172	0.00739216	0.0073887	0.00738353	0.00738264	0.00739132	0.00741067	0.0074366	0.00746073	0.00747301	0.00746681	0.00744362	0.00741364	0.00739028	0.0073814	0.00738477	0.00739167	0.00739554	0.00739527	0.00739317	0.00739323	0.00740065	0.00741903	0.0074455	0.0074705	0.00748355	0.00748166	0.00747074
396	2020	DO	Lvs	RT7301	CTRL	2	8.00393	1.75406	9.758	0.0107473	0.0107358	0.0107177	0.0107031	0.0106991	0.0107012	0.0106969	0.0106773	0.0106456	0.010613	0.0105896	0.0105784	0.0105768	0.010582	0.0105932	0.0106117	0.0106374	0.0106647	0.0106837	0.0106856	0.0106701	0.010647	0.0106294	0.0106256	0.0106349	0.0106492	0.0106584	0.010655	0.010639	0.0106194	0.0106086	0.0106132	0.0106282	0.0106411	0.0106421	0.0106325	0.0106235	0.0106256	0.0106387	0.010652
397	2020	DO	Lvs	Kasalath	CTRL	2	10.3864	2.35519	12.7416	0.0137302	0.0136963	0.013661	0.013636	0.0136268	0.0136271	0.0136228	0.0136056	0.0135836	0.013576	0.0135966	0.0136423	0.0136965	0.01374	0.0137608	0.0137576	0.0137398	0.0137214	0.0137135	0.0137193	0.013735	0.013753	0.0137644	0.0137605	0.0137373	0.0137002	0.0136628	0.0136374	0.0136263	0.0136227	0.0136192	0.0136144	0.0136131	0.0136204	0.0136345	0.0136466	0.0136475	0.0136353	0.0136182	0.0136078
398	2020	DO	Lvs	NSF-TV 13	CTRL	2	15.4733	0.796206	16.2695	0.0113096	0.0113024	0.0113235	0.01137	0.0114287	0.0114836	0.0113213	0.0113371	0.0113363	0.0113286	0.0113207	0.0113135	0.0113044	0.0112926	0.0112792	0.0112648	0.0112506	0.0112424	0.0112481	0.0112712	0.0113074	0.0113468	0.0113784	0.0113933	0.0113887	0.0113715	0.011355	0.0113498	0.0113541	0.0113543	0.0113372	0.0113033	0.0112666	0.0112441	0.0112427	0.0112544	0.0112664	0.0112698	0.0112654	0.0112603
399	2020	DO	Lvs	S4542A3-49B-2B12	HNT	2	12.2759	0.861839	13.1378	0.0118954	0.01188	0.0118646	0.0118491	0.0118434	0.0118573	0.0119077	0.011932	0.0119214	0.0118804	0.0118343	0.0118067	0.0118017	0.011807	0.011807	0.0117946	0.0117729	0.0117519	0.0117409	0.0117416	0.0117476	0.0117518	0.011752	0.0117506	0.0117487	0.0117456	0.011744	0.0117499	0.0117641	0.011779	0.0117847	0.0117803	0.0117757	0.0117819	0.0117986	0.0118139	0.0118166	0.0118075	0.0117977	0.0117953
400	2020	DO	Lvs	Binulawan	HNT	2	10.1641	1.28987	11.454	0.00735981	0.00735353	0.00735491	0.00736193	0.00736592	0.00735775	0.00733757	0.00731577	0.00730321	0.00730085	0.00730134	0.00730019	0.00730093	0.00730786	0.00731778	0.00732228	0.00731714	0.00730617	0.00729525	0.00728583	0.00727647	0.00726852	0.00726684	0.00727432	0.00728769	0.00729969	0.00730412	0.00729916	0.00728688	0.00727226	0.00726195	0.00726162	0.00727165	0.00728458	0.00728967	0.00728261	0.00727091	0.00726698	0.00727401	0.00728182
401	2020	DO	Lvs	XP753	HNT	2	14.6625	1.42186	16.0844	0.00852313	0.00851235	0.00851024	0.00851033	0.00850756	0.00850184	0.00849732	0.00849873	0.0085073	0.00851883	0.00852594	0.00852459	0.00851801	0.00851254	0.00851035	0.0085074	0.00849894	0.00848588	0.00847489	0.00847313	0.00848338	0.00850386	0.00852975	0.0085527	0.00856118	0.00854606	0.00850854	0.00846206	0.00842436	0.00840607	0.00840511	0.00841061	0.00841409	0.00841549	0.00842061	0.00843413	0.00845443	0.00847324	0.00848038	0.00847071
402	2020	DO	Lvs	XP754	HNT	2	14.9517	0.705593	15.6573	0.00715013	0.00710442	0.00707375	0.0070686	0.0070853	0.00710692	0.00711518	0.00710439	0.00708589	0.00707772	0.00708988	0.00711826	0.00715035	0.00717394	0.00718145	0.00717159	0.00715019	0.00712876	0.00711851	0.00712317	0.00713724	0.007151	0.00715671	0.0071506	0.00713242	0.00710625	0.00707994	0.0070611	0.00705199	0.00704861	0.00704626	0.00704483	0.00705007	0.00706822	0.00709954	0.00713791	0.00717507	0.00720335	0.00721654	0.0072114
403	2020	DO	Lvs	XP760	HNT	2	26.3306	3.31057	29.6412	0.00750258	0.00748801	0.0074967	0.00752977	0.00757712	0.00762403	0.00756278	0.00758216	0.00758776	0.00758669	0.00758334	0.00757893	0.00757341	0.00756626	0.0075548	0.00753563	0.00751003	0.00748785	0.00748289	0.00750311	0.00754433	0.00759187	0.00762862	0.00764351	0.00763661	0.00761801	0.00760016	0.00758905	0.00758175	0.00757154	0.00755578	0.00753772	0.00752379	0.00752029	0.00753008	0.00755101	0.00757626	0.00759524	0.00759822	0.00758174
404	2020	DO	Lvs	Keriting Tingii	HNT	2	29.1689	5.22863	34.3975	0.00782638	0.00781935	0.00781231	0.00780532	0.0077922	0.00778457	0.00779155	0.00781062	0.00782956	0.00783715	0.00783099	0.0078159	0.00779701	0.00777563	0.0077518	0.00772864	0.00771373	0.00771595	0.00773983	0.00778043	0.00782218	0.00784553	0.00783968	0.00781129	0.00778036	0.00776601	0.00777302	0.00778971	0.00779767	0.00778481	0.00775169	0.00770947	0.00767386	0.00765827	0.0076683	0.00769991	0.00774321	0.00778751	0.00782453	0.00784688
405	2020	DO	Lvs	RT7301	HNT	2	30.227	3.53845	33.7655	0.0100865	0.0100828	0.0100861	0.0100955	0.0101064	0.0101136	0.0101154	0.0101148	0.0101153	0.0101154	0.0101084	0.010091	0.0100688	0.0100509	0.0100408	0.0100355	0.0100328	0.0100351	0.0100445	0.0100562	0.0100619	0.0100591	0.0100546	0.0100574	0.0100689	0.0100825	0.0100906	0.0100893	0.0100782	0.0100579	0.0100309	0.0100023	0.00997962	0.00996658	0.00995921	0.0099495	0.00993432	0.0099197	0.00991588	0.00992814
406	2020	DO	Lvs	NSF-TV 13	HNT	2	13.8963	1.5439	15.4402	0.0103023	0.0103021	0.0103141	0.010331	0.0103421	0.0103398	0.0102843	0.0102647	0.0102506	0.0102511	0.0102665	0.0102891	0.0103087	0.0103194	0.0103226	0.0103248	0.0103328	0.0103469	0.0103581	0.010354	0.0103299	0.0102949	0.0102665	0.0102574	0.0102671	0.0102849	0.0102984	0.0103007	0.0102922	0.010278	0.0102653	0.0102591	0.0102595	0.010263	0.010266	0.0102679	0.0102716	0.0102788	0.0102873	0.0102924
407	2020	DO	Lvs	TOg 7178	HNT	2	9.63855	1.42857	11.0671	0.00662583	0.00661812	0.0066104	0.00660275	0.00658484	0.00656002	0.00653392	0.00651429	0.00651192	0.00653733	0.00659147	0.00665872	0.0067127	0.00673283	0.00671607	0.00667521	0.00662893	0.00659329	0.00657916	0.00659135	0.00662708	0.00667547	0.00672035	0.00674555	0.00674139	0.00671007	0.00666533	0.00662474	0.00659794	0.00658247	0.00657024	0.00655638	0.00654351	0.00653759	0.00654146	0.00655227	0.00656452	0.00657569	0.00658866	0.00660711
408	2020	DO	Lvs	Kasalath	HNT	2	9.12638	1.40024	10.5266	0.00863409	0.00864092	0.00864772	0.0086546	0.00865347	0.00866183	0.00868746	0.00871728	0.00873032	0.00871964	0.00869691	0.00867755	0.00866673	0.00865981	0.00865121	0.00863926	0.00862424	0.0086056	0.00858348	0.00856254	0.00855144	0.00855665	0.00857561	0.00859511	0.00860014	0.00858724	0.00856873	0.00856204	0.00857332	0.00859444	0.00861285	0.00862355	0.00863306	0.00865185	0.00868264	0.00871553	0.0087358	0.00873579	0.00872017	0.00869869
409	2020	DO	Lvs	Binulawan	CTRL	3	9.5723	0.556587	10.1289	0.00589006	0.0058899	0.00590993	0.00593815	0.00596303	0.00598147	0.00588386	0.00589633	0.00590478	0.00590717	0.00590187	0.00589073	0.00587926	0.00587351	0.00587498	0.00587907	0.00587896	0.00587262	0.00586493	0.00586429	0.00587615	0.0058982	0.00592062	0.00593123	0.00592408	0.00590523	0.00588854	0.00588388	0.00588898	0.00589269	0.00588644	0.00586986	0.00584961	0.00583562	0.00583693	0.00585836	0.00589656	0.00593688	0.00595922	0.00595087
410	2020	DO	Lvs	NSF-TV 27	CTRL	3	20.5249	2.11131	22.6362	0.0060612	0.00606016	0.00606667	0.00607766	0.0060297	0.0060289	0.00601806	0.00599425	0.00596516	0.00594459	0.00593934	0.00594279	0.0059421	0.00593138	0.005917	0.00591186	0.00592506	0.0059552	0.00599068	0.00601635	0.00602269	0.00601172	0.00599497	0.00598469	0.00598477	0.0059886	0.00598508	0.00596736	0.0059388	0.00591208	0.0059018	0.00591402	0.00594147	0.00596826	0.00598047	0.00597422	0.00595624	0.00593699	0.00592288	0.00591375
411	2020	DO	Lvs	S4542A3-49B-2B12	CTRL	3	12.3939	1.14696	13.5408	0.00986585	0.00985179	0.00985209	0.0098167	0.00983738	0.00985968	0.00986266	0.00983635	0.00979245	0.00975534	0.00974335	0.00975726	0.00978489	0.00981266	0.00983153	0.00983734	0.00983016	0.00981478	0.00979908	0.00979001	0.00979026	0.00979779	0.00980777	0.00981482	0.00981495	0.00980651	0.00978913	0.00976269	0.00972919	0.00969597	0.00967484	0.00967372	0.00968897	0.00970724	0.00971638	0.00971586	0.00971682	0.00973066	0.0097568	0.00978201
412	2020	DO	Lvs	XP753	CTRL	3	9.66266	2.1859	11.8486	0.00892747	0.00892614	0.00893477	0.00895541	0.00897964	0.00890855	0.00891002	0.00889664	0.00887558	0.00885915	0.00885598	0.00886488	0.00887804	0.00888762	0.0088899	0.00888605	0.00888133	0.00888325	0.00889656	0.00891794	0.00893647	0.00894118	0.00892985	0.00891102	0.00889686	0.00889335	0.00889591	0.00889432	0.00888356	0.00886951	0.00886405	0.00887214	0.00888533	0.0088897	0.00887987	0.00886495	0.00886038	0.00887351	0.0088971	0.00891644
413	2020	DO	Lvs	Dourado Agulha	CTRL	3	8.08359	0.795921	8.87952	0.00573684	0.00569746	0.00567506	0.00568356	0.00572349	0.00577805	0.00582233	0.00583899	0.00582761	0.00580145	0.00577686	0.00576339	0.00576046	0.00575969	0.00575118	0.00573097	0.00570413	0.00568195	0.00567458	0.00568539	0.0057103	0.00574123	0.00577024	0.00579166	0.00580266	0.00580413	0.00580041	0.00579717	0.00579726	0.00579801	0.00579366	0.00577999	0.00575899	0.00573809	0.00572387	0.00571745	0.00571466	0.00570837	0.00569337	0.00567156
414	2020	DO	Lvs	XP760	CTRL	3	16.507	0.337209	16.8442	0.0116005	0.0116055	0.0116269	0.0116515	0.0116676	0.0115573	0.0115636	0.0115781	0.0115962	0.0116089	0.0116088	0.0115931	0.0115664	0.0115376	0.0115157	0.0115049	0.0115038	0.0115091	0.0115189	0.0115312	0.0115421	0.0115469	0.0115441	0.0115386	0.0115363	0.0115382	0.0115388	0.0115321	0.0115173	0.0114973	0.0114766	0.0114607	0.0114549	0.0114622	0.0114794	0.0114984	0.0115136	0.011524	0.0115294	0.0115259
415	2020	DO	Lvs	XP754	CTRL	3	22.8924	1.5769	24.4692	0.00807256	0.00804886	0.00805125	0.00804474	0.00802911	0.00800905	0.00799005	0.00797594	0.00796551	0.00795436	0.00793943	0.00792285	0.00791106	0.00790915	0.00791736	0.00793186	0.00794862	0.00796682	0.00798689	0.00800712	0.00802423	0.00803635	0.00804383	0.00804707	0.00804511	0.00803669	0.00802228	0.00800405	0.00798339	0.00795944	0.00793239	0.00790663	0.00788829	0.00788139	0.00788481	0.00789501	0.00791109	0.00793354	0.00795771	0.00797101
416	2020	DO	Lvs	Kasalath	CTRL	3	6.87894	1.39311	8.27205	0.0071323	0.00714564	0.00718383	0.00722972	0.00726335	0.00727755	0.00727879	0.00712828	0.00711859	0.00711088	0.00710659	0.00710571	0.00710928	0.00711515	0.00711631	0.00710513	0.00708151	0.00705634	0.00704479	0.00705615	0.00708916	0.00713381	0.00717609	0.00720281	0.00720759	0.00719486	0.00717619	0.00716064	0.00714885	0.0071367	0.00712334	0.00711151	0.00710307	0.00709769	0.00709526	0.0070986	0.00711194	0.00713534	0.00716193	0.00718111
417	2020	DO	Lvs	NSF-TV 13	CTRL	3	16.0484	3.85981	19.9083	0.00799601	0.00800623	0.00801643	0.00802669	0.00803062	0.00803027	0.00801826	0.00799252	0.00795588	0.00791714	0.00788735	0.00787359	0.00787465	0.00788191	0.00788575	0.00788366	0.00788324	0.00789602	0.00792659	0.00796695	0.00800202	0.00802057	0.00802126	0.00801001	0.00799336	0.00797518	0.00795738	0.00794003	0.00791995	0.00789252	0.0078578	0.00782419	0.00780572	0.00781379	0.00784989	0.00790357	0.00795663	0.00799073	0.00799721	0.00798181
418	2020	DO	Stem	Keriting Tingii	CTRL	1	55.9404	5.0213	60.9618	0.00459217	0.00460727	0.00464406	0.00469737	0.00474955	0.00478457	0.00479675	0.00461812	0.00460429	0.00459893	0.00460746	0.00462138	0.00462728	0.00461757	0.00459707	0.00457879	0.004574	0.00458451	0.00460137	0.00461125	0.00460664	0.0045915	0.00457688	0.00457116	0.00457406	0.00457876	0.00457921	0.00457564	0.00457372	0.00457889	0.00459139	0.00460496	0.00461075	0.00460504	0.00459212	0.00457931	0.00456984	0.00455987	0.00454354	0.00452058
419	2020	DO	Stem	RT7301	HNT	2	68.6325	36.108	104.74	0.00409562	0.00409596	0.00409341	0.00408641	0.00406999	0.00404211	0.00400893	0.00398153	0.00396652	0.00396104	0.00395816	0.00395689	0.0039642	0.00398553	0.00401628	0.00404467	0.00406181	0.00406696	0.00406319	0.00405182	0.0040333	0.00401146	0.00399367	0.0039853	0.00398555	0.00398946	0.00399291	0.00399462	0.00399481	0.00399394	0.0039935	0.00399664	0.00400742	0.00402747	0.00405238	0.00407214	0.0040771	0.00406447	0.00404024	0.00401408
420	2020	DO	Stem	Binulawan	CTRL	1	9.4581	0.598973	10.0571	0.00669869	0.00671891	0.00671854	0.00669579	0.00665764	0.00659645	0.0065684	0.00656381	0.0065855	0.00662285	0.00665581	0.00666944	0.00666528	0.00665626	0.00665241	0.00665328	0.00665401	0.00665409	0.00665667	0.00666142	0.00666208	0.00665282	0.00663563	0.0066198	0.00661354	0.00661739	0.0066256	0.00663242	0.00663625	0.00663825	0.00663925	0.00663879	0.00663658	0.0066325	0.00662393	0.00660544	0.00657434	0.00653659	0.00650552	0.00649207
421	2020	DO	Stem	XP753	CTRL	1	52.011	30.0939	82.1049	0.00785279	0.00785636	0.00786041	0.00786126	0.00785719	0.00784799	0.00783724	0.00783316	0.007844	0.00786941	0.00789732	0.00791339	0.00791312	0.00790268	0.00788968	0.00787547	0.00785689	0.00783352	0.00781071	0.00779598	0.00779318	0.0078015	0.00781828	0.00783968	0.00785978	0.00787236	0.00787396	0.0078654	0.00784951	0.00782784	0.0078018	0.00777662	0.00776304	0.0077693	0.00779172	0.00781762	0.00783802	0.00785273	0.00786304	0.00786464
422	2020	DO	Stem	S4542A3-49B-2B12	CTRL	1	53.8816	3.37475	57.2563	0.00386665	0.003884	0.00393304	0.00399794	0.00405411	0.00408457	0.0040911	0.00408423	0.00386208	0.00385976	0.00387119	0.00388398	0.00388003	0.00385313	0.00381381	0.00378161	0.00377076	0.00378211	0.00380418	0.00382162	0.00382562	0.00381906	0.00381266	0.00381531	0.00382704	0.00384049	0.0038493	0.00385458	0.00386265	0.00387685	0.00389306	0.00390168	0.00389383	0.0038681	0.00383189	0.00379799	0.00377832	0.00377721	0.00378926	0.00380442
423	2020	DO	Stem	NSF-TV 27	CTRL	1	33.5928	6.00967	39.6025	0.00537916	0.00536696	0.0053649	0.00536958	0.00534692	0.00535371	0.00535642	0.00534945	0.00533562	0.00532616	0.00533227	0.0053572	0.0053945	0.00543159	0.00545485	0.00545556	0.00543454	0.00540185	0.00537041	0.0053487	0.00533914	0.00534133	0.00535437	0.00537495	0.00539555	0.00540753	0.00540757	0.00539971	0.00539015	0.00538083	0.00536915	0.00535364	0.00533911	0.00533489	0.00534588	0.00536579	0.00538054	0.0053793	0.0053641	0.00534764
424	2020	DO	Stem	Keriting Tingii	CTRL	1	78.0644	103.021	181.085	0.00681319	0.00682986	0.00683844	0.00683146	0.00680659	0.00677078	0.00673539	0.00671036	0.00669981	0.0067021	0.0067126	0.00672802	0.00674923	0.00677962	0.00681974	0.00686246	0.00689358	0.00689885	0.0068718	0.00681826	0.00675484	0.00670258	0.00667846	0.00668755	0.00672023	0.00675745	0.00678281	0.00679217	0.00679233	0.00679125	0.00679078	0.00678829	0.00678255	0.00677557	0.00676814	0.00675637	0.00673485	0.00670239	0.00666518	0.0066341
425	2020	DO	Stem	RT7301	CTRL	1	92.2373	94.824	187.061	0.00738882	0.00737969	0.00737754	0.00737976	0.00732176	0.00730824	0.00729225	0.00727816	0.00727048	0.00727041	0.00727487	0.00728118	0.00729085	0.00730725	0.00733076	0.00735778	0.0073844	0.00740833	0.00742513	0.00742564	0.00740212	0.00735855	0.00731264	0.00728522	0.00728505	0.00730301	0.00732075	0.00732496	0.00731556	0.00730211	0.00729447	0.00729627	0.00730508	0.00731705	0.00732878	0.00733586	0.00733325	0.00731896	0.00729742	0.00727634
426	2020	DO	Stem	XP754	CTRL	1	46.2342	12.3455	58.5797	0.00970277	0.00966507	0.00963595	0.00962145	0.00961674	0.00961178	0.00960138	0.00959123	0.00959343	0.00961454	0.00964812	0.00968031	0.0097013	0.00970937	0.00970605	0.00969213	0.00966998	0.00964709	0.00963372	0.00963667	0.00965552	0.00968421	0.00971433	0.00973705	0.00974575	0.00973918	0.00972072	0.00969362	0.0096592	0.00962013	0.00958394	0.00955974	0.00955355	0.00956558	0.00958956	0.00961352	0.00962354	0.00961054	0.00957789	0.00954085
427	2020	DO	Stem	TOg 7178	CTRL	1	54.3482	127.901	182.249	0.00854318	0.00855927	0.00860227	0.00866151	0.00871655	0.00875377	0.0087719	0.00855672	0.00855564	0.00856209	0.00857756	0.00859191	0.00859407	0.00858129	0.00856245	0.00854951	0.00854707	0.00855027	0.0085507	0.00854426	0.00853502	0.008532	0.00854112	0.00855863	0.00857267	0.00857146	0.00855224	0.00852313	0.00849586	0.00847717	0.00846735	0.00846404	0.00846483	0.00846822	0.00847254	0.00847584	0.00847712	0.00847529	0.00846799	0.00845358
428	2020	DO	Stem	NSF-TV 13	CTRL	1	92.2446	26.219	118.464	0.00505268	0.00506715	0.00507415	0.0050254	0.00500789	0.0049891	0.00496793	0.00494794	0.00493771	0.00494148	0.00495314	0.00496253	0.00496697	0.00497325	0.00498897	0.00501412	0.00504159	0.00506351	0.00507387	0.00506804	0.00504417	0.00500776	0.00497309	0.0049569	0.00496705	0.00499605	0.00502641	0.00504319	0.00504309	0.00503297	0.00502186	0.00501452	0.00501006	0.00500488	0.00499506	0.00497865	0.00495823	0.00494058	0.00493206	0.00493327
429	2020	DO	Stem	XP753	HNT	1	3.96062	2.66493	6.62555	0.00854392	0.00857836	0.00863665	0.00870054	0.00874955	0.00877139	0.00853697	0.00852236	0.00851323	0.00852149	0.0085445	0.00856606	0.0085679	0.0085459	0.00851279	0.00848632	0.00847572	0.00847955	0.00849166	0.00850726	0.00852411	0.00853995	0.00855034	0.00855002	0.00853747	0.00851764	0.00849985	0.00849216	0.00849602	0.00850475	0.00850873	0.00850224	0.00848598	0.00846595	0.0084474	0.00843099	0.00841508	0.0083993	0.00838546	0.00837503
430	2020	DO	Stem	Binulawan	HNT	1	58.4888	4.2194	62.7082	0.00644572	0.00644389	0.00642098	0.00637919	0.00632772	0.00628485	0.00626523	0.00627097	0.00629039	0.00630776	0.0063131	0.00630717	0.00630046	0.00630631	0.00633235	0.00637374	0.00641459	0.00643836	0.00643724	0.00641472	0.00638191	0.00635239	0.00633743	0.00634142	0.00635929	0.00637852	0.00638645	0.00637771	0.00635645	0.00633244	0.00631521	0.00630973	0.00631427	0.00632219	0.00632515	0.00631651	0.00629498	0.00626647	0.00624252	0.00623354
431	2020	DO	Stem	S4542A3-49B-2B12	HNT	1	11.3577	3.1412	14.4989	0.00882923	0.0088681	0.00893909	0.00902217	0.00909046	0.00912761	0.00913188	0.00885758	0.00882737	0.00881227	0.00882278	0.0088475	0.00886432	0.00885795	0.00883214	0.00880378	0.00878784	0.00878771	0.0087964	0.00880419	0.00880651	0.00880587	0.00880749	0.00881357	0.00882177	0.00882761	0.0088287	0.00882726	0.0088287	0.00883669	0.00884966	0.00886069	0.00886067	0.00884575	0.0088209	0.00879605	0.00877902	0.00877114	0.00876991	0.00877419
432	2020	DO	Stem	NSF-TV 27	HNT	1	46.6418	29.6612	76.3031	0.0071133	0.00712324	0.00712605	0.00712148	0.00710376	0.00706932	0.00702151	0.00697443	0.00694508	0.00694233	0.00696301	0.00699841	0.00704242	0.00709231	0.00714376	0.00718737	0.00721171	0.00721034	0.00718482	0.00714266	0.00709401	0.00704948	0.00701844	0.00700657	0.00701328	0.00703108	0.0070496	0.00706226	0.00706882	0.00707141	0.00707052	0.00706599	0.0070593	0.00705314	0.00704657	0.00703381	0.00701149	0.0069856	0.00696902	0.00697051
433	2020	DO	Stem	XP754	HNT	1	42.4943	4.65669	47.151	0.00801734	0.00805608	0.00812413	0.00820137	0.00826131	0.00828355	0.00800485	0.00796588	0.00793492	0.00793253	0.00795807	0.00799189	0.00801007	0.00800329	0.00798004	0.0079548	0.00793566	0.00792342	0.0079169	0.00791663	0.00792496	0.00794374	0.0079706	0.00799649	0.00800957	0.00800382	0.00798556	0.00796987	0.00796774	0.00797694	0.00798655	0.00798783	0.00797914	0.00796472	0.00794975	0.00793766	0.00793019	0.00792601	0.00792038	0.00790872
434	2020	DO	Stem	XP760	HNT	1	22.6642	2.16949	24.8337	0.00640931	0.00642216	0.00645255	0.00648595	0.00638126	0.00635537	0.00631173	0.00626619	0.0062391	0.00624292	0.00627296	0.00631372	0.00635264	0.00638791	0.00642339	0.00645825	0.00648408	0.00649227	0.00648081	0.00645411	0.00641919	0.00638457	0.0063613	0.00636032	0.00638467	0.00642279	0.00645296	0.00645758	0.00643542	0.00640003	0.00636755	0.00634541	0.00633033	0.00631644	0.00630219	0.00629052	0.00628577	0.00629072	0.00630539	0.00632615
435	2020	DO	Stem	Keriting Tingii	HNT	1	70.9241	45.8112	116.735	0.00648449	0.00645979	0.00645599	0.00644986	0.00643879	0.00641881	0.00638819	0.00635303	0.00632339	0.00630601	0.00630033	0.00630191	0.00630871	0.00632234	0.00634409	0.00637071	0.00639573	0.00641549	0.00643051	0.00644049	0.00644034	0.00642378	0.00639207	0.00635833	0.00634031	0.00634594	0.00636606	0.00638195	0.00638123	0.00636564	0.00634708	0.0063374	0.0063402	0.00635127	0.00636333	0.0063711	0.00637452	0.00637623	0.00637601	0.00636855
436	2020	DO	Stem	RT7301	HNT	1	66.9939	11.7031	78.6969	0.0058492	0.00590337	0.00597202	0.00583444	0.00581281	0.00578051	0.00574845	0.00572462	0.00571379	0.00571685	0.00573113	0.00575085	0.00576907	0.00578013	0.00578298	0.00578071	0.00577675	0.00577284	0.0057686	0.00576277	0.00575533	0.00574734	0.00573955	0.00573375	0.00573536	0.00574939	0.00577226	0.00579087	0.00579316	0.00577875	0.00576051	0.005754	0.00576245	0.00577519	0.00577719	0.00576007	0.00572751	0.00569123	0.00566261	0.0056466
437	2020	DO	Stem	Dourado Agulha	HNT	1	95.9866	72.1572	168.144	0.00471763	0.00470996	0.00468924	0.00466228	0.00463573	0.00461612	0.00460267	0.00459162	0.00458156	0.00457626	0.00458088	0.00459692	0.00462093	0.0046464	0.00466708	0.00467943	0.00468396	0.00468478	0.00468546	0.00468504	0.00468	0.00466996	0.00465959	0.00465421	0.00465431	0.00465485	0.00465052	0.00464111	0.00463132	0.0046255	0.00462407	0.00462411	0.00462181	0.00461574	0.00460751	0.00460057	0.00459841	0.00460228	0.00460995	0.00461663
438	2020	DO	Stem	NSF-TV 13	HNT	1	81.7794	31.9131	113.692	0.00167902	0.00172495	0.0018027	0.0018958	0.0019759	0.00201639	0.00172752	0.00168624	0.00164081	0.00161511	0.00161642	0.0016349	0.00165264	0.00165865	0.00165335	0.00164201	0.00162721	0.00161017	0.00159476	0.0015872	0.00159218	0.00160959	0.0016337	0.0016545	0.00166242	0.00165384	0.00163476	0.00161843	0.00161555	0.00162522	0.00163654	0.00163842	0.00162809	0.00161443	0.00161145	0.0016272	0.00165687	0.00168377	0.0016905	0.00167162
439	2020	DO	Stem	Kasalath	HNT	1	29.2753	1.96311	31.2384	0.00468789	0.00470074	0.004724	0.00462569	0.0046062	0.00458125	0.00455498	0.00453689	0.00453655	0.00455441	0.00458009	0.00460148	0.00461613	0.00463217	0.00465843	0.004693	0.00472342	0.00473874	0.00473777	0.00472625	0.00470962	0.00469153	0.00467692	0.00467175	0.00467765	0.00468786	0.00469191	0.00468412	0.00466641	0.00464332	0.00461847	0.00459614	0.004581	0.00457558	0.00457644	0.00457518	0.00456545	0.0045475	0.00452682	0.00450853
440	2020	DO	Stem	NSF-TV 27	HNT	3	55.567	30.8502	86.4172	0.00572211	0.00573547	0.00577133	0.00581223	0.00583705	0.00583491	0.00560587	0.00557875	0.00556652	0.00557279	0.00559206	0.00561796	0.00564614	0.00567388	0.00569784	0.00571398	0.00571977	0.0057166	0.00570805	0.00569655	0.0056836	0.00567227	0.00566748	0.00567291	0.00568796	0.005706	0.00571665	0.00571157	0.00569002	0.00565921	0.0056304	0.00561375	0.00561284	0.00562421	0.00563942	0.00564844	0.00564511	0.00563016	0.00560984	0.00559059
441	2020	DO	Stem	Binulawan	HNT	3	11.3677	0.663782	12.0315	0.00765928	0.00769073	0.00775246	0.00782605	0.00788831	0.00767573	0.00768553	0.00768533	0.00767086	0.00764323	0.00761379	0.00759594	0.00759638	0.00761015	0.00762466	0.0076274	0.00761269	0.0075861	0.00756104	0.00754992	0.00755753	0.00757982	0.00760617	0.00762395	0.00762587	0.00761498	0.00760241	0.00759868	0.00760455	0.00760984	0.00760359	0.00758487	0.00756217	0.00754658	0.00754422	0.00755379	0.00756993	0.00758675	0.0076006	0.0076104
442	2020	DO	Stem	XP753	HNT	3	41.0375	1.74065	42.7782	0.00710679	0.00709164	0.00706194	0.00703261	0.00701438	0.00701213	0.00701922	0.00702638	0.00702805	0.00702483	0.00702077	0.00702086	0.00702985	0.00705014	0.0070792	0.00710831	0.00712567	0.00712371	0.0071028	0.00707037	0.00703831	0.00701913	0.00701969	0.00703627	0.00705728	0.00707066	0.00707001	0.00705558	0.00703161	0.00700403	0.00698009	0.00696677	0.00696571	0.00697237	0.00697932	0.00698015	0.00697246	0.00695826	0.00694352	0.00693611
443	2020	DO	Stem	RT7301	HNT	3	20.4127	4.38665	24.7993	0.00709909	0.0071	0.00708166	0.00705014	0.00700787	0.006962	0.00691994	0.0068903	0.00687947	0.00688931	0.00691492	0.0069461	0.00697218	0.00698735	0.00699298	0.00699462	0.00699691	0.00700134	0.00700574	0.00700531	0.00699625	0.00697971	0.00696185	0.00695054	0.00695134	0.00696384	0.00698087	0.00699165	0.00698817	0.00697014	0.00694683	0.00693287	0.00693757	0.0069584	0.0069816	0.00699002	0.0069748	0.00694077	0.00690236	0.00687272
444	2020	DO	Stem	Keriting Tingii	HNT	3	71.5479	83.8977	155.446	0.00455881	0.00456104	0.00453898	0.00449944	0.00445243	0.00441257	0.0043881	0.00438132	0.00438904	0.00440665	0.00443067	0.00445936	0.00449109	0.00452193	0.00454676	0.00456223	0.00456888	0.00457097	0.004572	0.00457011	0.00455984	0.00453869	0.00451183	0.00449133	0.00449007	0.00451248	0.00454891	0.00457925	0.00458545	0.0045626	0.00452225	0.00448448	0.00446229	0.00445512	0.00445321	0.00444763	0.00443797	0.00443085	0.00443308	0.00444558
445	2020	DO	Stem	TOg 7178	HNT	3	77.3802	12.7394	90.1196	0.00434442	0.00434226	0.00432129	0.00429327	0.00426394	0.00423798	0.00421633	0.0042023	0.00419973	0.00420919	0.00422563	0.00424171	0.00425327	0.00426108	0.0042689	0.00427869	0.0042882	0.00429354	0.00429125	0.0042788	0.00425647	0.00423075	0.00421466	0.00422151	0.00425463	0.00430084	0.00433704	0.00434643	0.0043295	0.00429924	0.00426935	0.0042475	0.00423429	0.00422694	0.00422123	0.0042129	0.00420165	0.00419199	0.00418911	0.00419331
446	2020	DO	Stem	Kasalath	HNT	3	9.10735	2.49983	11.6072	0.00635359	0.00636118	0.00638748	0.00642663	0.00645941	0.00623407	0.00621307	0.00618823	0.00616891	0.00616263	0.00617326	0.00619747	0.00622639	0.00624991	0.00626304	0.00626692	0.00626415	0.00625602	0.00624334	0.00622867	0.00621584	0.0062066	0.00619955	0.0061941	0.00619417	0.00620351	0.00621764	0.00622447	0.0062148	0.00619063	0.00616463	0.00615217	0.00616096	0.00618868	0.00622511	0.00625655	0.00627308	0.00627307	0.00626218	0.00624646
447	2020	DO	Stem	NSF-TV 13	HNT	3	62.7217	9.33717	72.0589	0.00678753	0.00678283	0.00676209	0.0067287	0.00668912	0.0066578	0.00664484	0.00665328	0.00667638	0.00670197	0.00671923	0.00672556	0.00672745	0.00673371	0.006749	0.0067709	0.00679283	0.00681027	0.00682215	0.00682761	0.00682385	0.00680795	0.00678103	0.00675145	0.00673262	0.00673305	0.00674695	0.00675674	0.00674771	0.00672032	0.00669096	0.00668047	0.00669747	0.00673327	0.00676836	0.00678413	0.00677366	0.00674404	0.00671028	0.00668551
448	2020	DO	Stem	NSF-TV 27	CTRL	2	48.2458	7.87789	56.1237	0.00597139	0.00599012	0.00602983	0.00607484	0.00588517	0.00586183	0.00583492	0.00581527	0.00580828	0.00581335	0.00582532	0.00584045	0.00585763	0.00587645	0.00589667	0.00591708	0.00593303	0.0059376	0.00592611	0.00590189	0.00587706	0.00586488	0.00587002	0.00588641	0.00590424	0.00591572	0.00591652	0.00590675	0.00589173	0.00587922	0.00587489	0.00587916	0.00588681	0.00589192	0.00589118	0.00588326	0.00586859	0.00584928	0.00582937	0.00581394
449	2020	DO	Stem	S4542A3-49B-2B12	CTRL	2	35.5847	7.54675	43.1315	0.0059941	0.00602265	0.00609128	0.00618217	0.00626468	0.00631723	0.00633444	0.00600484	0.00597744	0.00596151	0.00596725	0.00598248	0.00598666	0.00596946	0.00594145	0.00592264	0.00592404	0.00594134	0.00596242	0.00597792	0.00598604	0.00599027	0.00599404	0.00599676	0.00599385	0.00597982	0.00595412	0.00592579	0.00590979	0.00591553	0.00593887	0.00596478	0.00597828	0.00597644	0.00596864	0.00596577	0.00597046	0.00597569	0.00597283	0.0059603
450	2020	DO	Stem	XP754	CTRL	2	43.3585	4.9458	48.3043	0.00592686	0.00594296	0.00597331	0.00582985	0.00579875	0.00576076	0.00572309	0.00569551	0.00568438	0.00568776	0.00569849	0.00571183	0.00573002	0.00575787	0.00579501	0.00583137	0.00585219	0.00585014	0.00583001	0.00580249	0.00577602	0.00575495	0.00574218	0.00574016	0.00574849	0.0057611	0.00576885	0.00576679	0.00575795	0.00574908	0.00574515	0.00574761	0.00575391	0.00575994	0.00576152	0.00575579	0.00574448	0.005734	0.00573095	0.00573596
451	2020	DO	Stem	Keriting Tingii	CTRL	2	63.2577	87.131	150.389	0.00726159	0.00727922	0.00718517	0.00716082	0.00713162	0.00710131	0.00707167	0.00704797	0.00703506	0.00703532	0.00704702	0.00706625	0.00708976	0.00711604	0.007144	0.0071692	0.00718324	0.00718099	0.00716629	0.00714944	0.00713899	0.00713623	0.0071373	0.0071399	0.00714647	0.0071583	0.00716884	0.00716721	0.00714951	0.00712427	0.00710703	0.00710829	0.0071238	0.00713955	0.00714416	0.00713599	0.00712141	0.00710682	0.00709396	0.007082
452	2020	DO	Stem	Dourado Agulha	CTRL	2	91.2741	44.3078	135.582	0.00787991	0.00792168	0.00799626	0.00808727	0.00816906	0.00821843	0.00789954	0.00787582	0.00784591	0.00783191	0.00784124	0.0078619	0.00787159	0.00785907	0.00783351	0.00781493	0.00781703	0.00783964	0.00787155	0.00789775	0.007908	0.00790252	0.00789017	0.00788027	0.00787504	0.00786881	0.00785579	0.00783812	0.00782511	0.00782359	0.00783082	0.00783653	0.00783049	0.0078119	0.00778995	0.00777604	0.00777606	0.00778744	0.00780232	0.00781213
453	2020	DO	Stem	XP760	CTRL	2	10.9601	1.5677	12.5278	0.00724259	0.00725826	0.00730084	0.00735701	0.00740099	0.00713836	0.00711998	0.00710461	0.00709988	0.00710595	0.00711981	0.00713771	0.00715837	0.00718146	0.0072063	0.00722974	0.00724588	0.00724972	0.007239	0.00721423	0.00717979	0.00714574	0.00712565	0.00712976	0.00715818	0.00719775	0.00722772	0.00723162	0.00720739	0.00716734	0.00713081	0.00711477	0.00712391	0.00714966	0.0071753	0.0071842	0.00716971	0.00713927	0.0071102	0.00709796
454	2020	DO	Stem	RT7301	CTRL	2	7.71965	1.03762	8.75727	0.00291417	0.00295954	0.00302534	0.0030863	0.00288233	0.00285729	0.00283193	0.00281505	0.00280512	0.00279739	0.00278895	0.00278181	0.00277868	0.00277885	0.00278049	0.00278357	0.00278796	0.00279059	0.00278573	0.00277073	0.00275175	0.0027406	0.00274412	0.00275803	0.00277307	0.00278431	0.00279356	0.00280368	0.00281181	0.0028092	0.00279066	0.00276297	0.00273996	0.00273231	0.00273978	0.00275348	0.00276534	0.00277258	0.00277532	0.00277239
455	2020	DO	Stem	Kasalath	CTRL	2	34.9919	3.73834	38.7302	0.00407553	0.00410329	0.00415216	0.00420351	0.00398154	0.00395518	0.00392786	0.00390777	0.00389598	0.00389109	0.00389242	0.0039038	0.00392957	0.00396744	0.00400696	0.00403463	0.00404184	0.00403136	0.00401424	0.00400057	0.0039936	0.00399105	0.00399015	0.00399164	0.00399898	0.00401183	0.00402133	0.00401533	0.00399003	0.00395527	0.00392939	0.00392682	0.00394661	0.00397466	0.00399428	0.00399587	0.00398174	0.00396235	0.00394742	0.00393825
456	2020	DO	Stem	S4542A3-49B-2B12	HNT	2	21.3455	2.26886	23.6144	0.00688762	0.00691636	0.0069627	0.00680646	0.00677901	0.00675341	0.00673894	0.00673539	0.00673494	0.00673086	0.00672516	0.00672646	0.00674151	0.00676794	0.0067968	0.00681944	0.00683231	0.00683823	0.00684123	0.00684047	0.00683109	0.00681095	0.00678578	0.00676768	0.00676778	0.00678706	0.00681436	0.00683389	0.00683626	0.00682238	0.0068011	0.00678354	0.00677532	0.00677516	0.00677607	0.00676943	0.00675251	0.00673265	0.00672366	0.00673426
457	2020	DO	Stem	Binulawan	HNT	2	16.8614	1.03042	17.8918	0.0069208	0.00694176	0.00698457	0.00702888	0.00678542	0.00674986	0.00671586	0.00669248	0.0066817	0.00668186	0.00668735	0.00669314	0.00669821	0.00670591	0.00672057	0.00674132	0.00676045	0.00677067	0.00677033	0.00676151	0.00674572	0.00672373	0.0066996	0.00668323	0.00668592	0.00670938	0.00674049	0.00676032	0.00675967	0.00674449	0.00672988	0.00672886	0.00674295	0.00676461	0.00678386	0.00679295	0.00678888	0.00677183	0.00674318	0.0067054
458	2020	DO	Stem	XP753	HNT	2	18.3365	1.46163	19.7981	0.0066588	0.00669117	0.0067634	0.00685348	0.00692641	0.00696166	0.00696136	0.00657607	0.00654839	0.00653951	0.00655359	0.00657566	0.00658686	0.00657828	0.00655767	0.00653937	0.00653122	0.00653221	0.00653813	0.00654735	0.00656235	0.00658627	0.00661597	0.00663864	0.00663881	0.0066106	0.00656509	0.00652499	0.00650905	0.00651978	0.00654534	0.0065701	0.0065829	0.00658196	0.00657382	0.00656765	0.00656892	0.00657532	0.00657967	0.00657762
459	2020	DO	Stem	XP754	HNT	2	47.2306	23.8071	71.0377	0.00753772	0.00755964	0.00757333	0.00757277	0.0075573	0.00753264	0.0075073	0.00748789	0.0074755	0.00746703	0.00745904	0.00745093	0.00744516	0.00744507	0.0074525	0.0074653	0.00747625	0.00747604	0.00745997	0.00743345	0.00740961	0.00739967	0.00740524	0.00741905	0.00743262	0.00744226	0.0074489	0.00745451	0.00746	0.00746565	0.00747128	0.00747437	0.00747021	0.00745649	0.00743768	0.00742348	0.00742086	0.00742696	0.00743146	0.00742738
460	2020	DO	Stem	XP760	HNT	2	67.4215	57.9257	125.347	0.00574252	0.00576295	0.00578081	0.00578477	0.00577864	0.00576808	0.005755	0.00573991	0.00572623	0.00571857	0.00571672	0.00571535	0.00571096	0.00570648	0.0057068	0.00571104	0.0057118	0.00570297	0.00568647	0.00567134	0.00566593	0.00567125	0.00568115	0.00568768	0.00568744	0.00568392	0.00568383	0.00569061	0.00570162	0.00571057	0.00571252	0.00570611	0.005694	0.00568194	0.00567542	0.00567592	0.00567958	0.00567962	0.00567169	0.00565698
461	2020	DO	Stem	Keriting Tingii	HNT	2	75.5138	179.469	254.983	0.0079493	0.00799739	0.00808153	0.00817689	0.00825505	0.00829813	0.00795606	0.00794721	0.00794032	0.00794345	0.00795403	0.00796246	0.0079565	0.00793256	0.00790151	0.00788221	0.00788651	0.00791076	0.00793898	0.00795439	0.00795042	0.00793234	0.00790959	0.00788825	0.00787014	0.00785563	0.00784632	0.00784574	0.00785707	0.00787911	0.00790651	0.00793234	0.00794896	0.00795187	0.00794255	0.00792767	0.00791463	0.00790477	0.00789261	0.00787418
462	2020	DO	Stem	RT7301	HNT	2	64.6019	26.575	91.1768	0.00921625	0.00924226	0.00926916	0.00927786	0.00925462	0.00920644	0.00915993	0.00914223	0.00915921	0.00919293	0.00921894	0.00922683	0.0092241	0.00922275	0.00922662	0.00923014	0.0092263	0.00921294	0.0091924	0.00916897	0.00914773	0.00913361	0.00912891	0.0091313	0.00913608	0.00914128	0.00914974	0.00916515	0.00918633	0.00920592	0.00921538	0.00921099	0.00919649	0.00918102	0.00917251	0.00917124	0.00916911	0.0091556	0.00912738	0.00909276
463	2020	DO	Stem	NSF-TV 13	HNT	2	75.0446	20.2561	95.3007	0.00495798	0.00495919	0.00496351	0.00492039	0.0049142	0.00491068	0.00490945	0.00491004	0.00491296	0.0049182	0.00492317	0.00492336	0.00491639	0.00490482	0.00489397	0.0048865	0.00488047	0.00487334	0.00486622	0.00486329	0.0048669	0.00487415	0.00487906	0.00487767	0.00487122	0.00486484	0.00486363	0.00486982	0.00488195	0.00489497	0.00490156	0.00489477	0.00487339	0.00484627	0.00482823	0.00482886	0.00484348	0.00485579	0.00485272	0.00483767
464	2020	DO	Stem	TOg 7178	HNT	2	78.0915	41.1935	119.285	0.00514515	0.00517805	0.0052354	0.00529914	0.00511138	0.00511612	0.00512754	0.00515026	0.00517973	0.00520646	0.00521995	0.00521559	0.00519557	0.00516572	0.00513336	0.0051051	0.00508485	0.00507433	0.00507313	0.00507783	0.00508219	0.00507904	0.0050641	0.00504091	0.00502154	0.00501814	0.00503222	0.00505377	0.00507124	0.00507983	0.00508255	0.00508454	0.00508572	0.00508285	0.00507488	0.00506474	0.00505718	0.00505446	0.00505426	0.00505137
465	2020	DO	Stem	Kasalath	HNT	2	66.4403	15.8354	82.2757	0.0052212	0.0052689	0.00536128	0.00547036	0.00555892	0.00560856	0.00562358	0.0052272	0.00520829	0.00520438	0.00522219	0.0052487	0.00526398	0.00525613	0.00523175	0.00520741	0.00519451	0.00519327	0.00519717	0.00520074	0.00520467	0.00521412	0.00523145	0.00525112	0.0052639	0.00526459	0.00525548	0.005242	0.00522663	0.00520878	0.00519151	0.00518392	0.00519219	0.00521371	0.00523882	0.00525713	0.00526288	0.00525412	0.0052318	0.00520082
466	2020	DO	Stem	Binulawan	CTRL	3	19.8548	1.08349	20.9383	0.00766357	0.00768839	0.00772632	0.00775912	0.00770127	0.00767572	0.00763807	0.00760317	0.00758092	0.00757481	0.00758346	0.00760232	0.0076236	0.00763912	0.00764589	0.00764839	0.00765298	0.00765992	0.00766171	0.00765045	0.00762707	0.00760243	0.00758906	0.00759174	0.00760566	0.00762263	0.00763894	0.007657	0.00767912	0.00770025	0.00770835	0.00769293	0.00765432	0.00760603	0.00756652	0.00754724	0.00754626	0.00755132	0.00755036	0.00754079
467	2020	DO	Stem	NSF-TV 27	CTRL	3	58.6633	38.183	96.8463	0.00630115	0.00630703	0.00633021	0.00635975	0.00637849	0.00629299	0.00627682	0.00625576	0.00623182	0.00620588	0.00618306	0.00617096	0.00617389	0.00618912	0.00621006	0.00623114	0.00624853	0.00625844	0.00625726	0.00624541	0.00622954	0.00621789	0.00621304	0.00621051	0.00620618	0.00620298	0.00620837	0.00622555	0.00624889	0.00626851	0.00627915	0.00628245	0.00628211	0.00628024	0.00627702	0.006272	0.00626451	0.00625305	0.00623699	0.00621969
468	2020	DO	Stem	S4542A3-49B-2B12	CTRL	3	56.7219	2.05554	58.7774	0.00599614	0.00600976	0.00593899	0.00592633	0.0059165	0.00591144	0.00591092	0.00591805	0.00593455	0.00595609	0.00597124	0.00596901	0.00594885	0.00592275	0.00590692	0.00590809	0.0059186	0.00592567	0.00592271	0.00591236	0.00590154	0.00589566	0.00589663	0.00590394	0.00591686	0.00593454	0.00595456	0.00597135	0.00597644	0.00596185	0.00592773	0.00588651	0.00585547	0.00584599	0.00585632	0.00587485	0.00589117	0.00590267	0.00591294	0.00592483
469	2020	DO	Stem	XP753	CTRL	3	7.47158	2.17945	9.65103	0.00521856	0.00525694	0.00530949	0.00535608	0.00527225	0.0052599	0.00524297	0.00523526	0.00524257	0.00526191	0.00528352	0.00529661	0.00529397	0.00527541	0.00524861	0.00522503	0.0052129	0.00521246	0.0052166	0.00521635	0.00520679	0.00518885	0.00516737	0.00514893	0.00514004	0.00514391	0.00515742	0.00517254	0.00518223	0.00518482	0.00518382	0.00518311	0.00518264	0.00518029	0.00517536	0.00516939	0.00516411	0.00515866	0.00515098	0.00514288
470	2020	DO	Stem	Dourado Agulha	CTRL	3	72.7981	23.0214	95.8195	0.00407922	0.00410103	0.00411079	0.00410961	0.00409825	0.00408021	0.00406026	0.00404529	0.00403931	0.00404023	0.00404195	0.00404079	0.00403854	0.0040383	0.00403872	0.00403271	0.00401339	0.00398231	0.0039501	0.00392874	0.00392351	0.00393156	0.00394654	0.00396321	0.00397907	0.00399354	0.00400763	0.00402387	0.00404386	0.00406505	0.00408186	0.00409009	0.0040895	0.00408393	0.00407742	0.00406997	0.00405704	0.00403302	0.00399806	0.00396233
471	2020	DO	Stem	XP760	CTRL	3	12.3797	2.09581	14.4755	0.00403762	0.00409191	0.00416729	0.00423703	0.00403134	0.00401523	0.00400195	0.0039966	0.00399398	0.00399112	0.0039911	0.00399903	0.00401265	0.00402063	0.00401183	0.00398455	0.00394699	0.00391223	0.00389157	0.00389015	0.0039063	0.0039322	0.00395636	0.00397013	0.00397438	0.00397721	0.00398415	0.00399251	0.00399558	0.00398997	0.00397972	0.00397402	0.00397926	0.00399576	0.00401732	0.00403304	0.00403359	0.00401686	0.00398994	0.00396502
472	2020	DO	Stem	XP754	CTRL	3	55.7144	49.8843	105.599	0.00842192	0.00845392	0.00853656	0.00864932	0.0087513	0.00881274	0.00882894	0.00841704	0.00838515	0.0083659	0.00836509	0.00836919	0.00836151	0.00833522	0.00830049	0.00827533	0.00827196	0.00829076	0.00832191	0.00835159	0.00837006	0.00837607	0.00837375	0.00836655	0.00835548	0.00834159	0.00832921	0.00832574	0.00833658	0.00835906	0.00838331	0.00839783	0.00839424	0.00837294	0.00834369	0.00832076	0.00831575	0.00833006	0.00835303	0.00836859
473	2020	DO	Stem	Kasalath	CTRL	3	38.2065	2.59814	40.8047	0.0050172	0.00505279	0.00511855	0.00519138	0.00523927	0.00494716	0.00492127	0.00490052	0.00488801	0.00487789	0.00486866	0.0048656	0.00487476	0.00489351	0.00491187	0.00491993	0.00491343	0.00489584	0.00487533	0.00486027	0.00485579	0.00486088	0.00486787	0.00486861	0.0048642	0.00486583	0.00488387	0.0049172	0.00495261	0.00497337	0.00497125	0.00495159	0.00492604	0.00490556	0.00489634	0.00489916	0.0049108	0.00492399	0.00492982	0.00492354
474	2020	DO	Stem	NSF-TV 13	CTRL	3	67.3992	48.3044	115.704	0.00501625	0.00503625	0.00506892	0.00510254	0.0049941	0.00497814	0.00495176	0.00492	0.00488932	0.00486717	0.0048577	0.00485999	0.00486962	0.00488218	0.00489489	0.00490484	0.00490762	0.00490043	0.00488524	0.00486827	0.0048562	0.00485189	0.00485286	0.00485326	0.00484896	0.00484097	0.00483437	0.00483321	0.00483607	0.00483661	0.00482988	0.00481727	0.00480484	0.00479904	0.00480127	0.00480651	0.00480791	0.00480259	0.00479417	0.00478914
475	2020	PM	Lvs	Dourado Agulha	CTRL	1	8.85271	0.789964	9.64267	0.00994672	0.00995416	0.00996159	0.00996905	0.00997065	0.00997048	0.00997146	0.00997332	0.00997475	0.00997551	0.00997507	0.00997024	0.00995647	0.00993337	0.0099089	0.00989658	0.00990633	0.00993575	0.00997035	0.00999366	0.00999853	0.00998994	0.00997817	0.00996981	0.00996436	0.00995792	0.00994812	0.00993524	0.00991955	0.00990043	0.0098776	0.00985273	0.00983058	0.00981845	0.00982327	0.00984681	0.00988225	0.0099153	0.00993201	0.00992755
476	2020	PM	Lvs	Kasalath	CTRL	1	1.87545	0.856851	2.7323	0.00866274	0.00866764	0.00863082	0.00862404	0.00862002	0.00862427	0.00863761	0.00865578	0.008671	0.00867566	0.00866509	0.00864141	0.00861531	0.00860018	0.00860302	0.00861925	0.00863656	0.00864456	0.00864091	0.00863175	0.00862739	0.00863605	0.00865821	0.00868357	0.00869548	0.00868208	0.00864599	0.00860308	0.00857048	0.00855507	0.00855216	0.0085522	0.00855124	0.00855539	0.00857445	0.00861167	0.00865811	0.00869561	0.00870864	0.00869438
477	2020	PM	Lvs	TOg 7178	HNT	1	10.4819	1.37157	11.8534	0.00560562	0.00560869	0.00561172	0.00561483	0.00560922	0.00560311	0.00560274	0.0056053	0.00560231	0.00558803	0.00556348	0.00553462	0.0055086	0.00549053	0.00548206	0.00548248	0.0054919	0.00551276	0.00554678	0.00558999	0.00563185	0.00566043	0.00566934	0.00566016	0.00563989	0.00561747	0.00560059	0.00559214	0.00558743	0.00557758	0.0055573	0.00553087	0.0055112	0.00551086	0.00553219	0.00556525	0.00559601	0.00561567	0.00562405	0.00562445
478	2020	PM	Lvs	S4542A3-49B-2B12	HNT	3	18.891	1.34504	20.236	0.00713975	0.00711703	0.00711554	0.00713111	0.00714562	0.00713847	0.00710487	0.00706175	0.0070358	0.00704295	0.00707891	0.00712702	0.00717111	0.00720117	0.00721246	0.00720577	0.00718829	0.00717027	0.0071583	0.00715242	0.00715037	0.00715283	0.00716209	0.00717559	0.00718445	0.0071807	0.00716423	0.0071425	0.00712292	0.00710698	0.00709131	0.00707304	0.00705498	0.00704422	0.00704665	0.00706333	0.00709015	0.00711838	0.00713714	0.00714016
479	2020	PM	Lvs	Dourado Agulha	HNT	3	11.05	0.66743	11.7174	0.00731608	0.00728522	0.00725918	0.00723797	0.00722509	0.00722353	0.00722869	0.00723222	0.00723224	0.0072367	0.00725366	0.00728108	0.00730853	0.00732633	0.00733042	0.00732145	0.00730333	0.00728345	0.00727103	0.00727248	0.00728773	0.00731122	0.00733616	0.0073566	0.00736751	0.00736647	0.00735607	0.00734236	0.00733035	0.00732106	0.00731309	0.00730474	0.00729687	0.00729274	0.00729366	0.00729576	0.00729169	0.00727564	0.00724866	0.00721765
480	2020	PM	Lvs	Binulawan	CTRL	2	12.4953	1.78503	14.2803	0.00865319	0.00863945	0.00863368	0.00863386	0.0086329	0.00862192	0.0085982	0.00856929	0.00854928	0.00854904	0.00856936	0.00860247	0.00863746	0.00866307	0.00866971	0.00865492	0.0086282	0.00860742	0.00860654	0.0086258	0.00865412	0.00868011	0.00869833	0.00870605	0.00869942	0.00867696	0.00864395	0.00861024	0.00858299	0.00856332	0.00854965	0.00854057	0.00853545	0.00853263	0.00853052	0.00853088	0.00853753	0.00854907	0.00855532	0.00854591
481	2020	PM	Lvs	XP753	CTRL	2	23.1165	3.15248	26.269	0.0102427	0.0102208	0.0102087	0.0102033	0.010203	0.0102061	0.0102055	0.0101943	0.0101744	0.010159	0.0101621	0.0101869	0.010225	0.0102638	0.0102926	0.0103057	0.0103027	0.01029	0.0102795	0.0102837	0.0103079	0.0103454	0.0103802	0.0103937	0.0103751	0.0103282	0.0102696	0.0102185	0.0101851	0.0101675	0.0101586	0.010155	0.010162	0.0101868	0.0102268	0.0102659	0.0102851	0.0102765	0.0102491	0.0102192
482	2020	PM	Lvs	NSF-TV 27	HNT	2	11.4327	0.652637	12.0853	0.0098821	0.0098896	0.00993178	0.00999913	0.0100693	0.0101242	0.0101572	0.00991018	0.00990208	0.00989404	0.00989355	0.00989996	0.00990992	0.00991784	0.0099177	0.00990542	0.00988343	0.00986381	0.00986197	0.00988495	0.0099257	0.00996727	0.00999255	0.00999247	0.00997005	0.00993885	0.00991601	0.00991215	0.00992357	0.00993358	0.00992627	0.00989969	0.00986616	0.00984294	0.00983945	0.00985319	0.00987462	0.00989237	0.00989868	0.00989348
483	2020	PM	Lvs	Dourado Agulha	HNT	2	14.5615	0.974667	15.5361	0.0106554	0.0106819	0.0107084	0.0107349	0.0107449	0.0107386	0.0107218	0.0107015	0.010684	0.0106744	0.010674	0.0106789	0.010681	0.010672	0.0106493	0.0106191	0.0105961	0.010595	0.0106208	0.0106633	0.0107021	0.0107191	0.0107082	0.0106774	0.0106441	0.0106263	0.0106318	0.0106533	0.0106727	0.0106736	0.0106526	0.0106204	0.0105921	0.0105798	0.0105882	0.0106153	0.0106525	0.0106859	0.0107013	0.0106929
484	2020	PM	Lvs	RT7301	CTRL	3	20.237	2.02602	22.263	0.00745448	0.00748768	0.00742912	0.00743217	0.00744104	0.00745046	0.00745009	0.00743858	0.00742473	0.00741773	0.00741766	0.00741799	0.00741458	0.00740794	0.00739818	0.00738199	0.00735778	0.00733306	0.00732159	0.00733301	0.00736572	0.00740816	0.00744625	0.00747047	0.00747993	0.0074812	0.00748128	0.00748006	0.00746996	0.00744444	0.0074083	0.00737546	0.0073566	0.00735124	0.00735047	0.00734796	0.0073469	0.00735353	0.00736745	0.00738109
485	2020	PM	Lvs	Keriting Tingii	CTRL	3	11.522	0.97796	12.5	0.00904331	0.00901985	0.00899689	0.00899229	0.00901544	0.00905967	0.00910484	0.00913218	0.00913547	0.009121	0.0090998	0.00908086	0.00906918	0.00906444	0.00905999	0.00904623	0.0090195	0.00898873	0.00897069	0.0089768	0.00900438	0.0090399	0.00906993	0.00908928	0.00910071	0.00910887	0.00911474	0.00911507	0.00910671	0.00909049	0.00907071	0.00905106	0.00903187	0.00901209	0.008992	0.00897421	0.00896294	0.00896236	0.00897475	0.00899801
486	2020	PM	Stem	Dourado Agulha	CTRL	1	104.645	47.6935	152.339	0.00170276	0.00170618	0.0017247	0.00175777	0.001671	0.00170164	0.00172981	0.00174731	0.00175421	0.00175602	0.00175585	0.00175391	0.00175103	0.00174837	0.00174373	0.00173208	0.00171291	0.00169658	0.00169849	0.00172547	0.00176888	0.00181048	0.0018349	0.00183751	0.00182468	0.00180905	0.00180204	0.00180649	0.00181446	0.00181333	0.00179763	0.00177399	0.00175481	0.00174832	0.00175304	0.00176281	0.00177491	0.00178977	0.0018052	0.00181418
487	2020	PM	Stem	TOg 7178	HNT	1	65.6719	14.5831	80.255	0.00308975	0.00315637	0.00328228	0.00343627	0.00298983	0.00301978	0.0030539	0.00308904	0.00311278	0.00311945	0.0031108	0.00309411	0.00307496	0.00305614	0.00304318	0.00304238	0.00305286	0.00306824	0.00308329	0.00309925	0.00312213	0.00315341	0.00318258	0.0031921	0.00317356	0.00313546	0.00309577	0.00306987	0.00306311	0.00307076	0.00308631	0.00310633	0.00312602	0.0031404	0.00314691	0.00314834	0.00315408	0.00317155	0.00319691	0.00321484
488	2020	PM	Stem	S4542A3-49B-2B12	HNT	3	41.7124	78.4682	120.181	0.0097272	0.00972416	0.00974701	0.00978793	0.00983078	0.00986433	0.00988801	0.0098037	0.00981498	0.00982023	0.00981597	0.00980109	0.00978117	0.00976538	0.00976107	0.00976886	0.00978236	0.00979281	0.00979385	0.00978412	0.00976694	0.00974806	0.00973276	0.00972369	0.00972086	0.00972247	0.00972545	0.00972507	0.00971681	0.00970061	0.00968427	0.0096797	0.00969226	0.00971443	0.00972996	0.00972624	0.00970478	0.00968028	0.00966889	0.00967562
489	2020	PM	Stem	Dourado Agulha	HNT	3	62.7215	16.699	79.4205	0.00896253	0.00895918	0.00898812	0.0090312	0.00906714	0.00908535	0.00909042	0.00909115	0.00899894	0.00899232	0.00897939	0.00896252	0.00895084	0.00895402	0.00897237	0.00899521	0.00900968	0.00901179	0.00900683	0.00900043	0.00899173	0.00897639	0.00895451	0.00893327	0.0089203	0.00891529	0.00891008	0.00889806	0.00888272	0.00887508	0.00888224	0.00889886	0.00891102	0.0089087	0.00889359	0.00887545	0.00886317	0.00886005	0.00886491	0.00887437
490	2020	PM	Stem	Binulawan	CTRL	2	38.4795	7.2406	45.7201	0.00765978	0.00766702	0.00764628	0.00764165	0.00763627	0.00763513	0.00764068	0.0076521	0.00766465	0.00767179	0.00766929	0.00765956	0.00765067	0.00764872	0.00765152	0.00765053	0.00763947	0.00762062	0.00760143	0.00758652	0.00757431	0.00756104	0.00754637	0.00753408	0.00752777	0.00752634	0.00752424	0.00751675	0.00750595	0.00750102	0.00751082	0.00753433	0.00755932	0.00757203	0.00756844	0.00755633	0.00754771	0.00754941	0.0075585	0.00756475
491	2020	PM	Stem	XP753	CTRL	2	48.485	17.5901	66.075	0.00615934	0.00622176	0.00634795	0.00651303	0.0066652	0.00612015	0.00616338	0.00620347	0.00623688	0.00625675	0.00626459	0.00626396	0.00625717	0.00624362	0.00622736	0.00621713	0.0062182	0.00622921	0.00624395	0.00625697	0.00626866	0.0062831	0.00629991	0.00631076	0.00630614	0.00628177	0.00624047	0.00619217	0.006151	0.00612841	0.00612925	0.00615112	0.00618388	0.00621737	0.00624596	0.00626793	0.00628522	0.0063004	0.00631449	0.00632485
492	2020	PM	Stem	NSF-TV 27	HNT	2	42.1667	13.0911	55.2578	0.0042381	0.00429846	0.00442152	0.00457579	0.00412463	0.00415997	0.00419952	0.00423901	0.00426687	0.00427848	0.00427502	0.00426258	0.00424713	0.00423255	0.00422354	0.00422374	0.00423161	0.00424435	0.00426045	0.00427901	0.00429857	0.0043159	0.00432577	0.00432399	0.00431319	0.00430156	0.00429562	0.00429604	0.00429891	0.00429857	0.00429346	0.00428672	0.00427918	0.00427064	0.00426222	0.00425785	0.00426379	0.00428117	0.00430238	0.00431666
493	2020	PM	Stem	Dourado Agulha	HNT	2	94.3138	67.3457	161.659	0.00785011	0.00786179	0.00788647	0.0079098	0.0079192	0.007912	0.00784593	0.00783151	0.0078256	0.00783005	0.00784135	0.00785447	0.00786617	0.00787543	0.00788055	0.00787771	0.0078636	0.00783903	0.00780856	0.0077773	0.00774911	0.00772771	0.00771731	0.00772098	0.00773813	0.00776358	0.00778869	0.00780391	0.00780289	0.00778595	0.00776005	0.00773397	0.00771299	0.00769881	0.00769203	0.00769305	0.00770045	0.00770978	0.00771618	0.00771787
494	2020	PM	Stem	Keriting Tingii	CTRL	3	33.8464	3.61461	37.461	0.00610508	0.0061056	0.0061186	0.00614103	0.00616393	0.00617881	0.00618366	0.0061801	0.00606219	0.00605987	0.00607283	0.00609522	0.0061132	0.00611577	0.00610141	0.00607951	0.00606423	0.00606412	0.00607465	0.00608197	0.00607649	0.00606215	0.00605148	0.00605221	0.00606097	0.0060697	0.00607464	0.00607667	0.00607585	0.00607027	0.0060614	0.00605524	0.00605668	0.00606424	0.00607184	0.00607627	0.00608081	0.00608983	0.00610242	0.00611318
495	2020	FL	Lvs	Binulawan	CTRL	1	18.8204	2.05275	20.8732	0.0114444	0.0114611	0.0114714	0.0114628	0.0114367	0.0114055	0.011384	0.011381	0.0113961	0.0114205	0.0114427	0.011456	0.0114629	0.0114706	0.011484	0.0115008	0.0115142	0.0115184	0.0115107	0.011492	0.0114647	0.0114331	0.0114028	0.0113781	0.0113604	0.0113494	0.0113449	0.0113459	0.0113479	0.0113437	0.0113304	0.0113149	0.0113119	0.0113316	0.0113705	0.0114135	0.0114467	0.0114658	0.011474	0.0114762
496	2020	FL	Lvs	S4542A3-49B-2B12	CTRL	1	15.5899	1.00297	16.5928	0.00521892	0.00523449	0.00527477	0.00532396	0.00535755	0.00535914	0.00533344	0.00530204	0.00528537	0.00528584	0.00528742	0.0052725	0.00523811	0.00519621	0.00516247	0.00514678	0.00515208	0.0051765	0.00521237	0.00524613	0.0052644	0.00526325	0.00525136	0.00524217	0.00524255	0.0052495	0.00525546	0.00525453	0.0052445	0.00522591	0.00520224	0.00517885	0.00516059	0.00514762	0.00513487	0.0051184	0.00510211	0.00509481	0.00510072	0.0051149
497	2020	FL	Lvs	NSF-TV 27	CTRL	1	12.3374	1.52831	13.8657	0.00786652	0.00785763	0.00784502	0.0078339	0.00783557	0.00785661	0.00788988	0.0079182	0.00792832	0.00792133	0.00790968	0.00790624	0.00791595	0.00793385	0.00794946	0.00795472	0.00794859	0.00793502	0.00791707	0.0078951	0.00787067	0.00785052	0.00784316	0.00785002	0.00786296	0.0078726	0.00787643	0.00787845	0.00788311	0.00789042	0.00789572	0.00789234	0.0078784	0.0078588	0.00784178	0.0078354	0.0078462	0.00787629	0.00791691	0.00794679
498	2020	FL	Lvs	Dourado Agulha	CTRL	1	20.7168	1.45602	22.1728	0.0127838	0.0127686	0.0127414	0.0127205	0.0127275	0.0127684	0.0128239	0.0128613	0.0128595	0.0128246	0.0127814	0.0127504	0.0127346	0.0127229	0.0127045	0.0126795	0.0126568	0.012644	0.0126398	0.0126362	0.0126292	0.0126239	0.0126289	0.0126457	0.0126652	0.0126773	0.012681	0.012683	0.0126886	0.0126951	0.0126953	0.0126838	0.0126632	0.0126423	0.0126291	0.012627	0.0126354	0.0126514	0.0126688	0.0126771
499	2020	FL	Lvs	XP754	CTRL	1	29.5621	2.24502	31.8072	0.00761303	0.00762789	0.00771206	0.00782776	0.00791459	0.00793613	0.00790799	0.00787502	0.00769717	0.00773763	0.0077971	0.00784017	0.00784238	0.00780515	0.00775188	0.00771283	0.0077069	0.00773169	0.00776728	0.00779171	0.00779679	0.00779153	0.00779196	0.00780685	0.00783044	0.00784639	0.00783982	0.00780888	0.00776644	0.00773163	0.00771786	0.00772439	0.00773805	0.00774411	0.00773675	0.00772191	0.00771145	0.00771237	0.00772023	0.00772348
500	2020	FL	Lvs	TOg 7178	CTRL	1	10.6503	1.90064	12.551	0.0128849	0.0128566	0.0129287	0.0130795	0.0132365	0.0133337	0.0133623	0.0133598	0.0131433	0.0131757	0.0132096	0.0132148	0.0131769	0.0131079	0.0130349	0.0129852	0.0129734	0.0129973	0.0130402	0.0130803	0.0131041	0.0131132	0.0131201	0.0131344	0.0131523	0.0131567	0.0131307	0.0130732	0.0130036	0.0129507	0.0129363	0.0129639	0.0130171	0.0130703	0.013103	0.0131086	0.0130939	0.0130702	0.0130454	0.0130227
501	2020	FL	Lvs	Kasalath	CTRL	1	14.5314	1.60601	16.1374	0.00797258	0.00797669	0.00806939	0.00821616	0.00834692	0.00841367	0.0084272	0.00842682	0.00809658	0.0081259	0.00815364	0.0081526	0.00810977	0.0080391	0.00797109	0.00793299	0.00793232	0.00795743	0.00798901	0.00801377	0.00803092	0.0080486	0.00807506	0.0081109	0.00814709	0.00816842	0.00816218	0.00812836	0.00808271	0.0080483	0.00804133	0.00806033	0.00808862	0.00810895	0.00811398	0.0081054	0.00808866	0.00806816	0.00804682	0.00802706
502	2020	FL	Lvs	Binulawan	HNT	1	28.0061	2.06946	30.0755	0.008522	0.00855976	0.00870908	0.00891316	0.00908131	0.00916588	0.00918673	0.00864583	0.00866765	0.00870813	0.00874156	0.00874055	0.00869859	0.00863018	0.00856733	0.00854089	0.0085588	0.00860094	0.00863557	0.0086453	0.00863921	0.00864031	0.00866264	0.00870077	0.00873838	0.00876019	0.00875864	0.00873641	0.00870369	0.00867101	0.00864481	0.00862782	0.00862017	0.00862357	0.00863954	0.00866416	0.0086884	0.00870139	0.00869662	0.0086764
503	2020	FL	Lvs	S4542A3-49B-2B12	HNT	1	11.3033	0.912878	12.2162	0.00967246	0.00966299	0.0096544	0.00965345	0.00966077	0.0096718	0.00968127	0.00968789	0.00969496	0.00970594	0.00971972	0.00973155	0.00973842	0.00974217	0.00974726	0.009756	0.00976525	0.0097675	0.00975591	0.00973074	0.009701	0.00967897	0.00967156	0.00967504	0.00967795	0.00966952	0.00964677	0.0096158	0.0095865	0.00956513	0.00955091	0.00953991	0.00953338	0.0095377	0.00955457	0.00957469	0.00958478	0.00957985	0.00956656	0.00955408
504	2020	FL	Lvs	NSF-TV 27	HNT	1	30.6036	2.41855	33.0222	0.00700295	0.00704909	0.00712112	0.0072036	0.00687965	0.00686235	0.00684091	0.00681897	0.00680123	0.0067963	0.00680782	0.00683236	0.00686157	0.00688738	0.00690444	0.00690818	0.00689562	0.00687359	0.00685987	0.00687035	0.00690405	0.00694152	0.00695872	0.00694486	0.00691023	0.00687673	0.00686157	0.00686849	0.0068899	0.00691172	0.00692007	0.00690754	0.00687557	0.00683666	0.00680849	0.00680423	0.00682726	0.00687035	0.00691968	0.00695963
505	2020	FL	Lvs	XP760	HNT	1	13.4538	0.722091	14.1759	0.00999528	0.0100187	0.00995577	0.00994666	0.00994369	0.00994785	0.00995003	0.00994363	0.00993204	0.00992724	0.00993808	0.00996075	0.00998167	0.00998905	0.00998115	0.00996445	0.00994711	0.00993596	0.00993507	0.00994288	0.00995069	0.00994688	0.00992598	0.0098944	0.00986681	0.00985613	0.00986614	0.00989107	0.00991947	0.00993806	0.00993817	0.00992054	0.00989457	0.00987348	0.00986666	0.00987702	0.00990292	0.00993805	0.00997189	0.00999397
506	2020	FL	Lvs	Dourado Agulha	HNT	1	21.1	1.55823	22.6582	0.0121766	0.012237	0.0123571	0.0125055	0.0126329	0.0127037	0.0121986	0.0121783	0.0121537	0.012137	0.0121295	0.0121288	0.0121292	0.0121299	0.0121356	0.01215	0.012168	0.0121825	0.0121925	0.0122046	0.012224	0.0122465	0.0122588	0.0122492	0.0122198	0.0121855	0.012161	0.0121503	0.0121476	0.0121448	0.0121394	0.0121359	0.0121373	0.0121426	0.0121487	0.0121537	0.0121598	0.0121699	0.0121831	0.0121928
507	2020	FL	Lvs	NSF-TV 27	HNT	3	13.285	1.5669	14.8519	0.00666005	0.00668068	0.00671612	0.00675658	0.00678898	0.00680297	0.00680017	0.00679538	0.00680437	0.00682642	0.00684074	0.0068249	0.0067763	0.00671443	0.00666538	0.00664486	0.00665317	0.00667943	0.00670708	0.00672073	0.00671357	0.00669184	0.0066708	0.00666335	0.0066717	0.0066897	0.00671004	0.00672704	0.00673433	0.00672478	0.00669756	0.00666333	0.00663987	0.00663764	0.0066491	0.00665632	0.00665005	0.00663788	0.00663419	0.00664378
508	2020	FL	Lvs	S4542A3-49B-2B12	HNT	3	19.6952	1.67356	21.3687	0.00978085	0.00980802	0.00995118	0.0101684	0.0103654	0.0104783	0.0105138	0.00989931	0.00991543	0.00996076	0.0100141	0.0100414	0.0100254	0.00997154	0.00990474	0.00985317	0.00983208	0.00983927	0.00986061	0.00988207	0.00990017	0.00992173	0.00995261	0.00998811	0.0100155	0.0100229	0.0100068	0.00997463	0.00994078	0.00991838	0.00991495	0.00993069	0.00995721	0.00998441	0.0100066	0.0100237	0.0100384	0.0100493	0.0100485	0.0100281
509	2020	FL	Lvs	Binulawan	HNT	3	20.9334	1.49928	22.4327	0.0122971	0.0122978	0.0122958	0.0122795	0.012249	0.0122043	0.012149	0.0120946	0.0120574	0.0120493	0.0120679	0.0120976	0.0121218	0.0121347	0.0121403	0.0121427	0.012141	0.0121344	0.0121268	0.0121234	0.0121229	0.012118	0.0121037	0.0120845	0.0120711	0.0120723	0.0120893	0.0121154	0.0121388	0.0121486	0.0121402	0.0121189	0.0120957	0.0120802	0.0120745	0.0120754	0.0120817	0.0120964	0.0121203	0.0121458
510	2020	FL	Lvs	XP754	HNT	3	29.1448	0.653818	29.7986	0.0109338	0.0109523	0.0109841	0.0110206	0.0108703	0.0108723	0.0108689	0.0108553	0.0108341	0.0108161	0.0108103	0.0108169	0.0108285	0.0108362	0.010836	0.0108291	0.0108206	0.0108173	0.0108238	0.0108385	0.0108549	0.0108659	0.0108684	0.0108641	0.0108572	0.0108529	0.010856	0.0108681	0.0108832	0.0108878	0.010871	0.0108342	0.0107911	0.0107589	0.0107474	0.0107572	0.0107847	0.0108221	0.0108573	0.0108783
511	2020	FL	Lvs	Binulawan	CTRL	2	19.9798	1.4751	21.4549	0.00864929	0.00864467	0.00866419	0.00869923	0.00873033	0.00873925	0.00872218	0.00869289	0.0086715	0.00866639	0.00866677	0.0086546	0.00862331	0.00858442	0.00855809	0.00855761	0.00858056	0.00861131	0.00863181	0.00863432	0.00862559	0.00861932	0.0086239	0.00863632	0.00864829	0.00865649	0.0086639	0.00867192	0.00867491	0.00866431	0.00863833	0.00860527	0.00857788	0.00856287	0.00855554	0.00854621	0.0085317	0.00851891	0.00851713	0.00852869
512	2020	FL	Lvs	NSF-TV 27	CTRL	2	22.1134	1.06224	23.1757	0.0067287	0.00673987	0.00675941	0.00678135	0.00679846	0.00680363	0.00679662	0.00678705	0.00678738	0.00679961	0.00681063	0.00680449	0.0067781	0.00674301	0.00671503	0.00670406	0.00671151	0.00673193	0.0067541	0.00676555	0.00676021	0.00674276	0.00672437	0.00671348	0.00671164	0.00671667	0.0067252	0.00673176	0.00672904	0.00671189	0.0066825	0.00664927	0.00662254	0.00660859	0.00660552	0.00660602	0.00660542	0.00660541	0.00661035	0.00662084
513	2020	FL	Lvs	Keriting Tingii	CTRL	2	35.0412	1.41243	36.4536	0.0101054	0.0100927	0.0100766	0.0100588	0.0100453	0.0100398	0.0100409	0.0100447	0.0100471	0.0100446	0.0100336	0.0100155	0.01	0.0099994	0.0100179	0.0100477	0.0100736	0.0100834	0.0100726	0.0100445	0.0100066	0.00996855	0.00993884	0.00992113	0.00991367	0.00991293	0.00991625	0.00992154	0.00992612	0.00992763	0.00992708	0.00993006	0.00994375	0.00996923	0.00999797	0.0100183	0.0100259	0.0100249	0.0100192	0.0100072
514	2020	FL	Lvs	Dourado Agulha	CTRL	2	12.5657	3.25646	15.8221	0.0152492	0.0152567	0.0152643	0.0152718	0.0152881	0.0153158	0.0153502	0.0153763	0.0153789	0.0153567	0.0153237	0.0152954	0.0152778	0.0152694	0.0152686	0.0152763	0.0152908	0.0153048	0.0153074	0.0152929	0.0152661	0.0152397	0.0152257	0.0152254	0.0152294	0.0152265	0.0152157	0.015207	0.0152101	0.0152243	0.0152392	0.0152454	0.0152456	0.0152533	0.0152797	0.0153217	0.0153626	0.0153842	0.0153786	0.0153485
515	2020	FL	Lvs	TOg 7178	CTRL	2	11.3642	1.36088	12.7251	0.00860569	0.0086063	0.00860693	0.00860746	0.00862833	0.008678	0.00874088	0.00878886	0.00880199	0.00878263	0.00874791	0.00871217	0.0086803	0.00865293	0.00863089	0.00861371	0.00859898	0.00858602	0.00857849	0.00858168	0.00859726	0.00862228	0.00865262	0.00868407	0.00871146	0.00872974	0.00873678	0.00873384	0.0087222	0.00870278	0.00867731	0.00865068	0.00863232	0.00863242	0.00865366	0.00868633	0.00871543	0.00873253	0.00874071	0.00874501
516	2020	FL	Lvs	NSF-TV 13	CTRL	2	12.4791	1.39039	13.8695	0.00961435	0.00968557	0.00980299	0.00993938	0.0100515	0.00965102	0.00966054	0.00966561	0.00966992	0.00967024	0.00966325	0.00964729	0.0096276	0.00961308	0.00960977	0.00961375	0.00961434	0.00960871	0.00960692	0.0096205	0.00964825	0.00967482	0.00968216	0.00966354	0.00963009	0.00960318	0.00959907	0.00961804	0.00964583	0.00966355	0.00966159	0.00964571	0.00962823	0.00961978	0.00962426	0.00963922	0.0096604	0.0096832	0.00970327	0.00971634
517	2020	FL	Lvs	NSF-TV 27	HNT	2	22.5337	1.84357	24.3773	0.0112129	0.0112234	0.011241	0.0112609	0.0112748	0.0112749	0.0112605	0.0112402	0.0112262	0.011224	0.0112276	0.0112254	0.0112103	0.0111838	0.0111528	0.0111241	0.0111048	0.0111019	0.0111211	0.0111597	0.0112039	0.0112359	0.0112449	0.0112335	0.0112136	0.0111964	0.011184	0.0111696	0.0111463	0.0111146	0.0110837	0.0110658	0.0110678	0.0110848	0.0111018	0.0111041	0.0110889	0.0110662	0.0110487	0.0110416
518	2020	FL	Lvs	S4542A3-49B-2B12	HNT	2	14.6582	2.11356	16.7718	0.0116955	0.0117221	0.0117595	0.0116105	0.0116092	0.0116123	0.0116073	0.0115904	0.0115739	0.0115738	0.0115923	0.0116143	0.011623	0.0116138	0.0115949	0.0115758	0.0115612	0.0115547	0.0115603	0.0115774	0.0115982	0.0116142	0.0116247	0.0116368	0.0116549	0.0116719	0.0116736	0.0116521	0.0116131	0.0115706	0.011536	0.0115131	0.0114986	0.0114892	0.0114844	0.0114867	0.011501	0.0115286	0.0115628	0.0115901
519	2020	FL	Lvs	XP754	HNT	2	23.926	1.07029	24.9963	0.00780838	0.00781667	0.00791036	0.00806144	0.00820549	0.00829172	0.00832181	0.00832801	0.00795501	0.0079778	0.00800877	0.00802344	0.00799819	0.00793061	0.00784371	0.00777551	0.00775537	0.0077865	0.00784592	0.00790241	0.00793826	0.00795704	0.00797319	0.00799574	0.00802	0.00803081	0.00801501	0.00797365	0.00792318	0.0078839	0.00786658	0.0078675	0.00787377	0.00787602	0.00787468	0.00787685	0.00788923	0.00791068	0.00793046	0.00793477
520	2020	FL	Lvs	Keriting Tingii	HNT	2	33.0705	1.72502	34.7955	0.0102382	0.0102748	0.0104095	0.0105992	0.010765	0.0108598	0.0108939	0.0103726	0.0103848	0.0104092	0.0104318	0.0104341	0.0104088	0.0103599	0.0103047	0.0102649	0.010252	0.01026	0.0102711	0.0102731	0.0102723	0.0102869	0.0103268	0.0103812	0.0104269	0.0104441	0.0104285	0.0103918	0.0103517	0.0103214	0.0103067	0.010308	0.0103212	0.01034	0.0103582	0.0103721	0.0103826	0.0103923	0.0103999	0.0104004
521	2020	FL	Lvs	Dourado Agulha	HNT	2	13.9384	1.03809	14.9765	0.00733958	0.00736252	0.00736916	0.00736525	0.00735888	0.00735521	0.00734965	0.00733774	0.00732285	0.00731398	0.00731469	0.00731823	0.00731526	0.00730394	0.00729107	0.00728406	0.00728436	0.00728951	0.00729694	0.00730549	0.00731469	0.00732316	0.00732786	0.00732479	0.00731267	0.00729598	0.00728299	0.00727895	0.00728074	0.00727888	0.00726692	0.00724609	0.00722277	0.00720475	0.0071977	0.00720574	0.00723272	0.0072777	0.00732996	0.00737093
522	2020	FL	Lvs	NSF-TV 27	CTRL	3	13.3239	1.69323	15.0172	0.010688	0.0106802	0.0106844	0.0107017	0.0107236	0.010637	0.0106371	0.0106208	0.0105955	0.0105772	0.0105781	0.0105959	0.0106173	0.0106303	0.010631	0.0106228	0.0106107	0.0105994	0.0105921	0.010589	0.0105882	0.010589	0.0105943	0.0106078	0.0106281	0.0106474	0.0106579	0.0106572	0.0106478	0.0106338	0.0106193	0.0106094	0.0106065	0.0106068	0.0106008	0.0105823	0.0105572	0.01054	0.0105396	0.0105517
523	2020	FL	Lvs	S4542A3-49B-2B12	CTRL	3	12.8447	1.39471	14.2394	0.00886646	0.00888016	0.00892512	0.00898483	0.00904172	0.00908599	0.00911361	0.00902026	0.00900451	0.00897781	0.00895359	0.00893901	0.00893298	0.00892919	0.00892193	0.00890957	0.008895	0.00888366	0.00887923	0.00888094	0.00888579	0.00889326	0.00890603	0.00892502	0.00894565	0.00896136	0.00896987	0.00897289	0.00897003	0.00895703	0.00893247	0.00890295	0.00887907	0.00886766	0.00886794	0.00887533	0.00888657	0.00889949	0.00891144	0.00891991
524	2020	FL	Lvs	RT7301	CTRL	3	16.2724	0.700121	16.9726	0.00773761	0.00774082	0.00785024	0.00803736	0.00822448	0.00834617	0.00839803	0.00841025	0.00788801	0.00789309	0.0079059	0.00791399	0.00790159	0.00786413	0.0078115	0.00776529	0.00774415	0.00775189	0.00777492	0.00779367	0.00780013	0.00780335	0.00781793	0.00784838	0.00788475	0.0079099	0.00791235	0.00789557	0.00787482	0.00786545	0.00787421	0.00789727	0.00792278	0.00794006	0.0079453	0.00794119	0.00793421	0.00792867	0.0079231	0.00791302
525	2020	FL	Lvs	Dourado Agulha	CTRL	3	17.1142	0.859689	17.9739	0.00569625	0.00572919	0.00582578	0.00594016	0.00601067	0.00601385	0.00597703	0.00567245	0.00567445	0.00571044	0.00575594	0.00577869	0.00575903	0.00569966	0.00562641	0.00557241	0.00555737	0.00557786	0.00561467	0.00564976	0.00567803	0.00570525	0.00573739	0.00577237	0.00580005	0.00580691	0.00578418	0.00573684	0.00568461	0.00565099	0.00564723	0.00566467	0.00568304	0.0056885	0.00568268	0.00567656	0.00567892	0.00568863	0.00569601	0.00569142
526	2020	FL	Lvs	Keriting Tingii	CTRL	3	18.0378	0.804396	18.8422	0.0129251	0.0129667	0.0131267	0.0133431	0.0135174	0.013593	0.0135902	0.0135687	0.0135558	0.0130855	0.0131055	0.0131194	0.0131151	0.0130844	0.0130343	0.0129846	0.0129576	0.0129635	0.0129952	0.0130351	0.0130708	0.0131003	0.0131257	0.0131451	0.0131529	0.0131442	0.0131189	0.0130833	0.0130489	0.0130264	0.013021	0.013029	0.0130396	0.0130453	0.0130478	0.0130554	0.0130736	0.0130977	0.0131141	0.0131109
527	2020	FL	Lvs	XP760	CTRL	3	22.8595	1.46746	24.3269	0.0125939	0.0125947	0.0126086	0.0126309	0.0126534	0.0126653	0.0126595	0.01264	0.0126219	0.0126194	0.0126327	0.0126486	0.0126526	0.0126405	0.01262	0.0126021	0.012592	0.0125865	0.0125787	0.0125651	0.0125477	0.0125311	0.0125183	0.0125088	0.0125019	0.0124989	0.0125013	0.0125074	0.0125114	0.012508	0.0124971	0.0124846	0.0124801	0.0124908	0.0125176	0.0125552	0.0125965	0.0126327	0.0126549	0.0126577
528	2020	FL	Lvs	TOg 7178	CTRL	3	13.2336	2.01146	15.2451	0.00927057	0.00928097	0.0092974	0.00931004	0.00930558	0.00927743	0.00923449	0.00919768	0.00918482	0.00919504	0.00920836	0.0092033	0.00917509	0.00913737	0.00911001	0.00910559	0.00912411	0.00915537	0.00918474	0.00920028	0.00919743	0.00917926	0.00915327	0.00912788	0.00911127	0.00911047	0.00912662	0.00915006	0.00916323	0.00915169	0.00911645	0.00907517	0.00905038	0.00905217	0.00906955	0.00908008	0.00906992	0.00904472	0.00902327	0.00902136
529	2020	FL	Lvs	NSF-TV 13	CTRL	3	15.4253	1.24516	16.6704	0.0128488	0.0128464	0.0128169	0.0127824	0.0127578	0.0127433	0.0127274	0.0127058	0.0126879	0.0126861	0.0127008	0.0127194	0.0127301	0.0127309	0.012726	0.0127156	0.0126949	0.0126648	0.0126368	0.0126256	0.012638	0.0126689	0.0127057	0.0127343	0.0127459	0.0127409	0.0127287	0.0127211	0.0127218	0.0127232	0.0127158	0.0126982	0.0126761	0.0126559	0.0126394	0.0126278	0.0126281	0.0126479	0.0126833	0.0127184
530	2020	FL	Stem	Binulawan	CTRL	1	81.0171	47.1897	128.207	0.00480099	0.00483579	0.00491077	0.00501217	0.00510712	0.00470347	0.00471695	0.00471916	0.00471537	0.00471463	0.00472511	0.00474361	0.00475995	0.0047658	0.0047617	0.00475317	0.00474323	0.00473318	0.00472551	0.00472342	0.00472836	0.00473862	0.00474968	0.00475662	0.00475773	0.00475373	0.00474471	0.00472926	0.0047065	0.00467863	0.00465428	0.00464685	0.00466277	0.00469606	0.00473189	0.00475699	0.00476923	0.00477465	0.00477756	0.00477502
531	2020	FL	Stem	S4542A3-49B-2B12	CTRL	1	70.8551	18.9611	89.8162	0.00147438	0.00152112	0.00159297	0.00167274	0.00173347	0.00145009	0.00142987	0.00139657	0.00136478	0.00134919	0.00135678	0.00138002	0.00140486	0.00142252	0.00143566	0.00145187	0.00147264	0.00149131	0.00149922	0.00149335	0.00147829	0.00146087	0.00144356	0.00142435	0.00140372	0.00138807	0.00138486	0.00139443	0.0014073	0.00140993	0.00139687	0.00137654	0.0013632	0.00136743	0.00138988	0.00142282	0.00145656	0.00148188	0.00149085	0.00147931
532	2020	FL	Stem	NSF-TV 27	CTRL	1	65.3458	95.1368	160.483	0.00939563	0.00944469	0.00951822	0.00959255	0.00935106	0.00932945	0.00930518	0.00928834	0.00927995	0.00927697	0.00927547	0.00927487	0.00927518	0.00927352	0.00926554	0.00924903	0.00922615	0.00920441	0.00919261	0.00919409	0.00920363	0.00921026	0.00920373	0.00918226	0.00915655	0.00914365	0.00915428	0.0091849	0.00922035	0.00924245	0.00924072	0.0092178	0.00918413	0.0091525	0.00913319	0.00913102	0.00914489	0.00916748	0.00918823	0.00919954
533	2020	FL	Stem	Dourado Agulha	CTRL	1	86.7485	43.3756	130.124	0.0112419	0.0113023	0.0113909	0.0114903	0.011571	0.0112777	0.0112685	0.0112427	0.0112111	0.0111853	0.0111752	0.0111818	0.0111979	0.0112111	0.0112113	0.0111958	0.0111692	0.0111425	0.0111263	0.0111247	0.0111341	0.0111465	0.0111546	0.0111561	0.0111547	0.0111554	0.011158	0.011156	0.011143	0.011119	0.0110924	0.0110762	0.0110778	0.0110954	0.0111204	0.0111437	0.0111612	0.0111721	0.0111744	0.0111635
534	2020	FL	Stem	XP754	CTRL	1	46.2428	44.6383	90.8811	0.0092363	0.009241	0.00927032	0.00931029	0.00934232	0.0093545	0.00934464	0.00919764	0.00915981	0.00913383	0.00913032	0.00914537	0.00916707	0.00918557	0.00919927	0.00921219	0.00922695	0.00924044	0.00924552	0.00923782	0.00922098	0.00920407	0.00919394	0.00919054	0.00919047	0.00919305	0.00920028	0.00921078	0.0092172	0.00921197	0.00919596	0.00917829	0.00916788	0.00916718	0.00917252	0.00918031	0.00919132	0.00920715	0.00922518	0.00923897
535	2020	FL	Stem	TOg 7178	CTRL	1	137.707	27.7798	165.487	0.00430813	0.00431259	0.00434719	0.00440127	0.00445151	0.00447802	0.00447829	0.00446102	0.0042668	0.00425411	0.00426117	0.00427843	0.00429136	0.0042936	0.00428999	0.00429167	0.00430575	0.00432879	0.00434877	0.004356	0.00435227	0.00434784	0.00435015	0.00435681	0.00436117	0.00436146	0.00436058	0.00435812	0.00434761	0.00432468	0.00429655	0.00427679	0.00427158	0.00427406	0.00427228	0.00426239	0.00425299	0.00425568	0.00427343	0.00429894
536	2020	FL	Stem	Kasalath	CTRL	1	123.881	71.4923	195.373	0.0085128	0.00858933	0.00869512	0.00880796	0.008898	0.00858026	0.00857743	0.00855844	0.00853206	0.00850997	0.00850247	0.00850847	0.00851724	0.00851712	0.00850541	0.0084883	0.00847283	0.00846253	0.00845798	0.00845889	0.00846407	0.00846891	0.00846502	0.00844682	0.00842021	0.00840002	0.00839669	0.00840613	0.00841332	0.00840476	0.0083813	0.00835943	0.00835687	0.00838031	0.00842182	0.00846563	0.00849958	0.00851817	0.0085187	0.00849813
537	2020	FL	Stem	Binulawan	HNT	1	77.1325	56.8919	134.024	0.00643121	0.00646144	0.00651486	0.0065756	0.00632667	0.00632055	0.00632211	0.00633185	0.00634169	0.00634569	0.0063443	0.00634344	0.00634574	0.00634638	0.00633891	0.00632151	0.00629715	0.00627209	0.00625321	0.00624492	0.00624703	0.00625387	0.00625658	0.00624964	0.0062374	0.00623145	0.0062408	0.00626499	0.00629418	0.00631335	0.00631114	0.0062876	0.0062526	0.00622097	0.00620466	0.00620668	0.00622152	0.00623838	0.00624768	0.00624717
538	2020	FL	Stem	S4542A3-49B-2B12	HNT	1	78.7787	57.0912	135.87	0.00547994	0.00552826	0.00559539	0.00539888	0.00538704	0.00537841	0.00536522	0.00533874	0.00530361	0.0052773	0.00527669	0.00530313	0.00534263	0.00537858	0.00540326	0.00541666	0.00541939	0.00541282	0.00540233	0.00539574	0.00539768	0.00540554	0.00541123	0.00540797	0.00539685	0.00538457	0.00537561	0.00536734	0.00535271	0.00532686	0.00529441	0.0052697	0.0052654	0.00528482	0.00532112	0.00536342	0.00540438	0.00543933	0.00546142	0.00546116
539	2020	FL	Stem	XP760	HNT	1	61.588	44.5459	106.134	0.00479816	0.00484608	0.00493179	0.00502874	0.00510937	0.00515503	0.00473268	0.00471128	0.00468297	0.00466542	0.00466952	0.00469376	0.00472335	0.00474382	0.00475076	0.00474795	0.00473914	0.00472744	0.00471833	0.00471909	0.00473413	0.00475983	0.00478398	0.00479279	0.00478273	0.00476419	0.00475232	0.00475291	0.00475656	0.00474738	0.00472175	0.0046963	0.00469165	0.00471385	0.00474946	0.00477782	0.00478785	0.00478068	0.00476167	0.00473419
540	2020	FL	Stem	Dourado Agulha	HNT	1	70.0052	28.1351	98.1403	0.00681279	0.00685905	0.00692931	0.00700316	0.00705315	0.00671236	0.00669122	0.0066759	0.0066723	0.00668196	0.00670549	0.00673743	0.0067658	0.00677611	0.00676132	0.00672739	0.00668997	0.00666597	0.0066631	0.00667435	0.00668434	0.0066819	0.00666757	0.00665238	0.00665003	0.00666627	0.00669349	0.00671568	0.00671931	0.00669974	0.00666296	0.00662258	0.00659099	0.00657551	0.00657708	0.00659065	0.00660856	0.00662327	0.00663074	0.0066322
541	2020	FL	Stem	NSF-TV 27	HNT	3	66.4858	41.1294	107.615	0.00615471	0.00619326	0.00626185	0.0063485	0.00642592	0.00603873	0.00603997	0.00602897	0.00600902	0.00599376	0.00600126	0.00603449	0.00607743	0.00610749	0.00611451	0.00610562	0.00609446	0.00609053	0.00609587	0.00610711	0.00611872	0.00612332	0.00611172	0.00607889	0.00603317	0.00599441	0.00597896	0.0059862	0.00600045	0.00600477	0.00599616	0.00598728	0.00599104	0.00601011	0.00603673	0.00605996	0.00607352	0.00607552	0.00606541	0.00604399
542	2020	FL	Stem	S4542A3-49B-2B12	HNT	3	67.7727	36.694	104.467	0.0109388	0.0110044	0.0110908	0.0109242	0.0109076	0.0108769	0.0108416	0.0108073	0.0107754	0.0107478	0.0107305	0.0107283	0.0107386	0.0107523	0.010762	0.0107647	0.010758	0.0107407	0.0107163	0.0106932	0.0106792	0.0106752	0.0106767	0.0106804	0.0106888	0.0107052	0.0107269	0.0107465	0.0107581	0.0107588	0.0107478	0.0107275	0.0107023	0.0106795	0.0106667	0.0106676	0.0106812	0.0107019	0.0107218	0.0107344
543	2020	FL	Stem	Binulawan	HNT	3	67.8959	32.3866	100.282	0.00659706	0.0066558	0.00674418	0.00684601	0.00693165	0.00648943	0.00648239	0.0064604	0.00643157	0.0064144	0.00642827	0.00647188	0.00652201	0.00654978	0.00654232	0.0065086	0.00646885	0.00644324	0.00644448	0.00647344	0.00651899	0.00656163	0.00658098	0.00656696	0.00652829	0.00648716	0.00646273	0.00645774	0.00645889	0.00644831	0.00642089	0.00639117	0.00637866	0.00639134	0.00641863	0.00644165	0.00645186	0.00645564	0.00646215	0.00646919
544	2020	FL	Stem	XP754	HNT	3	60.6028	18.1032	78.706	0.00973943	0.00981879	0.00995044	0.0100983	0.00963245	0.00964855	0.00967794	0.00971845	0.00975422	0.00977611	0.00978301	0.00977814	0.00976238	0.00973683	0.00971083	0.00969784	0.0097023	0.00971719	0.00973098	0.00973751	0.00974072	0.00974913	0.00976532	0.00978176	0.00978834	0.00978027	0.00976083	0.00973991	0.00972838	0.0097305	0.00974269	0.00975588	0.00975731	0.00974042	0.0097106	0.00968305	0.00967492	0.00969219	0.00972393	0.00975002
545	2020	FL	Stem	Binulawan	CTRL	2	44.6236	15.7208	60.3444	0.00648816	0.00648936	0.00649054	0.00649176	0.00648872	0.00648803	0.00648916	0.00648739	0.00648154	0.00647561	0.00647223	0.0064671	0.00645293	0.00642876	0.00640369	0.00639133	0.00640073	0.00643092	0.00647164	0.00650928	0.00653362	0.00654179	0.00653725	0.00652506	0.00650749	0.00648473	0.00645927	0.00643792	0.00642649	0.00642357	0.00642015	0.00640681	0.00638477	0.0063675	0.00636978	0.00639417	0.00642899	0.00645861	0.0064755	0.00648143
546	2020	FL	Stem	NSF-TV 27	CTRL	2	46.4297	25.7065	72.1362	0.00872724	0.008746	0.00875723	0.00875796	0.00874994	0.00873887	0.00872965	0.00872296	0.00871574	0.00870484	0.00868928	0.00867077	0.00865231	0.0086354	0.00861942	0.00860474	0.00859547	0.00859648	0.00860688	0.00861879	0.00862482	0.00862541	0.00862665	0.00863092	0.00863284	0.00862571	0.00860946	0.00859005	0.00857376	0.00856478	0.00856697	0.00858276	0.00861017	0.00864192	0.00866975	0.00868973	0.00870239	0.00870701	0.00869784	0.00866825
547	2020	FL	Stem	XP753	CTRL	2	69.1022	45.2992	114.401	0.00973654	0.00978311	0.00987965	0.0100026	0.00952475	0.00953959	0.00957331	0.00962022	0.00966318	0.00969269	0.00970831	0.0097156	0.00971788	0.00971496	0.00970985	0.00970806	0.00971001	0.0097112	0.00970733	0.0096999	0.0096974	0.00970815	0.00973021	0.00975024	0.00975564	0.00974453	0.00972506	0.00970806	0.00969948	0.00969722	0.00969635	0.00969389	0.00968642	0.00967334	0.0096589	0.00965116	0.00965937	0.0096863	0.00972453	0.00975941
548	2020	FL	Stem	Keriting Tingii	CTRL	2	72.1131	33.1666	105.28	0.00969945	0.00969349	0.00968729	0.00968348	0.00968353	0.00968746	0.00969387	0.00969954	0.00969953	0.00969001	0.00967269	0.00965586	0.00964741	0.00964462	0.00963341	0.00960142	0.00955191	0.0095037	0.00947657	0.00947748	0.00949986	0.00953197	0.00956312	0.00958475	0.00959155	0.00958457	0.00957109	0.0095601	0.00955785	0.00956686	0.00958556	0.00960602	0.00961648	0.00960953	0.00958971	0.00957159	0.0095684	0.00958129	0.00959817	0.00960288
549	2020	FL	Stem	Dourado Agulha	CTRL	2	70.5826	41.3786	111.961	0.00867774	0.00874676	0.00887211	0.00902133	0.00855156	0.00856803	0.00858844	0.00861299	0.00863264	0.00864381	0.00864724	0.00864466	0.00863204	0.00860334	0.00856354	0.00853024	0.00851947	0.00853405	0.00856243	0.00859	0.0086126	0.00863594	0.00866211	0.0086813	0.00868081	0.00865742	0.00862042	0.00858558	0.00856497	0.00856084	0.00857052	0.008591	0.00861479	0.00863191	0.00863534	0.00862717	0.00861974	0.00862338	0.00863459	0.00863931
550	2020	FL	Stem	TOg 7178	CTRL	2	98.9743	77.45	176.424	0.00641426	0.00639214	0.00636751	0.00634729	0.00633789	0.00634424	0.00636572	0.00639625	0.00642715	0.00645152	0.00646544	0.00646714	0.00645539	0.00642821	0.00638512	0.00633255	0.00628639	0.00626552	0.00627933	0.0063206	0.0063706	0.00641073	0.00643045	0.00642781	0.00640636	0.00637301	0.00633629	0.0063043	0.00628344	0.00627777	0.00628725	0.00630501	0.00632103	0.00633025	0.00633658	0.00634842	0.00636982	0.00639537	0.00641283	0.00641002
551	2020	FL	Stem	NSF-TV 13	CTRL	2	140.867	28.6007	169.467	0.00872785	0.00874612	0.00877866	0.0088152	0.00884152	0.00885161	0.00885026	0.00875352	0.00874727	0.00874544	0.00874588	0.00874194	0.0087281	0.00870329	0.00867185	0.0086418	0.00862187	0.00861728	0.0086258	0.00863903	0.00864982	0.00865773	0.00866559	0.00867113	0.00866602	0.00864591	0.00861945	0.00860382	0.00860988	0.00863325	0.00865971	0.00867571	0.00867615	0.00866549	0.00865391	0.00865199	0.00866491	0.00868797	0.00870819	0.00871263
552	2020	FL	Stem	NSF-TV 27	HNT	2	73.1891	52.9083	126.097	0.00760424	0.00760802	0.00760488	0.00760396	0.00760376	0.00759574	0.00757558	0.00755094	0.00753598	0.00753846	0.00755305	0.00756722	0.00757159	0.00756387	0.0075461	0.00752241	0.0074997	0.0074865	0.00748778	0.00750183	0.00752338	0.00754741	0.00756765	0.00757358	0.00755502	0.00751283	0.00746285	0.00742643	0.00741593	0.00742972	0.00745825	0.00749073	0.00751928	0.00754063	0.00755604	0.00756937	0.00758291	0.00759339	0.00759282	0.00757473
553	2020	FL	Stem	S4542A3-49B-2B12	HNT	2	52.8163	59.6492	112.466	0.00514284	0.00520625	0.00529759	0.00538735	0.00511324	0.00509686	0.00508318	0.00507981	0.00508127	0.00508137	0.00507906	0.00507902	0.00508382	0.00508989	0.00509234	0.00508897	0.00507897	0.00506257	0.0050416	0.00502001	0.0050032	0.00499523	0.00499603	0.00500275	0.00501374	0.00502751	0.00503936	0.00504336	0.00503814	0.0050279	0.00501898	0.00501578	0.00501727	0.00502119	0.00502731	0.00503551	0.00504419	0.00505068	0.00505394	0.00505533
554	2020	FL	Stem	XP753	HNT	2	70.2833	43.2983	113.582	0.00781833	0.00789236	0.00802597	0.00819281	0.00834195	0.00775597	0.00778173	0.00779657	0.00780309	0.00780401	0.00780681	0.00781305	0.00781805	0.00781472	0.00780295	0.00778868	0.00777611	0.00776794	0.00776803	0.0077821	0.0078155	0.00786677	0.00792198	0.00795791	0.0079569	0.00791842	0.00785943	0.00780605	0.00777961	0.00778509	0.00781274	0.00784681	0.00787235	0.00788444	0.0078885	0.00789336	0.00790556	0.00792462	0.00794478	0.00795941
555	2020	FL	Stem	XP754	HNT	2	47.4139	47.6675	95.0814	0.0078978	0.00790081	0.00790424	0.00790034	0.00788997	0.00788272	0.00788726	0.0079026	0.0079185	0.00792463	0.00791832	0.007905	0.00789238	0.00788381	0.00787691	0.007868	0.00785672	0.00784611	0.00783857	0.00783317	0.00782747	0.00782142	0.00781831	0.00782099	0.00782732	0.00783035	0.00782361	0.00780606	0.00778331	0.00776463	0.00775769	0.00776407	0.0077792	0.00779599	0.00780844	0.00781364	0.00781255	0.00780962	0.00781021	0.00781572
556	2020	FL	Stem	Keriting Tingii	HNT	2	81.4454	69.0001	150.446	0.00781599	0.00779437	0.00772853	0.00771652	0.00773042	0.00776296	0.00779716	0.00781868	0.00782335	0.00781768	0.00781102	0.00780665	0.00779895	0.00777799	0.00773854	0.00768788	0.00764531	0.00763116	0.00765203	0.00769557	0.00774096	0.00777376	0.0077907	0.0077935	0.0077826	0.00775865	0.00772752	0.00770047	0.00768735	0.00769	0.00770252	0.00771602	0.00772499	0.00773123	0.00774107	0.00775919	0.00778393	0.00780687	0.00781758	0.00780958
557	2020	FL	Stem	Dourado Agulha	HNT	2	75.9001	103.564	179.464	0.00569402	0.00571206	0.00573911	0.00576819	0.00578847	0.00566991	0.00565953	0.0056397	0.00561614	0.00560131	0.00560636	0.00562884	0.00565271	0.00566018	0.00564452	0.00561365	0.00558332	0.00556693	0.00556847	0.00558217	0.00559861	0.0056108	0.00561539	0.00561073	0.00559696	0.00557866	0.00556506	0.00556467	0.00557866	0.00560014	0.00562103	0.00563734	0.00564904	0.00565767	0.00566351	0.0056659	0.00566551	0.00566423	0.00566273	0.00565833
558	2020	FL	Stem	NSF-TV 27	CTRL	3	77.1975	59.3192	136.517	0.00439385	0.00440268	0.00442237	0.0043441	0.00434814	0.0043629	0.00438493	0.00440664	0.00442225	0.0044298	0.00442847	0.00441563	0.00438905	0.00435065	0.004308	0.0042716	0.00425094	0.0042515	0.00427153	0.0043011	0.00432617	0.0043352	0.00432354	0.00429387	0.00425445	0.00421754	0.00419598	0.00419768	0.00422114	0.00425596	0.00429022	0.00431615	0.00433159	0.00433937	0.00434524	0.00435686	0.00438066	0.00441413	0.00444153	0.00444185
559	2020	FL	Stem	S4542A3-49B-2B12	CTRL	3	78.5979	34.3589	112.957	0.00702296	0.00702908	0.00704825	0.00707436	0.00709401	0.00695389	0.00694311	0.00692866	0.00691525	0.00690624	0.00690215	0.00690029	0.00689859	0.00689677	0.00689512	0.00689353	0.00689294	0.00689692	0.00690814	0.00692428	0.0069395	0.00694943	0.00695294	0.00694928	0.00693636	0.00691361	0.00688618	0.00686431	0.0068569	0.0068659	0.00688714	0.00691361	0.00693797	0.00695447	0.0069603	0.00695792	0.00695595	0.00696389	0.00698307	0.00700283
560	2020	FL	Stem	RT7301	CTRL	3	67.8251	51.3343	119.159	0.00669834	0.00668767	0.00670723	0.00675379	0.00680881	0.00685417	0.00672367	0.00673411	0.00673121	0.00671818	0.00669997	0.00668429	0.00667632	0.00667371	0.00666745	0.00665022	0.0066247	0.00660356	0.00659941	0.00661531	0.00664548	0.00668107	0.00671227	0.00672696	0.00671478	0.00667687	0.00663018	0.00659764	0.00659075	0.00660238	0.00661719	0.00662578	0.0066296	0.0066356	0.00664712	0.00666154	0.00667508	0.0066856	0.00669088	0.00668572
561	2020	FL	Stem	Dourado Agulha	CTRL	3	73.7304	48.8638	122.594	0.010146	0.0101571	0.010181	0.010211	0.0100907	0.0100901	0.0100926	0.0100978	0.0101027	0.0101067	0.0101108	0.0101146	0.0101142	0.0101039	0.0100807	0.0100483	0.0100167	0.0099974	0.00999564	0.0100058	0.010017	0.0100225	0.0100234	0.0100229	0.0100201	0.0100107	0.00999386	0.0099748	0.00996149	0.00995995	0.00997347	0.0100017	0.0100383	0.0100727	0.0100961	0.0101069	0.0101114	0.0101154	0.0101158	0.0101022
562	2020	FL	Stem	Keriting Tingii	CTRL	3	70.9167	42.731	113.648	0.00766081	0.0077077	0.00778659	0.00787428	0.00760076	0.00759235	0.00758374	0.00758277	0.00758654	0.0075896	0.00758995	0.00759169	0.00759682	0.00759998	0.00759487	0.00758216	0.00756818	0.00755906	0.00755508	0.00755138	0.00754467	0.00753736	0.0075341	0.00753697	0.00754602	0.00756096	0.00758068	0.00760145	0.00761529	0.00761089	0.00758258	0.00753958	0.00750113	0.00748536	0.00749789	0.00752877	0.00756072	0.00757892	0.00757899	0.00756873
563	2020	FL	Stem	XP760	CTRL	3	49.6074	19.3208	68.9283	0.00687997	0.00689708	0.00693418	0.00679244	0.00678635	0.00679247	0.00681124	0.00683678	0.00686105	0.00687724	0.0068819	0.00687461	0.00685754	0.00683505	0.00681433	0.00680216	0.00679991	0.00680344	0.0068062	0.00680347	0.00679513	0.0067846	0.00677441	0.00676413	0.00675326	0.00674315	0.00673542	0.00673022	0.00672731	0.00672802	0.00673666	0.00675852	0.00679309	0.00683242	0.00686498	0.00688161	0.00688132	0.0068715	0.00686209	0.00685741
564	2020	FL	Stem	TOg 7178	CTRL	3	129.536	51.8157	181.351	0.00875102	0.00875099	0.00873258	0.0087085	0.00869042	0.00868835	0.00870359	0.00872968	0.00875522	0.00877036	0.00877051	0.0087566	0.00873304	0.00870434	0.00867377	0.00864371	0.00861717	0.00859872	0.00859175	0.00859612	0.00860957	0.00862915	0.00864951	0.00866163	0.00865815	0.00864093	0.00862109	0.00861001	0.00861084	0.00861952	0.00863232	0.00864822	0.00866544	0.00868124	0.00869404	0.00870427	0.00871212	0.00871437	0.00870595	0.0086846
565	2020	FL	Stem	NSF-TV 13	CTRL	3	82.1282	53.9489	136.077	0.00418264	0.00420128	0.00425622	0.00432715	0.0043887	0.00442669	0.00412604	0.00413067	0.00413899	0.00415077	0.00416277	0.00417488	0.00418675	0.00419586	0.00419822	0.00419083	0.0041731	0.00414871	0.00412408	0.00410485	0.00409364	0.0040897	0.00408985	0.00409108	0.00409341	0.00409857	0.00410636	0.00411454	0.00412139	0.00412628	0.00412961	0.00413232	0.00413385	0.00413347	0.0041311	0.00412666	0.00412045	0.00411235	0.00410193	0.00408956
[truncated: 3,561 more columns]

## Sheet: Table S4
Supplementary Table 6. Reference and Predicted NSC and TSS Values of Leaves (n = 219) Using Preprocessed Absorbance Spectrum.
No	Year	Stage	Variety	Trt	Rep	Reference	Predicted	Reference	Predicted	Absorbance recorded throughout all wavenumber positions:
						TSS, mg g-1	TSS, mg g-1	NSC, mg g-1	NSC, mg g-1	4000	3999	3998	3997	3996	3995	3994	3993	3992	3991	3990	3989	3988	3987	3986	3985	3984	3983	3982	3981	3980	3979	3978	3977	3976	3975	3974	3973	3972	3971	3970	3969	3968	3967	3966	3965	3964	3963	3962	3961
1	2019	FL	NSF-TV 13	CTRL	1	15.9335	12.5948	17.6403	15.1937	0	0	0	0	0	0	0	0	0	0	0	0	0	0	0	0	0	0	0	0	0	0	1.2147e-05	9.39586e-06	5.86279e-06	1.92581e-06	1.07582e-06	8.71159e-07	7.11191e-07	1.99013e-07	-6.93034e-07	-1.79628e-06	-2.96071e-06	-4.10373e-06	-5.12282e-06	-5.85344e-06	-6.1354e-06	-5.91171e-06	-5.23407e-06	-4.1905e-06
2	2019	FL	XP760	CTRL	1	16.81	14.4676	17.5644	17.1713	0	0	0	0	0	0	0	0	0	0	0	0	0	0	0	0	0	0	0	0	0	0	2.64411e-06	2.05611e-06	1.50184e-06	1.36698e-06	1.57211e-06	1.78036e-06	1.59848e-06	8.64914e-07	-2.9328e-07	-1.55133e-06	-2.57465e-06	-3.18837e-06	-3.45952e-06	-3.66202e-06	-4.11495e-06	-4.97695e-06	-6.09936e-06	-7.05679e-06
3	2019	FL	NSF-TV 27	CTRL	1	18.8069	19.9183	20.0879	23.9598	0	0	0	0	0	0	0	0	0	0	0	0	0	0	0	0	0	0	0	0	0	0	8.01008e-06	6.72268e-06	4.77129e-06	3.86163e-06	2.82416e-06	1.51806e-06	-9.53478e-08	-1.83362e-06	-3.39473e-06	-4.50762e-06	-5.06598e-06	-5.16902e-06	-5.0683e-06	-5.06442e-06	-5.39645e-06	-6.15343e-06	-7.20806e-06	-8.22173e-06
4	2019	FL	RT7301	CTRL	1	4.84028	7.95478	6.87695	10.3468	0	0	0	0	0	0	0	0	0	0	0	0	0	0	0	0	0	0	0	0	0	0	-7.25749e-07	-3.16107e-06	-5.29378e-06	-6.62706e-06	-7.25005e-06	-7.523e-06	-7.83686e-06	-8.35612e-06	-9.00255e-06	-9.52601e-06	-9.64641e-06	-9.21477e-06	-8.32866e-06	-7.30742e-06	-6.48729e-06	-5.97159e-06	-5.51861e-06	-4.69952e-06
5	2019	FL	XP754	CTRL	1	16.5229	16.6525	18.2996	19.7265	0	0	0	0	0	0	0	0	0	0	0	0	0	0	0	0	0	0	0	0	0	0	-1.64125e-06	-3.50769e-06	-5.65023e-06	-6.23365e-06	-6.46092e-06	-6.52177e-06	-6.66754e-06	-7.03859e-06	-7.59792e-06	-8.12562e-06	-8.35721e-06	-8.17128e-06	-7.68318e-06	-7.16965e-06	-6.88281e-06	-6.88218e-06	-6.96064e-06	-6.72135e-06
6	2019	FL	Kasalath	CTRL	1	11.6515	9.57856	14.5162	13.9342	0	0	0	0	0	0	0	0	0	0	0	0	0	0	0	0	0	0	0	0	0	0	2.32156e-06	1.18687e-06	1.74568e-07	-2.40561e-07	-9.84945e-08	1.98388e-07	1.78068e-07	-2.81373e-07	-8.74133e-07	-1.10756e-06	-6.68213e-07	3.77485e-07	1.64912e-06	2.67233e-06	3.10902e-06	2.90609e-06	2.33585e-06	1.88956e-06
7	2019	FL	Keriting Tingii	CTRL	1	26.6445	17.5033	29.0542	23.2909	0	0	0	0	0	0	0	0	0	0	0	0	0	0	0	0	0	0	0	0	0	0	1.92108e-07	-3.00072e-06	-5.98466e-06	-8.25975e-06	-9.68782e-06	-1.03456e-05	-1.04622e-05	-1.02809e-05	-1.00111e-05	-9.75005e-06	-9.4552e-06	-9.01888e-06	-8.42312e-06	-7.82607e-06	-7.4604e-06	-7.41878e-06	-7.49331e-06	-7.24059e-06
8	2019	FL	S4542A3-49B-2B12	CTRL	1	22.0234	21.3007	23.1623	23.1478	0	0	0	0	0	0	0	0	0	0	0	0	0	0	0	0	0	0	0	0	0	0	5.03695e-06	3.51123e-06	1.92321e-06	6.47913e-07	-3.18027e-07	-1.11139e-06	-1.84035e-06	-2.47914e-06	-2.9386e-06	-3.13244e-06	-3.01253e-06	-2.59624e-06	-2.0067e-06	-1.47984e-06	-1.27634e-06	-1.5341e-06	-2.14159e-06	-2.74242e-06
9	2019	FL	S4542A3-49B-2B12	CTRL	1	20.2362	21.7283	20.2362	23.4684	0	0	0	0	0	0	0	0	0	0	0	0	0	0	0	0	0	0	0	0	0	0	6.09921e-06	3.85383e-06	1.19143e-06	4.41331e-07	1.04897e-07	-1.33575e-07	-5.67929e-07	-1.24805e-06	-2.03529e-06	-2.71321e-06	-3.11723e-06	-3.23009e-06	-3.2152e-06	-3.34449e-06	-3.83854e-06	-4.72865e-06	-5.80532e-06	-6.67708e-06
10	2019	FL	Binulawan	CTRL	1	21.4169	19.0184	22.8863	20.2029	0	0	0	0	0	0	0	0	0	0	0	0	0	0	0	0	0	0	0	0	0	0	2.37341e-06	1.30638e-07	-1.11799e-06	-1.89574e-06	-2.11999e-06	-1.88695e-06	-1.39582e-06	-8.17893e-07	-2.92567e-07	9.23476e-08	3.38616e-07	5.34424e-07	7.39483e-07	8.55672e-07	6.73854e-07	9.74728e-08	-6.45367e-07	-1.0514e-06
11	2019	FL	Dam	CTRL	1	33.7379	23.7406	40.8795	28.9859	0	0	0	0	0	0	0	0	0	0	0	0	0	0	0	0	0	0	0	0	0	0	7.08042e-06	5.9148e-06	4.74123e-06	3.89727e-06	3.24362e-06	2.42696e-06	1.16096e-06	-4.99351e-07	-2.23374e-06	-3.70186e-06	-4.75309e-06	-5.44843e-06	-5.95104e-06	-6.42039e-06	-6.96206e-06	-7.59179e-06	-8.16994e-06	-8.39468e-06
12	2019	FL	Dourado Agulha	CTRL	1	24.665	21.9851	25.9139	23.6823	0	0	0	0	0	0	0	0	0	0	0	0	0	0	0	0	0	0	0	0	0	0	6.58828e-06	5.10981e-06	4.31833e-06	3.64816e-06	3.16172e-06	2.7576e-06	2.24253e-06	1.54279e-06	7.9333e-07	2.75633e-07	2.04059e-07	5.27061e-07	9.11054e-07	9.26269e-07	3.06365e-07	-9.00126e-07	-2.34466e-06	-3.52978e-06
13	2019	FL	NSF-TV 27	HNT	1	8.78292	18.2267	11.1023	22.9903	0	0	0	0	0	0	0	0	0	0	0	0	0	0	0	0	0	0	0	0	0	0	2.05984e-06	2.99418e-06	3.5371e-06	3.32593e-06	2.339e-06	8.81676e-07	-6.69531e-07	-2.1094e-06	-2.03553e-06	-1.79526e-06	-1.59146e-06	-1.59878e-06	-1.86997e-06	-2.32104e-06	-2.79126e-06	-3.13651e-06	-3.29104e-06	-3.28272e-06
14	2019	FL	Romeo	HNT	1	12.6864	8.60874	16.3924	11.5676	0	0	0	0	0	0	0	0	0	0	0	0	0	0	0	0	0	0	0	0	0	0	-5.25359e-06	-5.41355e-06	-5.51122e-06	-5.85438e-06	-6.24073e-06	-6.44267e-06	-6.36157e-06	-6.04054e-06	-5.58856e-06	-5.12817e-06	-4.79239e-06	-4.69882e-06	-4.88117e-06	-5.2395e-06	-5.5681e-06	-5.64897e-06	-5.35099e-06	-4.68248e-06
15	2019	FL	XP760	HNT	1	13.1856	16.3607	14.0652	18.5252	0	0	0	0	0	0	0	0	0	0	0	0	0	0	0	0	0	0	0	0	0	0	1.11773e-07	1.00248e-06	1.47549e-06	1.07193e-06	-2.79382e-07	-2.28987e-06	-4.563e-06	-6.86124e-06	-9.13185e-06	-8.94962e-06	-8.59166e-06	-8.22537e-06	-7.94519e-06	-7.68738e-06	-7.28394e-06	-6.60376e-06	-5.68482e-06	-4.74216e-06
16	2019	FL	Dam	HNT	1	37.96	25.769	39.7221	30.1101	0	0	0	0	0	0	0	0	0	0	0	0	0	0	0	0	0	0	0	0	0	0	2.68751e-06	4.10705e-06	4.51731e-06	3.3664e-06	5.09653e-07	-3.69872e-06	-5.02894e-06	-5.93649e-06	-6.08099e-06	-5.44723e-06	-4.40345e-06	-3.53451e-06	-3.27984e-06	-3.6895e-06	-4.4726e-06	-5.24755e-06	-5.76336e-06	-5.96793e-06
17	2019	FL	TOg 7178	HNT	1	24.4438	19.2971	26.7636	20.9857	0	0	0	0	0	0	0	0	0	0	0	0	0	0	0	0	0	0	0	0	0	0	6.89794e-06	8.8379e-06	9.96009e-06	9.49871e-06	7.20743e-06	3.50449e-06	-8.79875e-07	-5.33864e-06	-5.7295e-06	-5.36595e-06	-4.48109e-06	-3.46618e-06	-2.68519e-06	-2.33643e-06	-2.41071e-06	-2.78403e-06	-3.32076e-06	-3.905e-06
18	2019	FL	Keriting Tingii	HNT	1	29.6204	28.1185	34.4064	32.0043	0	0	0	0	0	0	0	0	0	0	0	0	0	0	0	0	0	0	0	0	0	0	6.00574e-06	6.10614e-06	5.49572e-06	3.71495e-06	6.24712e-07	-3.632e-06	-8.75398e-06	-9.19291e-06	-9.22747e-06	-8.78452e-06	-8.05336e-06	-7.37438e-06	-7.00508e-06	-6.92086e-06	-6.88214e-06	-6.66803e-06	-6.2382e-06	-5.70101e-06
19	2019	FL	RT7301	HNT	1	40.5594	30.1523	43.0636	31.7026	0	0	0	0	0	0	0	0	0	0	0	0	0	0	0	0	0	0	0	0	0	0	1.2399e-06	6.45411e-07	-7.0334e-07	-3.11385e-06	-6.48615e-06	-7.45279e-06	-8.00366e-06	-8.19022e-06	-8.13007e-06	-7.87187e-06	-7.45698e-06	-6.99983e-06	-6.6541e-06	-6.46793e-06	-6.31194e-06	-5.98986e-06	-5.42115e-06	-4.71489e-06
20	2019	FL	S4542A3-49B-2B12	HNT	1	13.3726	17.3928	17.2607	18.5144	0	0	0	0	0	0	0	0	0	0	0	0	0	0	0	0	0	0	0	0	0	0	2.83803e-06	4.34219e-06	5.17889e-06	4.9785e-06	3.67965e-06	1.45608e-06	-1.46561e-06	-1.0333e-06	-5.66339e-07	-6.16579e-08	4.00373e-07	6.12362e-07	3.22102e-07	-5.31781e-07	-1.70258e-06	-2.77e-06	-3.41241e-06	-3.56608e-06
21	2019	FL	XP754	HNT	1	10.1404	15.3664	14.1934	15.8669	0	0	0	0	0	0	0	0	0	0	0	0	0	0	0	0	0	0	0	0	0	0	1.29857e-05	1.03286e-05	6.08534e-06	-2.12839e-07	-3.49942e-06	-6.08929e-06	-7.6074e-06	-8.04578e-06	-7.67822e-06	-6.97106e-06	-6.49369e-06	-6.75809e-06	-7.97294e-06	-9.88337e-06	-1.18854e-05	-1.33746e-05	-1.40385e-05	-1.38912e-05
22	2019	FL	Dourado Agulha	HNT	1	29.5741	38.2478	33.7297	41.0521	0	0	0	0	0	0	0	0	0	0	0	0	0	0	0	0	0	0	0	0	0	0	6.85306e-06	9.28194e-06	1.01015e-05	8.25691e-06	3.68211e-06	-2.85551e-06	-1.03773e-05	-1.02807e-05	-9.4178e-06	-8.08129e-06	-6.6888e-06	-5.60038e-06	-5.00005e-06	-4.77184e-06	-4.55532e-06	-3.97814e-06	-2.90555e-06	-1.51626e-06
23	2019	FL	XP753	HNT	2	9.29637	14.0642	10.2707	13.849	0	0	0	0	0	0	0	0	0	0	0	0	0	0	0	0	0	0	0	0	0	0	1.22028e-05	1.38345e-05	1.48321e-05	1.44765e-05	1.22935e-05	8.30285e-06	2.89048e-06	-3.43964e-06	-3.37994e-06	-2.66329e-06	-1.56776e-06	-6.3499e-07	-2.42674e-07	-3.52876e-07	-5.86374e-07	-5.88943e-07	-2.9872e-07	1.01978e-07
24	2019	FL	Romeo	HNT	2	6.97524	10.8162	9.12769	12.9612	0	0	0	0	0	0	0	0	0	0	0	0	0	0	0	0	0	0	0	0	0	0	5.75392e-06	5.93174e-06	4.95537e-06	2.28102e-06	-2.21482e-06	-8.19463e-06	-8.55806e-06	-8.40926e-06	-7.6767e-06	-6.40502e-06	-4.81095e-06	-3.29559e-06	-2.23657e-06	-1.76038e-06	-1.69189e-06	-1.74636e-06	-1.75681e-06	-1.73357e-06
25	2019	FL	XP760	HNT	2	12.4802	17.3617	16.3806	18.8314	0	0	0	0	0	0	0	0	0	0	0	0	0	0	0	0	0	0	0	0	0	0	1.27107e-05	1.6164e-05	1.83226e-05	1.7802e-05	1.39843e-05	7.17814e-06	-1.78609e-06	-1.02383e-06	2.01094e-08	1.07416e-06	1.69042e-06	1.58697e-06	8.26623e-07	-1.63207e-07	-8.59626e-07	-9.84351e-07	-6.05119e-07	5.45335e-08
26	2019	FL	Keriting Tingii	HNT	2	23.9231	22.2375	25.1634	25.7581	0	0	0	0	0	0	0	0	0	0	0	0	0	0	0	0	0	0	0	0	0	0	1.32696e-05	1.73315e-05	1.99425e-05	1.98229e-05	1.65464e-05	1.07255e-05	3.38673e-06	-4.70358e-06	-3.06942e-06	-5.3297e-07	2.32265e-06	4.67106e-06	5.90558e-06	5.94363e-06	5.23016e-06	4.34635e-06	3.60172e-06	2.92234e-06
27	2019	FL	XP754	HNT	2	19.1835	17.0488	20.1399	16.6401	0	0	0	0	0	0	0	0	0	0	0	0	0	0	0	0	0	0	0	0	0	0	1.31403e-05	1.51197e-05	1.60112e-05	1.4802e-05	1.10874e-05	5.13793e-06	-2.49571e-06	-7.63026e-07	1.07734e-06	2.78911e-06	4.09441e-06	4.73878e-06	4.54916e-06	3.64447e-06	2.47857e-06	1.58439e-06	1.21365e-06	1.20119e-06
28	2019	FL	NSF-TV 13	HNT	2	12.1636	13.7434	15.8051	17.3824	0	0	0	0	0	0	0	0	0	0	0	0	0	0	0	0	0	0	0	0	0	0	7.09045e-06	9.16545e-06	1.03267e-05	9.72805e-06	6.96431e-06	2.22283e-06	3.33356e-06	4.28689e-06	4.94816e-06	5.28197e-06	5.371e-06	5.2519e-06	4.88701e-06	4.26165e-06	3.48196e-06	2.6993e-06	1.97106e-06	1.23476e-06
29	2019	FL	S4542A3-49B-2B12	HNT	2	23.7988	17.9769	25.7132	21.1436	0	0	0	0	0	0	0	0	0	0	0	0	0	0	0	0	0	0	0	0	0	0	6.44376e-06	8.63456e-06	1.00634e-05	9.71349e-06	7.02747e-06	2.05276e-06	-4.77553e-06	-4.06208e-06	-3.22925e-06	-2.22154e-06	-1.16627e-06	-3.3294e-07	-1.52029e-08	-2.84539e-07	-9.22893e-07	-1.58952e-06	-2.02606e-06	-2.11665e-06
30	2019	FL	Dam	HNT	2	16.4905	15.9122	21.1611	17.6487	0	0	0	0	0	0	0	0	0	0	0	0	0	0	0	0	0	0	0	0	0	0	-6.81355e-06	-5.91196e-06	-5.60767e-06	-5.99963e-06	-6.60672e-06	-6.7643e-06	-6.10598e-06	-4.78657e-06	-3.29583e-06	-2.03347e-06	-1.00005e-06	1.28571e-07	1.57213e-06	3.05425e-06	3.88286e-06	3.48477e-06	1.92348e-06	-9.07543e-08
31	2019	FL	TOg 7178	HNT	2	25.0532	20.2015	26.5989	20.9048	0	0	0	0	0	0	0	0	0	0	0	0	0	0	0	0	0	0	0	0	0	0	1.09458e-05	1.03936e-05	7.7723e-06	3.2068e-06	-2.21881e-06	-7.27307e-06	-1.12221e-05	-1.38435e-05	-1.52289e-05	-1.57142e-05	-1.58245e-05	-1.60559e-05	-1.67162e-05	-1.79794e-05	-1.99055e-05	-2.22493e-05	-2.43782e-05	-2.5617e-05
32	2019	FL	RT7301	HNT	2	16.3138	15.8749	17.0415	18.6479	0	0	0	0	0	0	0	0	0	0	0	0	0	0	0	0	0	0	0	0	0	0	-7.80766e-06	-9.52133e-06	-1.11654e-05	-1.24189e-05	-1.3048e-05	-1.30157e-05	-1.24622e-05	-1.153e-05	-1.03255e-05	-8.99006e-06	-7.71851e-06	-6.63322e-06	-5.68061e-06	-4.71917e-06	-3.70206e-06	-2.73463e-06	-1.94712e-06	-1.36839e-06
33	2019	FL	NSF-TV 27	HNT	2	21.542	19.8811	23.8207	22.362	0	0	0	0	0	0	0	0	0	0	0	0	0	0	0	0	0	0	0	0	0	0	1.59772e-05	1.71614e-05	1.74771e-05	1.61719e-05	1.30834e-05	8.66426e-06	3.60026e-06	2.58943e-06	1.84735e-06	1.03324e-06	-2.55202e-07	-2.22437e-06	-4.78111e-06	-7.59791e-06	-1.03098e-05	-1.26521e-05	-1.44465e-05	-1.55354e-05
34	2019	FL	Binulawan	HNT	2	16.3499	21.6873	19.1682	22.6247	0	0	0	0	0	0	0	0	0	0	0	0	0	0	0	0	0	0	0	0	0	0	4.697e-06	4.41226e-06	3.83128e-06	2.40302e-06	-2.09636e-07	-3.97558e-06	-3.72743e-06	-3.48893e-06	-3.3039e-06	-3.22313e-06	-3.28701e-06	-3.49627e-06	-3.76296e-06	-4.00253e-06	-4.28328e-06	-4.84173e-06	-5.85527e-06	-7.18594e-06
35	2019	FL	RT7301	CTRL	2	6.02533	6.10211	8.32369	8.0816	0	0	0	0	0	0	0	0	0	0	0	0	0	0	0	0	0	0	0	0	0	0	6.64174e-06	6.5472e-06	5.49481e-06	2.97594e-06	-9.67452e-07	-1.5419e-06	-1.56384e-06	-1.04958e-06	-2.16076e-07	6.74155e-07	1.3628e-06	1.67106e-06	1.55646e-06	1.08656e-06	3.22782e-07	-7.54809e-07	-2.15804e-06	-3.72452e-06
36	2019	FL	TOg 7178	CTRL	2	14.3614	16.8215	15.0556	17.8222	0	0	0	0	0	0	0	0	0	0	0	0	0	0	0	0	0	0	0	0	0	0	1.49638e-06	2.29594e-06	2.983e-06	2.5839e-06	5.37189e-07	-3.16806e-06	-8.24139e-06	-7.1583e-06	-6.31845e-06	-5.82309e-06	-5.66913e-06	-5.75482e-06	-6.03707e-06	-6.59457e-06	-7.55039e-06	-8.90485e-06	-1.04216e-05	-1.16746e-05
37	2019	FL	NSF-TV 27	CTRL	2	22.4343	18.6706	24.1801	22.774	0	0	0	0	0	0	0	0	0	0	0	0	0	0	0	0	0	0	0	0	0	0	7.43378e-06	6.917e-06	5.891e-06	4.00547e-06	1.08782e-06	1.57091e-07	-8.88892e-07	-2.00035e-06	-3.06166e-06	-3.94338e-06	-4.59455e-06	-5.01242e-06	-5.16826e-06	-5.01764e-06	-4.60178e-06	-4.09667e-06	-3.69785e-06	-3.45072e-06
38	2019	FL	Keriting Tingii	CTRL	2	17.4694	20.7739	21.0978	24.7767	0	0	0	0	0	0	0	0	0	0	0	0	0	0	0	0	0	0	0	0	0	0	1.12138e-05	1.13502e-05	1.06584e-05	8.60288e-06	4.92876e-06	-1.59932e-07	-1.6834e-06	-2.91725e-06	-3.76726e-06	-4.34216e-06	-4.83043e-06	-5.37162e-06	-5.98272e-06	-6.62321e-06	-7.2875e-06	-8.01975e-06	-8.81752e-06	-9.54442e-06
39	2019	FL	Dam	CTRL	2	16.938	18.3976	20.1584	22.5945	0	0	0	0	0	0	0	0	0	0	0	0	0	0	0	0	0	0	0	0	0	0	-5.14965e-07	2.66004e-08	6.00448e-07	1.12788e-06	1.60781e-06	2.07976e-06	2.44793e-06	2.55023e-06	2.28562e-06	1.71305e-06	1.00141e-06	3.01805e-07	-3.56516e-07	-1.07295e-06	-1.95777e-06	-2.9711e-06	-3.83714e-06	-4.15577e-06
40	2019	FL	Romeo	CTRL	2	5.38721	8.69304	6.94126	13.0716	0	0	0	0	0	0	0	0	0	0	0	0	0	0	0	0	0	0	0	0	0	0	-6.23722e-08	6.30291e-09	4.11595e-07	1.00811e-06	1.63745e-06	2.27087e-06	2.87082e-06	3.34184e-06	3.52253e-06	3.26582e-06	2.51797e-06	1.37226e-06	4.37863e-08	-1.24057e-06	-2.35221e-06	-3.27515e-06	-3.99343e-06	-4.39011e-06
41	2019	FL	Binulawan	CTRL	2	17.9321	18.2163	19.4212	19.8127	0	0	0	0	0	0	0	0	0	0	0	0	0	0	0	0	0	0	0	0	0	0	1.76145e-05	1.88849e-05	1.97693e-05	1.92654e-05	1.65928e-05	1.14357e-05	3.96674e-06	4.47441e-06	4.56238e-06	4.16829e-06	3.19209e-06	1.71138e-06	-4.13482e-08	-1.82443e-06	-3.53001e-06	-5.13162e-06	-6.48626e-06	-7.24546e-06
42	2019	FL	Kasalath	CTRL	2	16.1684	14.3769	18.2614	19.4308	0	0	0	0	0	0	0	0	0	0	0	0	0	0	0	0	0	0	0	0	0	0	1.2091e-05	1.32197e-05	1.3399e-05	1.15569e-05	7.11864e-06	2.10453e-07	1.38567e-06	2.61432e-06	3.817e-06	4.92763e-06	5.91373e-06	6.67553e-06	7.05198e-06	6.85957e-06	5.99903e-06	4.54938e-06	2.82923e-06	1.33412e-06
43	2019	FL	S4542A3-49B-2B12	CTRL	2	25.4844	21.1609	26.6807	23.8176	0	0	0	0	0	0	0	0	0	0	0	0	0	0	0	0	0	0	0	0	0	0	3.53349e-05	3.84871e-05	4.0529e-05	3.966e-05	3.45752e-05	2.48887e-05	1.11177e-05	1.0917e-05	1.05935e-05	1.03623e-05	1.00082e-05	9.17757e-06	7.66391e-06	5.59431e-06	3.25035e-06	8.10079e-07	-1.63655e-06	-3.85237e-06
44	2019	FL	XP754	CTRL	2	8.70885	14.719	11.4631	14.766	0	0	0	0	0	0	0	0	0	0	0	0	0	0	0	0	0	0	0	0	0	0	3.0493e-05	3.08208e-05	2.87082e-05	2.25098e-05	1.13243e-05	1.17225e-05	1.2136e-05	1.23076e-05	1.1894e-05	1.0713e-05	8.71603e-06	6.07956e-06	3.16856e-06	3.40551e-07	-2.27415e-06	-4.77232e-06	-7.12371e-06	-8.84487e-06
45	2019	FL	XP760	CTRL	2	15.324	21.9115	20.0815	24.4806	0	0	0	0	0	0	0	0	0	0	0	0	0	0	0	0	0	0	0	0	0	0	9.23863e-06	1.01425e-05	1.02017e-05	8.58138e-06	4.78767e-06	-1.09591e-06	-4.94824e-07	2.0241e-07	9.60123e-07	1.66815e-06	2.19845e-06	2.41303e-06	2.23834e-06	1.69225e-06	8.78327e-07	-5.30775e-08	-9.01501e-07	-1.41168e-06
46	2019	FL	XP753	CTRL	2	13.983	23.3698	16.1672	26.3177	0	0	0	0	0	0	0	0	0	0	0	0	0	0	0	0	0	0	0	0	0	0	2.57388e-05	2.72844e-05	2.71195e-05	2.40711e-05	1.7478e-05	7.57479e-06	7.0883e-06	6.78404e-06	6.71576e-06	6.69715e-06	6.39044e-06	5.44716e-06	3.77674e-06	1.61373e-06	-6.43889e-07	-2.70029e-06	-4.44306e-06	-5.83599e-06
47	2019	FL	Kasalath	HNT	3	18.616	19.7165	20.2804	24.5558	0	0	0	0	0	0	0	0	0	0	0	0	0	0	0	0	0	0	0	0	0	0	1.44899e-05	1.53806e-05	1.4582e-05	1.09519e-05	3.90903e-06	4.78865e-06	5.77551e-06	6.75741e-06	7.50653e-06	7.84693e-06	7.6361e-06	6.8039e-06	5.36567e-06	3.44543e-06	1.26643e-06	-9.23921e-07	-2.89321e-06	-4.41399e-06
48	2019	FL	NSF-TV 27	HNT	3	21.4253	19.072	23.1491	24.0735	0	0	0	0	0	0	0	0	0	0	0	0	0	0	0	0	0	0	0	0	0	0	1.96923e-05	2.07635e-05	2.05593e-05	1.8189e-05	1.31544e-05	5.60756e-06	5.14556e-06	4.72396e-06	4.3595e-06	4.00203e-06	3.56488e-06	2.89587e-06	1.89275e-06	6.19255e-07	-6.81537e-07	-1.74016e-06	-2.39799e-06	-2.60982e-06
49	2019	FL	Binulawan	HNT	3	13.3998	22.6189	16.2072	26.7386	0	0	0	0	0	0	0	0	0	0	0	0	0	0	0	0	0	0	0	0	0	0	1.98686e-05	2.15852e-05	2.25773e-05	2.1819e-05	1.85838e-05	1.27005e-05	4.50243e-06	4.47865e-06	4.46977e-06	4.61762e-06	4.79468e-06	4.68981e-06	3.96712e-06	2.50713e-06	4.83077e-07	-1.7279e-06	-3.687e-06	-5.00894e-06
50	2019	FL	RT7301	HNT	3	10.7192	11.4687	11.6394	12.4332	0	0	0	0	0	0	0	0	0	0	0	0	0	0	0	0	0	0	0	0	0	0	3.20432e-05	3.33802e-05	3.28356e-05	2.9251e-05	2.21007e-05	1.1823e-05	1.19191e-05	1.24198e-05	1.30148e-05	1.32711e-05	1.28643e-05	1.16055e-05	9.50373e-06	6.75263e-06	3.6655e-06	5.49872e-07	-2.30083e-06	-4.52574e-06
51	2019	FL	NSF-TV 13	HNT	3	23.3394	17.2186	23.3394	20.0768	0	0	0	0	0	0	0	0	0	0	0	0	0	0	0	0	0	0	0	0	0	0	2.52162e-05	2.89771e-05	3.16223e-05	3.09239e-05	2.54708e-05	1.51459e-05	7.4043e-07	2.55429e-06	4.06322e-06	5.13356e-06	5.6962e-06	5.84905e-06	5.60798e-06	4.86778e-06	3.54174e-06	1.75446e-06	-8.22329e-08	-1.38848e-06
52	2019	FL	NSF-TV 13	HNT	3	23.6523	15.0098	30.0343	18.3068	0	0	0	0	0	0	0	0	0	0	0	0	0	0	0	0	0	0	0	0	0	0	2.71703e-05	2.96611e-05	3.05e-05	2.78599e-05	2.05253e-05	8.52888e-06	9.83673e-06	1.11197e-05	1.23832e-05	1.33879e-05	1.37998e-05	1.33163e-05	1.19128e-05	9.8811e-06	7.67882e-06	5.66041e-06	3.97456e-06	2.66201e-06
53	2019	FL	XP754	HNT	3	16.8222	16.0887	18.0847	17.7999	0	0	0	0	0	0	0	0	0	0	0	0	0	0	0	0	0	0	0	0	0	0	-2.75988e-06	-5.17403e-06	-7.02819e-06	-7.53117e-06	-7.0791e-06	-6.24691e-06	-5.57442e-06	-5.28667e-06	-5.35011e-06	-5.66547e-06	-6.14533e-06	-6.65232e-06	-6.98856e-06	-7.03794e-06	-6.89211e-06	-6.7732e-06	-6.80305e-06	-6.8675e-06
54	2019	FL	Keriting Tingii	HNT	3	17.2553	18.5398	20.672	21.0965	0	0	0	0	0	0	0	0	0	0	0	0	0	0	0	0	0	0	0	0	0	0	1.13181e-06	1.6168e-06	2.22283e-06	2.97373e-06	3.61e-06	3.80846e-06	3.39345e-06	2.45033e-06	1.27257e-06	2.30464e-07	-3.63605e-07	-3.82016e-07	2.30195e-08	4.35494e-07	3.88543e-07	-3.18561e-07	-1.45164e-06	-2.48523e-06
55	2019	FL	XP753	HNT	3	20.368	20.4968	21.4029	22.6807	0	0	0	0	0	0	0	0	0	0	0	0	0	0	0	0	0	0	0	0	0	0	-2.21785e-07	-2.21317e-06	-4.16761e-06	-5.84029e-06	-7.18647e-06	-7.3679e-06	-7.29857e-06	-7.20225e-06	-7.21656e-06	-7.3739e-06	-7.62637e-06	-7.8577e-06	-7.91227e-06	-7.67017e-06	-7.12204e-06	-6.35807e-06	-5.45904e-06	-4.41611e-06
56	2019	FL	Dourado Agulha	HNT	3	29.0127	18.7495	30.4445	22.6694	0	0	0	0	0	0	0	0	0	0	0	0	0	0	0	0	0	0	0	0	0	0	4.22256e-06	2.23574e-06	-6.16854e-08	-2.38992e-06	-3.53463e-06	-4.37599e-06	-5.26372e-06	-6.42011e-06	-7.75172e-06	-8.90506e-06	-9.51104e-06	-9.42988e-06	-8.81447e-06	-7.98447e-06	-7.22125e-06	-6.61962e-06	-6.0664e-06	-5.34123e-06
57	2019	FL	Dam	HNT	3	23.8398	25.0067	28.8648	28.1627	0	0	0	0	0	0	0	0	0	0	0	0	0	0	0	0	0	0	0	0	0	0	5.65963e-06	4.96064e-06	4.26667e-06	3.66793e-06	2.98881e-06	1.9443e-06	3.20218e-07	-1.86604e-06	-4.37196e-06	-6.84336e-06	-8.94923e-06	-1.04687e-05	-1.13277e-05	-1.16086e-05	-1.15007e-05	-1.11784e-05	-1.06723e-05	-9.85816e-06
58	2019	FL	NSF-TV 13	CTRL	3	10.5143	13.0355	11.8286	15.8714	0	0	0	0	0	0	0	0	0	0	0	0	0	0	0	0	0	0	0	0	0	0	4.55148e-06	3.7259e-06	2.85111e-06	1.67454e-06	1.5343e-06	9.32843e-07	-2.50358e-07	-1.79798e-06	-3.33943e-06	-4.58724e-06	-5.41927e-06	-5.82848e-06	-5.86917e-06	-5.67186e-06	-5.45195e-06	-5.4224e-06	-5.63776e-06	-5.91916e-06
59	2019	FL	RT7301	CTRL	3	7.2629	7.62981	7.99206	9.45953	0	0	0	0	0	0	0	0	0	0	0	0	0	0	0	0	0	0	0	0	0	0	6.24141e-06	6.17538e-06	5.86945e-06	5.13318e-06	5.63566e-06	5.93616e-06	5.93773e-06	5.68142e-06	5.23588e-06	4.62393e-06	3.85865e-06	3.00068e-06	2.14634e-06	1.35586e-06	6.23618e-07	-6.42462e-08	-6.34881e-07	-9.24564e-07
60	2019	FL	TOg 7178	CTRL	3	15.2672	11.2383	16.5638	14.3896	0	0	0	0	0	0	0	0	0	0	0	0	0	0	0	0	0	0	0	0	0	0	3.12139e-06	2.21275e-06	1.53394e-06	7.71976e-07	-1.03808e-08	-8.35997e-07	-1.76265e-06	-2.77479e-06	-3.77782e-06	-4.66807e-06	-5.40377e-06	-5.99129e-06	-6.41238e-06	-6.6031e-06	-6.51769e-06	-6.18443e-06	-5.65335e-06	-4.89757e-06
61	2019	FL	XP760	CTRL	3	12.0718	12.5492	13.0179	13.5546	0	0	0	0	0	0	0	0	0	0	0	0	0	0	0	0	0	0	0	0	0	0	1.11937e-05	8.88752e-06	5.79088e-06	3.86526e-06	2.28206e-06	8.3747e-07	-6.86835e-07	-2.27982e-06	-3.77448e-06	-4.99814e-06	-5.85436e-06	-6.30891e-06	-6.36709e-06	-6.0791e-06	-5.53155e-06	-4.82537e-06	-4.05497e-06	-3.31195e-06
62	2019	FL	NSF-TV 27	CTRL	3	15.7836	15.932	17.1529	20.3659	0	0	0	0	0	0	0	0	0	0	0	0	0	0	0	0	0	0	0	0	0	0	3.74774e-06	3.02489e-06	2.38214e-06	2.06639e-06	2.01271e-06	2.00218e-06	1.79471e-06	1.26357e-06	4.11051e-07	-6.56491e-07	-1.7941e-06	-2.89135e-06	-3.90293e-06	-4.81256e-06	-5.57692e-06	-6.11608e-06	-6.34053e-06	-6.17496e-06
63	2019	FL	Romeo	CTRL	3	11.8107	11.3453	12.9686	14.8952	0	0	0	0	0	0	0	0	0	0	0	0	0	0	0	0	0	0	0	0	0	0	2.00515e-06	2.02923e-06	2.15414e-06	2.48413e-06	3.02378e-06	3.61953e-06	4.00664e-06	3.94648e-06	3.36501e-06	2.41341e-06	1.41211e-06	6.93561e-07	4.13674e-07	4.52391e-07	5.01685e-07	2.75052e-07	-3.30283e-07	-1.22587e-06
64	2019	FL	Binulawan	CTRL	3	19.1953	23.9849	21.9114	28.1773	0	0	0	0	0	0	0	0	0	0	0	0	0	0	0	0	0	0	0	0	0	0	-1.74483e-07	-2.50883e-07	4.63364e-08	5.60111e-07	1.11441e-06	1.97297e-06	2.55104e-06	2.69371e-06	2.39964e-06	1.77772e-06	9.76437e-07	1.78199e-07	-4.14433e-07	-6.80664e-07	-6.84149e-07	-6.3879e-07	-7.57952e-07	-1.1505e-06
65	2019	FL	Dourado Agulha	CTRL	3	18.1927	19.8257	18.1927	22.8896	0	0	0	0	0	0	0	0	0	0	0	0	0	0	0	0	0	0	0	0	0	0	4.60408e-06	4.58668e-06	4.71363e-06	5.32343e-06	6.60809e-06	8.40203e-06	1.01787e-05	1.13198e-05	1.14277e-05	1.04873e-05	8.79529e-06	6.75378e-06	4.66415e-06	2.61457e-06	5.12052e-07	-1.79507e-06	-4.36642e-06	-7.04606e-06
66	2019	FL	Dourado Agulha	CTRL	3	22.2109	18.5107	23.3388	23.4362	0	0	0	0	0	0	0	0	0	0	0	0	0	0	0	0	0	0	0	0	0	0	1.99789e-06	2.45762e-06	3.09568e-06	3.76196e-06	4.46458e-06	5.19009e-06	5.83273e-06	6.21027e-06	6.13698e-06	5.52476e-06	4.45637e-06	3.18851e-06	2.03514e-06	1.17095e-06	5.08876e-07	-2.25079e-07	-1.25256e-06	-2.54849e-06
67	2019	FL	XP753	CTRL	3	12.7705	16.0932	14.2423	18.5382	0	0	0	0	0	0	0	0	0	0	0	0	0	0	0	0	0	0	0	0	0	0	2.97636e-06	2.69687e-06	2.15755e-06	1.49131e-06	8.15349e-07	1.6342e-07	-5.48298e-07	-1.43286e-06	-2.49737e-06	-3.58832e-06	-4.48065e-06	-5.02263e-06	-5.22423e-06	-5.25398e-06	-5.35921e-06	-5.74395e-06	-6.45367e-06	-7.33418e-06
68	2019	FL	Keriting Tingii	CTRL	3	36.1538	28.2426	38.0947	32.235	0	0	0	0	0	0	0	0	0	0	0	0	0	0	0	0	0	0	0	0	0	0	5.93599e-06	7.39554e-06	8.0652e-06	7.3702e-06	5.34878e-06	4.35686e-06	3.48384e-06	2.78445e-06	2.01389e-06	9.35767e-07	-4.55036e-07	-1.93409e-06	-3.26034e-06	-4.38601e-06	-5.45336e-06	-6.60222e-06	-7.79377e-06	-8.83067e-06
69	2019	DO	NSF-TV 13	CTRL	1	5.70779	5.9637	6.88741	7.72011	0	0	0	0	0	0	0	0	0	0	0	0	0	0	0	0	0	0	0	0	0	0	1.64837e-05	1.79742e-05	1.79311e-05	1.49613e-05	8.40871e-06	8.59801e-06	8.10134e-06	6.62431e-06	4.21122e-06	1.56976e-06	-3.10851e-07	-7.79064e-07	7.52341e-08	1.5204e-06	2.62837e-06	2.71792e-06	1.62755e-06	-2.50669e-07
70	2019	DO	NSF-TV 27	CTRL	1	8.46925	10.1028	9.70018	10.3635	0	0	0	0	0	0	0	0	0	0	0	0	0	0	0	0	0	0	0	0	0	0	5.1325e-07	2.3043e-06	3.48276e-06	3.33273e-06	1.35714e-06	-2.38011e-06	6.13174e-07	3.91102e-06	7.44011e-06	1.0906e-05	1.39083e-05	1.61062e-05	1.74006e-05	1.79e-05	1.77364e-05	1.69051e-05	1.53491e-05	1.3209e-05
71	2019	DO	RT7301	CTRL	1	5.94871	2.64204	7.00457	3.42129	0	0	0	0	0	0	0	0	0	0	0	0	0	0	0	0	0	0	0	0	0	0	8.20233e-07	2.07472e-06	3.40893e-06	4.82401e-06	5.84005e-06	5.75656e-06	4.23053e-06	1.57943e-06	-1.45584e-06	-4.17768e-06	-6.17213e-06	-7.28817e-06	-7.5981e-06	-7.41318e-06	-7.18246e-06	-7.23842e-06	-7.61691e-06	-8.11595e-06
72	2019	DO	XP754	CTRL	1	6.42603	8.44765	7.49344	9.53169	0	0	0	0	0	0	0	0	0	0	0	0	0	0	0	0	0	0	0	0	0	0	2.21239e-05	2.57731e-05	2.79546e-05	2.73266e-05	2.29674e-05	1.47175e-05	1.61575e-05	1.66288e-05	1.63942e-05	1.58305e-05	1.5169e-05	1.4283e-05	1.28668e-05	1.07122e-05	7.92498e-06	4.94056e-06	2.39163e-06	8.50012e-07
73	2019	DO	Kasalath	CTRL	1	4.79054	1.96098	6.3874	4.5561	0	0	0	0	0	0	0	0	0	0	0	0	0	0	0	0	0	0	0	0	0	0	1.21452e-05	1.31862e-05	1.30592e-05	1.11125e-05	6.98798e-06	8.55989e-07	1.96307e-06	3.29951e-06	4.87078e-06	6.4993e-06	7.78316e-06	8.19573e-06	7.41605e-06	5.54918e-06	3.08457e-06	6.38427e-07	-1.28439e-06	-2.39789e-06
74	2019	DO	S4542A3-49B-2B12	CTRL	1	9.99099	15.0699	13.3614	15.4182	0	0	0	0	0	0	0	0	0	0	0	0	0	0	0	0	0	0	0	0	0	0	1.3771e-05	1.43122e-05	1.31877e-05	9.2712e-06	1.96013e-06	2.19973e-06	2.63357e-06	3.32169e-06	4.16169e-06	5.00299e-06	5.63728e-06	5.87661e-06	5.61012e-06	4.85775e-06	3.77777e-06	2.59907e-06	1.55576e-06	8.35367e-07
75	2019	DO	Binulawan	CTRL	1	9.57794	15.4699	10.6444	16.1034	0	0	0	0	0	0	0	0	0	0	0	0	0	0	0	0	0	0	0	0	0	0	2.36947e-05	2.63106e-05	2.72844e-05	2.53763e-05	1.97179e-05	1.02622e-05	1.02673e-05	9.68052e-06	8.8425e-06	8.21321e-06	8.07725e-06	8.23087e-06	8.15273e-06	7.40994e-06	5.96835e-06	4.13758e-06	2.32862e-06	8.67181e-07
76	2019	DO	Romeo	CTRL	1	5.56726	9.3412	8.10362	10.749	0	0	0	0	0	0	0	0	0	0	0	0	0	0	0	0	0	0	0	0	0	0	5.46005e-06	9.20332e-06	1.19015e-05	1.20371e-05	8.57397e-06	1.36852e-06	-8.89111e-06	-5.46741e-06	-1.28575e-06	3.97952e-06	9.98407e-06	1.57771e-05	2.02075e-05	2.25802e-05	2.2914e-05	2.1723e-05	1.96673e-05	1.74129e-05
77	2019	DO	TOg 7178	CTRL	1	13.2266	15.1854	15.0259	17.8397	0	0	0	0	0	0	0	0	0	0	0	0	0	0	0	0	0	0	0	0	0	0	5.38652e-06	6.84253e-06	8.08141e-06	9.0905e-06	9.75626e-06	1.00768e-05	1.00458e-05	9.69587e-06	9.07389e-06	8.26365e-06	7.347e-06	6.34463e-06	5.21207e-06	3.92174e-06	2.5485e-06	1.24328e-06	1.64e-07	-5.5628e-07
78	2019	DO	XP753	CTRL	1	11.7128	17.5139	15.8933	17.2784	0	0	0	0	0	0	0	0	0	0	0	0	0	0	0	0	0	0	0	0	0	0	-9.23471e-07	1.21906e-06	1.2714e-06	-2.91895e-06	-1.25752e-05	-2.69601e-05	-2.78188e-05	-2.6348e-05	-2.16117e-05	-1.40543e-05	-5.16388e-06	3.3624e-06	1.04446e-05	1.57134e-05	1.91006e-05	2.0515e-05	1.9996e-05	1.80466e-05
79	2019	DO	NSF-TV 13	HNT	1	5.46091	9.51926	6.3465	10.7727	0	0	0	0	0	0	0	0	0	0	0	0	0	0	0	0	0	0	0	0	0	0	4.54936e-05	5.27865e-05	5.85213e-05	6.01331e-05	5.58214e-05	4.50489e-05	2.82723e-05	3.25816e-05	3.57348e-05	3.77499e-05	3.83195e-05	3.70069e-05	3.34599e-05	2.78505e-05	2.09998e-05	1.40998e-05	8.27224e-06	4.26092e-06
80	2019	DO	XP753	HNT	1	5.71085	8.09399	6.66154	10.2523	0	0	0	0	0	0	0	0	0	0	0	0	0	0	0	0	0	0	0	0	0	0	2.98195e-06	5.32651e-06	7.1904e-06	7.89023e-06	6.8824e-06	3.98935e-06	5.48511e-06	6.47342e-06	7.2756e-06	8.27316e-06	9.62034e-06	1.10483e-05	1.20128e-05	1.20197e-05	1.09167e-05	8.9784e-06	6.76587e-06	4.84512e-06
81	2019	DO	NSF-TV 27	HNT	1	2.20823	5.00415	3.16471	7.63102	0	0	0	0	0	0	0	0	0	0	0	0	0	0	0	0	0	0	0	0	0	0	-6.36436e-06	-7.35301e-06	-8.37262e-06	-9.22919e-06	-9.6938e-06	-9.58702e-06	-8.87898e-06	-7.70479e-06	-6.31231e-06	-4.97066e-06	-3.88571e-06	-3.125e-06	-2.59565e-06	-2.12179e-06	-1.59743e-06	-1.09865e-06	-8.38022e-07	-9.82366e-07
82	2019	DO	Romeo	HNT	1	1.79175	1.01842	4.00097	3.7204	0	0	0	0	0	0	0	0	0	0	0	0	0	0	0	0	0	0	0	0	0	0	1.17328e-05	1.31518e-05	1.34331e-05	1.19396e-05	8.253e-06	2.411e-06	8.90583e-07	-7.8394e-07	-2.02588e-06	-2.42278e-06	-2.0033e-06	-1.23525e-06	-6.58644e-07	-5.19484e-07	-6.68153e-07	-7.55078e-07	-5.31147e-07	-3.7834e-08
83	2019	DO	Binulawan	HNT	1	7.3921	7.77135	10.7873	11.59	0	0	0	0	0	0	0	0	0	0	0	0	0	0	0	0	0	0	0	0	0	0	9.79719e-06	1.09505e-05	1.12022e-05	9.75707e-06	6.05253e-06	7.36644e-06	7.96708e-06	7.66481e-06	6.50498e-06	4.72134e-06	2.56362e-06	2.71563e-07	-1.90473e-06	-3.706e-06	-4.9149e-06	-5.42626e-06	-5.26892e-06	-4.57531e-06
84	2019	DO	XP760	HNT	1	5.27989	8.61768	7.82454	8.74362	0	0	0	0	0	0	0	0	0	0	0	0	0	0	0	0	0	0	0	0	0	0	3.00232e-05	3.33154e-05	3.51534e-05	3.33846e-05	2.63523e-05	1.36224e-05	1.48106e-05	1.46381e-05	1.35865e-05	1.23942e-05	1.16844e-05	1.15126e-05	1.14472e-05	1.09052e-05	9.52475e-06	7.29407e-06	4.53695e-06	1.83471e-06
85	2019	DO	RT7301	HNT	1	6.96981	6.62638	11.2299	8.08087	0	0	0	0	0	0	0	0	0	0	0	0	0	0	0	0	0	0	0	0	0	0	-9.44938e-08	6.6518e-07	1.38587e-06	2.1219e-06	2.85938e-06	3.48236e-06	3.83017e-06	3.8346e-06	3.59185e-06	3.3041e-06	3.13689e-06	3.11001e-06	3.09135e-06	2.87837e-06	2.3171e-06	1.39046e-06	2.11919e-07	-1.0594e-06
86	2019	DO	S4542A3-49B-2B12	HNT	1	11.8787	13.0982	16.374	13.6311	0	0	0	0	0	0	0	0	0	0	0	0	0	0	0	0	0	0	0	0	0	0	7.65953e-06	7.76088e-06	6.21438e-06	2.36458e-06	3.12524e-06	4.1796e-06	5.35727e-06	6.48045e-06	7.51899e-06	8.5373e-06	9.54807e-06	1.04053e-05	1.08708e-05	1.07838e-05	1.01792e-05	9.22357e-06	8.08265e-06	6.86097e-06
87	2019	DO	XP754	HNT	1	18.2623	22.5609	23.587	22.395	0	0	0	0	0	0	0	0	0	0	0	0	0	0	0	0	0	0	0	0	0	0	8.65591e-06	1.42174e-05	1.75443e-05	1.63301e-05	9.09228e-06	-3.9084e-06	-7.43151e-07	2.72694e-06	6.81004e-06	1.14289e-05	1.62359e-05	2.06621e-05	2.4207e-05	2.66505e-05	2.81028e-05	2.87904e-05	2.8868e-05	2.84255e-05
88	2019	DO	Dourado Agulha	HNT	1	28.7201	29.5332	30.9688	31.3513	0	0	0	0	0	0	0	0	0	0	0	0	0	0	0	0	0	0	0	0	0	0	3.75386e-06	3.83323e-06	3.72324e-06	3.05601e-06	1.66572e-06	-3.78436e-07	-2.89776e-06	-3.41972e-06	-3.96223e-06	-4.49821e-06	-4.98817e-06	-5.36325e-06	-5.59301e-06	-5.74329e-06	-5.9373e-06	-6.22473e-06	-6.50466e-06	-6.60854e-06
89	2019	DO	XP753	HNT	2	10.2762	9.13675	12.0248	12.5463	0	0	0	0	0	0	0	0	0	0	0	0	0	0	0	0	0	0	0	0	0	0	3.12214e-06	4.05537e-06	4.60472e-06	4.8248e-06	4.78379e-06	4.59778e-06	4.30822e-06	3.94346e-06	3.58197e-06	3.37778e-06	3.44717e-06	3.72168e-06	3.9288e-06	3.7591e-06	3.08924e-06	2.06016e-06	9.63073e-07	4.52523e-08
90	2019	DO	Romeo	HNT	2	8.46471	11.82	11.1543	15.2002	0	0	0	0	0	0	0	0	0	0	0	0	0	0	0	0	0	0	0	0	0	0	1.05219e-05	1.2521e-05	1.31032e-05	1.09821e-05	5.30311e-06	8.6409e-06	1.12227e-05	1.27351e-05	1.32989e-05	1.33373e-05	1.31172e-05	1.2616e-05	1.16959e-05	1.03806e-05	8.94574e-06	7.76061e-06	7.08404e-06	6.9713e-06
91	2019	DO	XP754	HNT	2	3.29594	3.2871	6.36898	6.36161	0	0	0	0	0	0	0	0	0	0	0	0	0	0	0	0	0	0	0	0	0	0	1.8544e-05	1.94352e-05	1.87955e-05	1.56106e-05	9.35251e-06	8.93712e-06	8.1843e-06	7.09426e-06	5.72025e-06	4.26204e-06	2.94928e-06	1.9646e-06	1.37403e-06	1.09681e-06	9.17036e-07	5.52491e-07	-1.86e-07	-1.23854e-06
92	2019	DO	NSF-TV 13	HNT	2	4.29005	1.2958	5.45625	1.74898	0	0	0	0	0	0	0	0	0	0	0	0	0	0	0	0	0	0	0	0	0	0	8.50716e-06	8.20436e-06	6.69957e-06	3.15605e-06	-2.97245e-06	-2.30992e-06	-1.61065e-06	-8.29238e-07	2.25003e-07	1.77148e-06	3.74079e-06	5.71609e-06	7.17685e-06	7.8652e-06	7.90958e-06	7.60118e-06	7.11341e-06	6.45418e-06
93	2019	DO	S4542A3-49B-2B12	HNT	2	8.15141	7.67982	12.0077	9.66418	0	0	0	0	0	0	0	0	0	0	0	0	0	0	0	0	0	0	0	0	0	0	1.01898e-05	1.12953e-05	1.16353e-05	1.02889e-05	6.53692e-06	2.91565e-07	-1.0829e-07	-7.8506e-07	-1.43958e-06	-1.79428e-06	-1.68281e-06	-1.14744e-06	-3.63818e-07	4.66207e-07	1.19367e-06	1.70471e-06	1.88757e-06	1.65252e-06
94	2019	DO	Dourado Agulha	HNT	2	15.3383	17.4957	16.9875	22.3043	0	0	0	0	0	0	0	0	0	0	0	0	0	0	0	0	0	0	0	0	0	0	1.62203e-05	1.68488e-05	1.58582e-05	1.23891e-05	6.08945e-06	5.78453e-06	5.64515e-06	5.63998e-06	5.62563e-06	5.54632e-06	5.39684e-06	5.14554e-06	4.67656e-06	3.86028e-06	2.66917e-06	1.20612e-06	-3.35608e-07	-1.71584e-06
95	2019	DO	Dam	HNT	2	14.4586	11.787	16.2385	11.877	0	0	0	0	0	0	0	0	0	0	0	0	0	0	0	0	0	0	0	0	0	0	-1.5103e-06	-3.68425e-06	-6.58009e-06	-1.05532e-05	-1.12584e-05	-1.11732e-05	-1.02056e-05	-8.282e-06	-5.41764e-06	-1.91986e-06	1.61838e-06	4.60564e-06	6.75604e-06	8.08475e-06	8.64459e-06	8.31691e-06	6.90431e-06	4.45578e-06
96	2019	DO	TOg 7178	HNT	2	20.7437	17.8459	23.3363	21.8315	0	0	0	0	0	0	0	0	0	0	0	0	0	0	0	0	0	0	0	0	0	0	1.87464e-05	2.02489e-05	2.03048e-05	1.7835e-05	1.21532e-05	3.42951e-06	3.57162e-06	3.90257e-06	4.47695e-06	5.21953e-06	5.99143e-06	6.56972e-06	6.74589e-06	6.4046e-06	5.56741e-06	4.34976e-06	2.94161e-06	1.61534e-06
97	2019	DO	Kasalath	HNT	2	17.3066	14.2609	19.0778	16.0876	0	0	0	0	0	0	0	0	0	0	0	0	0	0	0	0	0	0	0	0	0	0	3.92375e-05	4.56409e-05	4.91198e-05	4.74478e-05	3.93452e-05	4.1855e-05	4.2479e-05	4.10275e-05	3.75092e-05	3.23673e-05	2.63522e-05	2.03414e-05	1.49926e-05	1.04725e-05	6.49813e-06	2.64133e-06	-1.29898e-06	-5.12663e-06
98	2019	DO	Binulawan	HNT	2	13.7062	15.7512	17.8769	17.93	0	0	0	0	0	0	0	0	0	0	0	0	0	0	0	0	0	0	0	0	0	0	7.54767e-06	1.05599e-05	1.29429e-05	1.42441e-05	1.4204e-05	1.28541e-05	1.04957e-05	1.05046e-05	1.05856e-05	1.08561e-05	1.11037e-05	1.09708e-05	1.0227e-05	8.91906e-06	7.28607e-06	5.59755e-06	4.06644e-06	2.83502e-06
99	2019	DO	RT7301	CTRL	2	18.6775	17.4232	21.1824	20.7611	0	0	0	0	0	0	0	0	0	0	0	0	0	0	0	0	0	0	0	0	0	0	2.06931e-05	2.35416e-05	2.41163e-05	2.12173e-05	1.4368e-05	1.64531e-05	1.85106e-05	2.04057e-05	2.20561e-05	2.35426e-05	2.48641e-05	2.57943e-05	2.59409e-05	2.50317e-05	2.31782e-05	2.08463e-05	1.85807e-05	1.67177e-05
100	2019	DO	TOg 7178	CTRL	2	9.06614	8.70895	12.0259	10.9383	0	0	0	0	0	0	0	0	0	0	0	0	0	0	0	0	0	0	0	0	0	0	5.59301e-07	5.86733e-07	2.5764e-07	-1.06774e-07	-2.0978e-07	6.03089e-08	6.26767e-07	1.4594e-06	2.67063e-06	4.37096e-06	6.41756e-06	8.33841e-06	9.53485e-06	9.60445e-06	8.54963e-06	6.75602e-06	4.77962e-06	3.07766e-06
101	2019	DO	NSF-TV 27	CTRL	2	10.3183	5.87748	17.1425	9.87562	0	0	0	0	0	0	0	0	0	0	0	0	0	0	0	0	0	0	0	0	0	0	-1.29606e-06	-9.60843e-07	-6.48572e-07	-6.27543e-07	-1.19276e-06	1.198e-07	1.11528e-06	1.65527e-06	1.75346e-06	1.53138e-06	1.10637e-06	5.58056e-07	-3.14446e-08	-5.31355e-07	-7.852e-07	-6.86827e-07	-2.17409e-07	5.90221e-07
102	2019	DO	Keriting Tingii	CTRL	2	15.8817	18.048	23.7902	22.1214	0	0	0	0	0	0	0	0	0	0	0	0	0	0	0	0	0	0	0	0	0	0	1.4424e-05	1.72429e-05	2.0078e-05	2.13779e-05	1.96524e-05	1.41382e-05	1.47844e-05	1.35526e-05	1.11043e-05	8.33596e-06	5.9968e-06	4.41351e-06	3.59576e-06	3.43831e-06	3.84233e-06	4.66175e-06	5.63642e-06	6.4553e-06
103	2019	DO	Romeo	CTRL	2	2.19868	-0.0495529	6.0148	2.80774	0	0	0	0	0	0	0	0	0	0	0	0	0	0	0	0	0	0	0	0	0	0	8.65274e-06	1.02296e-05	1.20728e-05	1.34961e-05	1.37375e-05	1.2387e-05	9.4769e-06	5.29991e-06	4.44914e-06	3.52291e-06	2.58049e-06	1.53751e-06	3.52604e-07	-8.74145e-07	-1.907e-06	-2.49453e-06	-2.48557e-06	-1.88288e-06
104	2019	DO	S4542A3-49B-2B12	CTRL	2	14.0396	9.59371	22.3146	12.1192	0	0	0	0	0	0	0	0	0	0	0	0	0	0	0	0	0	0	0	0	0	0	2.07057e-05	2.48217e-05	2.77752e-05	2.77465e-05	2.35513e-05	1.50268e-05	2.7844e-06	3.56113e-06	3.992e-06	4.39411e-06	4.91059e-06	5.47208e-06	5.79411e-06	5.6237e-06	4.9112e-06	3.79873e-06	2.50346e-06	1.23193e-06
105	2019	DO	XP754	CTRL	2	11.0138	9.51432	12.5182	10.9081	0	0	0	0	0	0	0	0	0	0	0	0	0	0	0	0	0	0	0	0	0	0	1.86909e-05	2.2513e-05	2.53421e-05	2.62198e-05	2.46094e-05	2.06193e-05	1.46996e-05	7.25548e-06	8.40374e-06	9.71655e-06	1.08574e-05	1.12796e-05	1.05747e-05	8.67649e-06	5.94041e-06	2.99504e-06	4.95967e-07	-1.12884e-06
106	2019	DO	Romeo	HNT	3	9.22656	10.5106	12.4386	14.5985	0	0	0	0	0	0	0	0	0	0	0	0	0	0	0	0	0	0	0	0	0	0	2.07046e-05	2.33881e-05	2.54595e-05	2.57057e-05	2.32132e-05	1.77092e-05	9.55586e-06	8.96794e-06	8.17835e-06	7.44771e-06	6.7151e-06	5.77498e-06	4.49427e-06	2.98139e-06	1.50884e-06	3.04418e-07	-5.80745e-07	-1.22143e-06
107	2019	DO	Keriting Tingii	HNT	3	14.2253	18.7137	17.5741	19.9384	0	0	0	0	0	0	0	0	0	0	0	0	0	0	0	0	0	0	0	0	0	0	8.10848e-06	9.07697e-06	1.05665e-05	1.19112e-05	1.24131e-05	1.15266e-05	9.00243e-06	4.98188e-06	2.88159e-06	7.20251e-07	-1.25111e-06	-3.07148e-06	-4.77245e-06	-6.16247e-06	-6.8875e-06	-6.70733e-06	-5.70173e-06	-4.23123e-06
108	2019	DO	Dourado Agulha	HNT	3	12.3361	14.0434	14.6792	16.7417	0	0	0	0	0	0	0	0	0	0	0	0	0	0	0	0	0	0	0	0	0	0	2.04458e-05	2.11266e-05	2.01929e-05	1.65485e-05	9.56038e-06	1.00964e-05	1.04248e-05	1.05532e-05	1.05448e-05	1.04927e-05	1.03274e-05	9.82763e-06	8.77184e-06	7.14828e-06	5.23688e-06	3.46848e-06	2.19727e-06	1.55482e-06
109	2019	DO	Dam	HNT	3	13.6505	15.2505	15.1339	16.4071	0	0	0	0	0	0	0	0	0	0	0	0	0	0	0	0	0	0	0	0	0	0	2.8136e-05	2.97588e-05	2.95839e-05	2.63424e-05	1.93984e-05	9.14286e-06	9.80674e-06	1.06456e-05	1.15149e-05	1.21219e-05	1.21454e-05	1.12476e-05	9.25208e-06	6.28165e-06	2.79003e-06	-5.69779e-07	-3.10003e-06	-4.23654e-06
110	2019	DO	NSF-TV 13	CTRL	3	11.4258	7.8628	12.6313	10.3945	0	0	0	0	0	0	0	0	0	0	0	0	0	0	0	0	0	0	0	0	0	0	2.62351e-05	2.85881e-05	2.91786e-05	2.69667e-05	2.12895e-05	1.23168e-05	1.25932e-05	1.29747e-05	1.36019e-05	1.43686e-05	1.49251e-05	1.47179e-05	1.32451e-05	1.03098e-05	6.17535e-06	1.51072e-06	-2.80786e-06	-5.97851e-06
111	2019	DO	TOg 7178	CTRL	3	12.0293	15.1503	14.6975	18.3709	0	0	0	0	0	0	0	0	0	0	0	0	0	0	0	0	0	0	0	0	0	0	2.8041e-05	3.0858e-05	3.20629e-05	3.05245e-05	2.53878e-05	1.65653e-05	1.66449e-05	1.61849e-05	1.54178e-05	1.44473e-05	1.32077e-05	1.14692e-05	9.06934e-06	6.10109e-06	2.93442e-06	7.27098e-09	-2.37979e-06	-4.10041e-06
112	2019	DO	NSF-TV 27	CTRL	3	6.81797	6.96611	12.4251	10.4051	0	0	0	0	0	0	0	0	0	0	0	0	0	0	0	0	0	0	0	0	0	0	1.33095e-05	1.66859e-05	1.89742e-05	1.92614e-05	1.6875e-05	1.1625e-05	1.33689e-05	1.4323e-05	1.47262e-05	1.49339e-05	1.50999e-05	1.49685e-05	1.41361e-05	1.24537e-05	1.02008e-05	7.88174e-06	5.91704e-06	4.50029e-06
113	2019	DO	Romeo	CTRL	3	5.7183	5.11217	10.8622	8.06911	0	0	0	0	0	0	0	0	0	0	0	0	0	0	0	0	0	0	0	0	0	0	2.05944e-05	2.14123e-05	2.09709e-05	1.84485e-05	1.32136e-05	5.25934e-06	4.76161e-06	4.13533e-06	3.67194e-06	3.52896e-06	3.62089e-06	3.58295e-06	3.01369e-06	1.77089e-06	1.23316e-07	-1.40312e-06	-2.33932e-06	-2.50038e-06
114	2019	DO	Binulawan	CTRL	3	13.744	15.9953	15.4156	19.7621	0	0	0	0	0	0	0	0	0	0	0	0	0	0	0	0	0	0	0	0	0	0	-6.67955e-07	-4.57738e-07	-4.74663e-07	-1.33454e-06	-3.55634e-06	5.46618e-08	3.48144e-06	6.27742e-06	8.32549e-06	9.78225e-06	1.07839e-05	1.13186e-05	1.12843e-05	1.06394e-05	9.49923e-06	8.12301e-06	6.84006e-06	5.94015e-06
115	2019	DO	Dam	CTRL	3	14.0765	15.5078	18.5101	19.2555	0	0	0	0	0	0	0	0	0	0	0	0	0	0	0	0	0	0	0	0	0	0	2.75522e-05	3.26256e-05	3.59909e-05	3.60372e-05	3.15456e-05	2.22658e-05	2.23636e-05	2.11091e-05	1.89836e-05	1.66138e-05	1.45174e-05	1.27992e-05	1.12172e-05	9.4273e-06	7.24983e-06	4.75282e-06	2.2083e-06	-2.04902e-08
116	2019	DO	Dourado Agulha	CTRL	3	3.9277	4.20616	7.42298	6.97025	0	0	0	0	0	0	0	0	0	0	0	0	0	0	0	0	0	0	0	0	0	0	8.44396e-06	8.09708e-06	7.62264e-06	6.25888e-06	3.17604e-06	4.76298e-06	5.52372e-06	5.22061e-06	4.03872e-06	2.49336e-06	1.1073e-06	1.75016e-07	-3.15174e-07	-5.70711e-07	-7.94737e-07	-1.06034e-06	-1.32884e-06	-1.56762e-06
117	2019	DO	Keriting Tingii	CTRL	3	17.1775	16.901	26.6605	20.8441	0	0	0	0	0	0	0	0	0	0	0	0	0	0	0	0	0	0	0	0	0	0	6.13347e-07	1.25462e-06	1.86123e-06	2.61059e-06	3.53316e-06	4.49771e-06	5.32672e-06	5.97909e-06	6.56312e-06	7.17732e-06	7.73889e-06	7.98084e-06	7.63433e-06	6.63405e-06	5.17549e-06	3.60175e-06	2.22905e-06	1.2258e-06
118	2020	FL	Keriting Tingii	HNT	1	20.9042	9.20551	21.9584	9.98126	0	0	0	0	0	0	0	0	0	0	0	0	0	0	0	0	0	0	0	0	0	0	6.48438e-06	6.66274e-06	6.73281e-06	6.69733e-06	6.5452e-06	6.46766e-06	6.51452e-06	6.55688e-06	6.41147e-06	5.90384e-06	4.84751e-06	3.09533e-06	6.92504e-07	-2.04363e-06	-4.63361e-06	-6.62552e-06	-7.71167e-06	-7.7746e-06
119	2020	FL	Kasalath	HNT	1	17.463	17.2509	19.9468	21.5201	0	0	0	0	0	0	0	0	0	0	0	0	0	0	0	0	0	0	0	0	0	0	-2.20933e-06	-2.10329e-06	-2.03186e-06	-1.88983e-06	-1.55446e-06	-9.83615e-07	-2.33179e-07	5.77597e-07	1.29259e-06	1.72957e-06	1.72619e-06	1.23208e-06	3.65347e-07	-6.33348e-07	-1.51259e-06	-2.10746e-06	-2.38212e-06	-2.41123e-06
120	2020	FL	TOg 7178	HNT	1	11.4481	13.1508	14.0192	13.8941	0	0	0	0	0	0	0	0	0	0	0	0	0	0	0	0	0	0	0	0	0	0	1.74085e-07	-4.14842e-07	-1.01964e-06	-1.65984e-06	-2.23536e-06	-2.63061e-06	-2.80008e-06	-2.79705e-06	-2.74964e-06	-2.80615e-06	-3.06334e-06	-3.52351e-06	-4.13355e-06	-4.86396e-06	-5.72616e-06	-6.7152e-06	-7.76632e-06	-8.77047e-06
121	2020	FL	XP753	HNT	3	17.4033	22.1444	18.6791	22.4625	0	0	0	0	0	0	0	0	0	0	0	0	0	0	0	0	0	0	0	0	0	0	6.77194e-06	4.94909e-06	2.81396e-06	9.18302e-07	-4.34757e-07	-1.27427e-06	-1.77787e-06	-2e-06	-1.78692e-06	-9.66502e-07	3.86109e-07	1.87739e-06	2.99019e-06	3.3708e-06	2.9958e-06	2.15599e-06	1.28223e-06	7.16223e-07
122	2020	FL	RT7301	HNT	3	23.1371	23.541	23.308	23.7657	0	0	0	0	0	0	0	0	0	0	0	0	0	0	0	0	0	0	0	0	0	0	-4.81387e-06	-4.21034e-06	-3.39957e-06	-2.76921e-06	-2.54538e-06	-2.73347e-06	-3.17827e-06	-3.67068e-06	-4.02516e-06	-4.11704e-06	-3.89456e-06	-3.38649e-06	-2.70734e-06	-2.03516e-06	-1.5312e-06	-1.25171e-06	-1.14248e-06	-1.1049e-06
123	2020	FL	Keriting Tingii	HNT	3	38.3962	29.9813	40.9029	33.8639	0	0	0	0	0	0	0	0	0	0	0	0	0	0	0	0	0	0	0	0	0	0	2.52479e-06	4.71071e-06	6.81215e-06	8.77094e-06	1.05172e-05	1.17432e-05	1.21339e-05	1.16016e-05	1.04454e-05	9.20659e-06	8.27904e-06	7.63613e-06	6.93747e-06	5.85916e-06	4.31569e-06	2.46465e-06	5.95706e-07	-9.82519e-07
124	2020	FL	Kasalath	HNT	3	9.04382	15.0414	9.9212	14.854	0	0	0	0	0	0	0	0	0	0	0	0	0	0	0	0	0	0	0	0	0	0	-1.22647e-07	2.24155e-06	4.87524e-06	6.62544e-06	6.81292e-06	5.63862e-06	3.8638e-06	2.10147e-06	1.72544e-06	1.02272e-06	-5.22578e-07	-2.95522e-06	-5.71794e-06	-7.93376e-06	-8.89317e-06	-8.46895e-06	-7.17793e-06	-5.83057e-06
125	2020	FL	NSF-TV 13	HNT	3	16.9448	19.8501	19.052	22.3203	0	0	0	0	0	0	0	0	0	0	0	0	0	0	0	0	0	0	0	0	0	0	6.04891e-06	5.16174e-06	3.88442e-06	2.51447e-06	1.24397e-06	1.74285e-07	-6.30599e-07	-1.04565e-06	-9.48305e-07	-3.74333e-07	3.99523e-07	9.80691e-07	1.09067e-06	6.978e-07	-1.85985e-08	-7.79835e-07	-1.31248e-06	-1.44921e-06
126	2020	FL	NSF-TV 13	HNT	2	9.99342	12.974	10.9007	14.542	0	0	0	0	0	0	0	0	0	0	0	0	0	0	0	0	0	0	0	0	0	0	3.66894e-06	3.66173e-06	3.45311e-06	3.07459e-06	2.65721e-06	2.32987e-06	2.1249e-06	1.96943e-06	1.74002e-06	1.32574e-06	6.75482e-07	-1.74527e-07	-1.13565e-06	-2.15099e-06	-3.22677e-06	-4.37586e-06	-5.55614e-06	-6.68105e-06
127	2020	FL	TOg 7178	HNT	2	17.1158	18.6673	18.7797	20.3344	0	0	0	0	0	0	0	0	0	0	0	0	0	0	0	0	0	0	0	0	0	0	-5.15172e-06	-4.72339e-06	-4.06971e-06	-3.28011e-06	-2.44406e-06	-1.68737e-06	-1.05143e-06	-4.2552e-07	2.98844e-07	9.99851e-07	1.32519e-06	9.5306e-07	-1.56571e-07	-1.74693e-06	-3.45295e-06	-5.02493e-06	-6.46726e-06	-8.00183e-06
128	2020	FL	Kasalath	HNT	2	15.5478	18.2175	17.2259	21.4862	0	0	0	0	0	0	0	0	0	0	0	0	0	0	0	0	0	0	0	0	0	0	4.28156e-06	5.31588e-06	6.22927e-06	6.8579e-06	7.16607e-06	7.25401e-06	7.23612e-06	7.08611e-06	6.6017e-06	5.55258e-06	3.90311e-06	1.91818e-06	3.47485e-08	-1.3854e-06	-2.19065e-06	-2.40252e-06	-2.12426e-06	-1.5114e-06
129	2020	FL	XP753	CTRL	3	14.5738	24.7249	18.5471	26.8877	0	0	0	0	0	0	0	0	0	0	0	0	0	0	0	0	0	0	0	0	0	0	2.34636e-05	3.14398e-05	3.91692e-05	4.40656e-05	4.42168e-05	3.95476e-05	3.14247e-05	2.13019e-05	2.10835e-05	2.03047e-05	1.79787e-05	1.36732e-05	8.07719e-06	2.62604e-06	-1.3275e-06	-3.26658e-06	-3.63245e-06	-3.35982e-06
130	2020	FL	Kasalath	CTRL	3	20.4004	22.7377	21.8089	26.6264	0	0	0	0	0	0	0	0	0	0	0	0	0	0	0	0	0	0	0	0	0	0	1.17902e-05	1.74551e-05	2.33705e-05	2.738e-05	2.78895e-05	2.47475e-05	1.88006e-05	1.08137e-05	1.1919e-05	1.21441e-05	1.10265e-05	8.54954e-06	5.30181e-06	2.17939e-06	2.49327e-09	-8.72575e-07	-6.70332e-07	2.44774e-08
131	2020	FL	NSF-TV 13	HNT	1	17.1658	15.8151	19.2934	16.886	0	0	0	0	0	0	0	0	0	0	0	0	0	0	0	0	0	0	0	0	0	0	-3.21027e-06	-2.66517e-06	-1.55653e-06	2.29659e-07	2.63204e-06	5.3094e-06	7.75602e-06	9.54397e-06	1.04461e-05	1.03836e-05	9.36955e-06	7.55565e-06	5.25911e-06	2.84965e-06	5.96851e-07	-1.37718e-06	-3.03807e-06	-4.38094e-06
132	2020	ML	RT7301	CTRL	1	17.0448	17.7425	18.3151	18.6274	0	0	0	0	0	0	0	0	0	0	0	0	0	0	0	0	0	0	0	0	0	0	-1.47944e-05	-1.62637e-05	-1.70756e-05	-1.71728e-05	-1.67762e-05	-1.62069e-05	-1.56623e-05	-1.51383e-05	-1.45331e-05	-1.38122e-05	-1.3092e-05	-1.25844e-05	-1.24471e-05	-1.26479e-05	-1.29384e-05	-1.29722e-05	-1.25117e-05	-1.15587e-05
133	2020	ML	NSF-TV 13	CTRL	1	24.2198	21.9583	26.6307	23.8578	0	0	0	0	0	0	0	0	0	0	0	0	0	0	0	0	0	0	0	0	0	0	-3.09831e-05	-3.2549e-05	-3.38624e-05	-3.34348e-05	-3.20175e-05	-2.96846e-05	-2.6621e-05	-2.30406e-05	-1.91973e-05	-1.54024e-05	-1.19855e-05	-9.15651e-06	-6.87699e-06	-4.87429e-06	-2.81046e-06	-5.16638e-07	1.84991e-06	3.87177e-06
134	2020	ML	XP753	HNT	1	19.4676	21.2053	21.6218	21.1048	0	0	0	0	0	0	0	0	0	0	0	0	0	0	0	0	0	0	0	0	0	0	-7.16844e-06	-7.5916e-06	-7.82378e-06	-7.95607e-06	-8.14406e-06	-8.47969e-06	-7.39055e-06	-6.29357e-06	-5.24193e-06	-4.25334e-06	-3.33982e-06	-2.5422e-06	-1.89739e-06	-1.3692e-06	-8.18533e-07	-7.78147e-08	9.02647e-07	1.97272e-06
135	2020	ML	XP754	HNT	1	26.2032	21.3531	27.7201	22.941	0	0	0	0	0	0	0	0	0	0	0	0	0	0	0	0	0	0	0	0	0	0	-1.15829e-05	-8.66678e-06	-6.01933e-06	-4.11066e-06	-3.16756e-06	-3.05763e-06	-3.49858e-06	-4.32488e-06	-2.07872e-06	2.05599e-07	2.35899e-06	4.13051e-06	5.31635e-06	5.87202e-06	5.95188e-06	5.78442e-06	5.48364e-06	4.98698e-06
136	2020	ML	RT7301	HNT	1	27.6062	20.5698	28.2988	21.8965	0	0	0	0	0	0	0	0	0	0	0	0	0	0	0	0	0	0	0	0	0	0	-1.21849e-05	-1.08058e-05	-9.24235e-06	-7.94467e-06	-7.33159e-06	-7.56352e-06	-5.20437e-06	-3.2325e-06	-1.7398e-06	-7.18222e-07	-6.71327e-08	3.29665e-07	5.72932e-07	7.34587e-07	8.50033e-07	9.05733e-07	8.68812e-07	7.57178e-07
137	2020	ML	S4542A3-49B-2B12	CTRL	2	21.6491	15.9201	23.1017	18.344	0	0	0	0	0	0	0	0	0	0	0	0	0	0	0	0	0	0	0	0	0	0	-5.68136e-06	-6.14382e-06	-6.09443e-06	-5.45526e-06	-4.33402e-06	-3.09279e-06	-2.17335e-06	-1.80282e-06	-1.88571e-06	-2.17316e-06	-2.50046e-06	-2.85065e-06	-3.24125e-06	-3.62053e-06	-3.88474e-06	-3.94963e-06	-3.78671e-06	-3.39653e-06
138	2020	ML	XP760	CTRL	2	17.8221	13.6353	19.0623	14.4156	0	0	0	0	0	0	0	0	0	0	0	0	0	0	0	0	0	0	0	0	0	0	7.13682e-06	9.24477e-06	1.06487e-05	1.07351e-05	9.35533e-06	1.02608e-05	1.11334e-05	1.18475e-05	1.21142e-05	1.17546e-05	1.08257e-05	9.59437e-06	8.38965e-06	7.45575e-06	6.86602e-06	6.51478e-06	6.20341e-06	5.77166e-06
139	2020	ML	RT7301	CTRL	2	8.40074	13.0085	9.00006	13.2613	0	0	0	0	0	0	0	0	0	0	0	0	0	0	0	0	0	0	0	0	0	0	9.68669e-06	1.13535e-05	1.26383e-05	1.27868e-05	1.13758e-05	8.49247e-06	4.50759e-06	4.95867e-06	5.30607e-06	5.4291e-06	5.15565e-06	4.42142e-06	3.33817e-06	2.15355e-06	1.07416e-06	1.25883e-07	-8.01783e-07	-1.76975e-06
140	2020	ML	Binulawan	HNT	2	12.9058	19.081	14.6567	19.311	0	0	0	0	0	0	0	0	0	0	0	0	0	0	0	0	0	0	0	0	0	0	-7.61271e-06	-5.99127e-06	-3.54038e-06	-8.21692e-07	1.6019e-06	3.28549e-06	4.01915e-06	3.8894e-06	3.18567e-06	2.19362e-06	1.07221e-06	-9.2113e-08	-1.18835e-06	-2.10201e-06	-2.79926e-06	-3.31963e-06	-3.67028e-06	-3.76767e-06
141	2020	ML	XP760	HNT	2	22.3944	18.8842	26.3693	19.9145	0	0	0	0	0	0	0	0	0	0	0	0	0	0	0	0	0	0	0	0	0	0	-7.99371e-06	-7.49093e-06	-7.2075e-06	-7.53186e-06	-8.89956e-06	-7.84483e-06	-7.04673e-06	-6.37076e-06	-5.63842e-06	-4.73819e-06	-3.67559e-06	-2.51529e-06	-1.31563e-06	-9.86017e-08	1.12273e-06	2.27829e-06	3.2163e-06	3.78466e-06
142	2020	ML	Binulawan	CTRL	3	10.5269	15.0752	11.0883	14.8914	0	0	0	0	0	0	0	0	0	0	0	0	0	0	0	0	0	0	0	0	0	0	3.92462e-06	5.9021e-06	7.93707e-06	9.30396e-06	9.52033e-06	8.52157e-06	6.53261e-06	7.26408e-06	7.63653e-06	7.51426e-06	6.89675e-06	6.02708e-06	5.22139e-06	4.61404e-06	4.06266e-06	3.30278e-06	2.19784e-06	8.61194e-07
143	2020	ML	XP760	CTRL	3	13.7249	15.2718	14.2878	16.9525	0	0	0	0	0	0	0	0	0	0	0	0	0	0	0	0	0	0	0	0	0	0	-7.16034e-06	-6.44092e-06	-5.69229e-06	-5.48384e-06	-6.36737e-06	-8.46076e-06	-6.19636e-06	-3.96467e-06	-1.88157e-06	-5.2593e-08	1.53268e-06	2.93339e-06	4.16347e-06	5.16105e-06	5.86778e-06	6.27677e-06	6.40063e-06	6.23316e-06
144	2020	ML	XP754	CTRL	3	33.6982	27.2193	37.7364	27.6894	0	0	0	0	0	0	0	0	0	0	0	0	0	0	0	0	0	0	0	0	0	0	-3.90121e-06	-1.35273e-06	1.20077e-06	2.59182e-06	1.58851e-06	-2.48293e-06	-9.56267e-06	-6.37705e-06	-3.50321e-06	-5.1981e-07	2.61236e-06	5.39612e-06	7.02428e-06	7.02832e-06	5.64975e-06	3.62058e-06	1.61531e-06	-5.66341e-08
145	2020	DO	Keriting Tingii	CTRL	1	2.46926	2.10758	3.2651	4.47962	0	0	0	0	0	0	0	0	0	0	0	0	0	0	0	0	0	0	0	0	0	0	1.57225e-05	1.67648e-05	1.77327e-05	1.77747e-05	1.61274e-05	1.26154e-05	7.63699e-06	1.78333e-06	9.49461e-09	-1.24556e-06	-2.07558e-06	-2.65609e-06	-3.03781e-06	-3.14926e-06	-2.86969e-06	-2.13932e-06	-1.07242e-06	-1.06576e-08
146	2020	DO	RT7301	HNT	2	3.79122	13.0699	4.25632	13.839	0	0	0	0	0	0	0	0	0	0	0	0	0	0	0	0	0	0	0	0	0	0	6.17292e-06	3.33184e-06	-8.44473e-08	-3.75991e-06	-7.43334e-06	-1.09402e-05	-1.41563e-05	-1.52186e-05	-1.54114e-05	-1.45779e-05	-1.2854e-05	-1.06527e-05	-8.44391e-06	-6.49433e-06	-4.76103e-06	-2.97428e-06	-8.74012e-07	1.52815e-06
147	2020	DO	XP753	CTRL	1	9.44294	8.12398	10.7155	8.82465	0	0	0	0	0	0	0	0	0	0	0	0	0	0	0	0	0	0	0	0	0	0	1.92866e-05	2.06407e-05	2.16564e-05	2.15262e-05	1.93887e-05	1.46797e-05	7.40735e-06	5.33671e-06	3.19023e-06	1.48364e-06	-3.69959e-08	-2.06153e-06	-5.01998e-06	-8.57046e-06	-1.17445e-05	-1.35854e-05	-1.38125e-05	-1.30104e-05
148	2020	DO	S4542A3-49B-2B12	CTRL	1	8.76066	7.55597	9.90057	8.25936	0	0	0	0	0	0	0	0	0	0	0	0	0	0	0	0	0	0	0	0	0	0	-8.00406e-06	-8.72272e-06	-8.77755e-06	-8.44072e-06	-8.06611e-06	-7.95331e-06	-8.16932e-06	-8.51708e-06	-8.72069e-06	-8.64069e-06	-8.2966e-06	-7.71726e-06	-6.84848e-06	-5.64487e-06	-4.20858e-06	-2.78785e-06	-1.62485e-06	-7.93275e-07
149	2020	DO	NSF-TV 27	CTRL	1	5.31605	8.02322	5.90189	9.03757	0	0	0	0	0	0	0	0	0	0	0	0	0	0	0	0	0	0	0	0	0	0	-6.60449e-06	-5.29196e-06	-3.67704e-06	-2.15767e-06	-1.10686e-06	-7.63295e-07	2.64578e-07	6.1601e-07	5.1675e-07	3.48677e-07	4.51261e-07	9.42636e-07	1.68655e-06	2.38313e-06	2.73477e-06	2.60343e-06	2.08606e-06	1.48611e-06
150	2020	DO	Keriting Tingii	CTRL	1	15.1745	15.4838	16.227	17.0231	0	0	0	0	0	0	0	0	0	0	0	0	0	0	0	0	0	0	0	0	0	0	4.65889e-06	4.28193e-06	3.39722e-06	2.14502e-06	6.69777e-07	-1.04867e-06	-3.11862e-06	-5.51286e-06	-7.9543e-06	-1.00018e-05	-1.12201e-05	-1.13171e-05	-1.02549e-05	-8.32711e-06	-6.0874e-06	-4.10414e-06	-2.70372e-06	-1.89448e-06
151	2020	DO	RT7301	CTRL	1	22.632	25.7096	24.208	28.9538	0	0	0	0	0	0	0	0	0	0	0	0	0	0	0	0	0	0	0	0	0	0	1.10637e-06	-7.83943e-07	-2.8893e-06	-4.53188e-06	-5.30759e-06	-5.12148e-06	-4.09128e-06	-2.32249e-06	9.2361e-08	2.92404e-06	5.69706e-06	7.80547e-06	8.79309e-06	8.58054e-06	7.49797e-06	6.14424e-06	5.15776e-06	4.9625e-06
152	2020	DO	XP754	CTRL	1	19.0968	24.5934	19.4434	24.4717	0	0	0	0	0	0	0	0	0	0	0	0	0	0	0	0	0	0	0	0	0	0	6.85295e-06	7.74779e-06	8.38688e-06	8.03408e-06	6.3041e-06	3.49139e-06	4.53799e-07	-1.92056e-06	-3.2862e-06	-3.97069e-06	-4.5271e-06	-5.12234e-06	-5.36934e-06	-4.70258e-06	-2.84879e-06	5.0168e-09	3.32934e-06	6.4408e-06
153	2020	DO	TOg 7178	CTRL	1	6.11941	13.0388	6.83594	12.8861	0	0	0	0	0	0	0	0	0	0	0	0	0	0	0	0	0	0	0	0	0	0	9.79547e-06	1.00811e-05	1.06195e-05	1.02701e-05	8.08525e-06	3.67253e-06	-2.81701e-06	-2.87987e-06	-2.94052e-06	-2.72846e-06	-2.24448e-06	-1.60824e-06	-9.82315e-07	-5.11123e-07	-2.65351e-07	-2.05857e-07	-2.5961e-07	-4.39613e-07
154	2020	DO	NSF-TV 13	CTRL	1	10.763	14.8641	11.2919	17.9321	0	0	0	0	0	0	0	0	0	0	0	0	0	0	0	0	0	0	0	0	0	0	5.12692e-06	4.62714e-06	3.20482e-06	9.67781e-07	-1.53564e-06	-3.51587e-06	-4.43631e-06	-4.26422e-06	-3.39614e-06	-2.32875e-06	-1.3802e-06	-6.08023e-07	7.41782e-08	7.28875e-07	1.32764e-06	1.79265e-06	2.08153e-06	2.23225e-06
155	2020	DO	XP753	HNT	1	8.36371	12.094	9.45897	13.0555	0	0	0	0	0	0	0	0	0	0	0	0	0	0	0	0	0	0	0	0	0	0	3.05386e-07	-1.26777e-06	-2.62417e-06	-3.54604e-06	-3.98843e-06	-4.09301e-06	-4.06811e-06	-4.05552e-06	-4.08943e-06	-4.13163e-06	-4.11356e-06	-3.97074e-06	-3.69357e-06	-3.36129e-06	-3.09437e-06	-2.9593e-06	-2.93001e-06	-2.93458e-06
156	2020	DO	Binulawan	HNT	1	19.8927	23.3237	25.3185	27.4395	0	0	0	0	0	0	0	0	0	0	0	0	0	0	0	0	0	0	0	0	0	0	1.03763e-05	1.05867e-05	1.01937e-05	8.66805e-06	5.76279e-06	4.89464e-06	3.71707e-06	2.34571e-06	9.21578e-07	-3.88736e-07	-1.41927e-06	-2.0008e-06	-2.01545e-06	-1.4932e-06	-6.44783e-07	2.32273e-07	9.20981e-07	1.39714e-06
157	2020	DO	NSF-TV 27	HNT	1	11.9628	10.9026	12.7544	13.0559	0	0	0	0	0	0	0	0	0	0	0	0	0	0	0	0	0	0	0	0	0	0	7.92474e-07	7.24322e-07	9.93836e-07	1.47499e-06	1.91378e-06	2.05107e-06	1.78522e-06	1.21952e-06	5.42556e-07	-1.25263e-07	-7.5827e-07	-1.34734e-06	-1.85835e-06	-2.28132e-06	-2.65928e-06	-3.01669e-06	-3.26054e-06	-3.17885e-06
158	2020	DO	XP754	HNT	1	27.1393	19.5883	28.4187	21.0563	0	0	0	0	0	0	0	0	0	0	0	0	0	0	0	0	0	0	0	0	0	0	1.22344e-06	1.37971e-06	1.78152e-06	2.3243e-06	2.86096e-06	3.27414e-06	3.53056e-06	3.67307e-06	3.74474e-06	3.73713e-06	3.61222e-06	3.34323e-06	2.88801e-06	2.14263e-06	9.99161e-07	-5.06451e-07	-2.12948e-06	-3.52597e-06
159	2020	DO	XP760	HNT	1	11.7833	13.2726	12.4846	14.8213	0	0	0	0	0	0	0	0	0	0	0	0	0	0	0	0	0	0	0	0	0	0	2.70395e-07	3.28599e-07	2.76145e-07	-2.7372e-08	1.06751e-06	2.19255e-06	3.10375e-06	3.7329e-06	4.21939e-06	4.73854e-06	5.32118e-06	5.8168e-06	6.00496e-06	5.7294e-06	4.98407e-06	3.9313e-06	2.83834e-06	1.95055e-06
160	2020	DO	RT7301	HNT	1	33.7086	22.5173	37.3936	26.3225	0	0	0	0	0	0	0	0	0	0	0	0	0	0	0	0	0	0	0	0	0	0	4.51226e-06	5.29531e-06	5.88441e-06	5.62266e-06	4.08229e-06	1.30366e-06	-2.40194e-06	-6.79059e-06	-5.39191e-06	-3.69023e-06	-2.0187e-06	-7.1495e-07	7.36948e-08	3.53239e-07	2.27904e-07	-1.27417e-07	-4.77666e-07	-6.13742e-07
161	2020	DO	Dourado Agulha	HNT	1	8.73065	7.9696	10.0704	10.0485	0	0	0	0	0	0	0	0	0	0	0	0	0	0	0	0	0	0	0	0	0	0	3.06538e-06	3.10593e-06	3.30119e-06	3.22821e-06	2.39491e-06	4.43814e-07	7.71562e-07	4.41615e-07	-4.16176e-07	-1.64276e-06	-3.08585e-06	-4.5708e-06	-5.8761e-06	-6.8128e-06	-7.29488e-06	-7.33241e-06	-6.96904e-06	-6.25327e-06
162	2020	DO	NSF-TV 13	HNT	1	14.424	13.5115	15.6271	15.5096	0	0	0	0	0	0	0	0	0	0	0	0	0	0	0	0	0	0	0	0	0	0	8.90168e-06	1.12876e-05	1.2939e-05	1.33824e-05	1.25603e-05	1.07671e-05	1.10179e-05	1.12156e-05	1.12679e-05	1.10702e-05	1.06213e-05	1.00185e-05	9.37619e-06	8.73714e-06	8.07781e-06	7.36396e-06	6.57001e-06	5.64015e-06
163	2020	DO	Kasalath	HNT	1	2.09352	3.54855	3.35851	5.91952	0	0	0	0	0	0	0	0	0	0	0	0	0	0	0	0	0	0	0	0	0	0	7.9247e-06	5.22071e-06	-5.23039e-07	-1.102e-05	-8.46453e-06	-4.40048e-06	5.0694e-07	5.19905e-06	8.65732e-06	1.03158e-05	1.02317e-05	8.87422e-06	6.8465e-06	4.75062e-06	3.13904e-06	2.25896e-06	1.87633e-06	1.52135e-06
164	2020	DO	NSF-TV 27	HNT	3	14.0481	15.0523	15.1651	17.8988	0	0	0	0	0	0	0	0	0	0	0	0	0	0	0	0	0	0	0	0	0	0	-4.52512e-07	8.35229e-07	2.026e-06	2.65555e-06	2.48029e-06	1.55418e-06	1.73799e-06	1.76208e-06	1.71963e-06	1.77919e-06	2.19488e-06	3.18315e-06	4.75939e-06	6.64271e-06	8.33942e-06	9.37894e-06	9.56764e-06	9.08315e-06
165	2020	DO	XP753	HNT	3	18.7572	14.3407	21.3899	15.8894	0	0	0	0	0	0	0	0	0	0	0	0	0	0	0	0	0	0	0	0	0	0	6.52309e-07	-2.43093e-07	-1.76244e-06	-1.95984e-06	-1.93124e-06	-1.5816e-06	-9.97371e-07	-3.90205e-07	1.94319e-10	5.5307e-08	-1.27978e-07	-2.37483e-07	9.38119e-08	1.03192e-06	2.40289e-06	3.79038e-06	4.80747e-06	5.31705e-06
166	2020	DO	RT7301	HNT	3	23.3581	14.8267	24.6714	16.1155	0	0	0	0	0	0	0	0	0	0	0	0	0	0	0	0	0	0	0	0	0	0	8.03838e-06	9.76822e-06	1.16533e-05	1.30587e-05	1.33238e-05	1.21285e-05	9.60613e-06	6.11761e-06	2.04256e-06	3.43666e-06	5.05936e-06	6.30175e-06	6.75152e-06	6.4761e-06	5.83842e-06	5.16339e-06	4.53617e-06	3.84811e-06
167	2020	DO	XP754	HNT	3	20.3135	21.9774	20.9076	24.2081	0	0	0	0	0	0	0	0	0	0	0	0	0	0	0	0	0	0	0	0	0	0	1.73192e-06	4.65465e-06	7.2566e-06	8.87145e-06	9.26645e-06	8.69108e-06	7.58739e-06	6.25016e-06	4.78477e-06	5.51119e-06	6.47522e-06	7.55278e-06	8.55998e-06	9.31938e-06	9.7132e-06	9.74082e-06	9.5175e-06	9.18655e-06
168	2020	DO	Kasalath	HNT	3	4.64925	8.19791	5.59396	7.38674	0	0	0	0	0	0	0	0	0	0	0	0	0	0	0	0	0	0	0	0	0	0	3.18783e-05	3.73939e-05	4.2643e-05	4.57653e-05	4.43861e-05	3.70912e-05	3.41292e-05	2.88497e-05	2.33817e-05	1.90734e-05	1.6005e-05	1.3353e-05	1.00604e-05	5.23219e-06	-1.49047e-06	-9.46111e-06	-1.69861e-05	-2.2191e-05
169	2020	DO	NSF-TV 27	CTRL	2	12.3196	15.7839	12.9066	16.8419	0	0	0	0	0	0	0	0	0	0	0	0	0	0	0	0	0	0	0	0	0	0	3.7409e-06	1.91261e-06	1.04385e-06	7.891e-07	9.46263e-07	1.05305e-06	7.04426e-07	-1.56964e-07	-1.29924e-06	-2.46179e-06	-3.53687e-06	-4.53425e-06	-5.4606e-06	-6.27483e-06	-6.90194e-06	-7.22768e-06	-7.08929e-06	-6.35107e-06
170	2020	DO	S4542A3-49B-2B12	CTRL	2	12.0215	6.97801	15.1149	8.48399	0	0	0	0	0	0	0	0	0	0	0	0	0	0	0	0	0	0	0	0	0	0	2.24813e-06	1.92617e-06	1.68911e-06	1.39394e-06	1.10044e-06	8.24598e-07	5.29203e-07	1.67818e-07	-2.79143e-07	-7.80711e-07	-1.23866e-06	-1.5132e-06	-1.53633e-06	-1.43252e-06	-1.46936e-06	-1.82968e-06	-2.42285e-06	-2.9426e-06
171	2020	DO	XP754	CTRL	2	16.7719	14.2198	18.4593	14.827	0	0	0	0	0	0	0	0	0	0	0	0	0	0	0	0	0	0	0	0	0	0	2.95348e-07	1.6805e-06	2.88447e-06	3.33423e-06	2.69228e-06	9.30745e-07	1.97806e-06	2.62857e-06	2.90722e-06	3.04528e-06	3.35776e-06	3.97782e-06	4.75954e-06	5.41933e-06	5.80094e-06	6.00943e-06	6.31591e-06	6.92507e-06
172	2020	DO	Keriting Tingii	CTRL	2	26.2811	24.6667	30.9894	28.0307	0	0	0	0	0	0	0	0	0	0	0	0	0	0	0	0	0	0	0	0	0	0	4.32107e-06	5.69422e-06	5.15987e-06	1.20324e-06	-7.0105e-06	-4.49347e-06	-2.06677e-06	-8.82568e-08	1.23299e-06	2.08355e-06	2.74516e-06	3.29329e-06	3.53629e-06	3.29184e-06	2.6532e-06	1.90835e-06	1.28377e-06	8.41578e-07
173	2020	DO	Dourado Agulha	CTRL	2	14.0193	11.9198	15.4338	14.2484	0	0	0	0	0	0	0	0	0	0	0	0	0	0	0	0	0	0	0	0	0	0	7.42249e-06	8.43444e-06	9.44542e-06	9.86792e-06	9.23103e-06	7.47848e-06	4.98988e-06	2.26068e-06	-3.75963e-07	1.38816e-06	3.55337e-06	5.43243e-06	6.42626e-06	6.32833e-06	5.37158e-06	4.08052e-06	2.98254e-06	2.35763e-06
174	2020	DO	XP760	CTRL	2	11.9101	15.2987	12.3977	15.0786	0	0	0	0	0	0	0	0	0	0	0	0	0	0	0	0	0	0	0	0	0	0	1.39544e-05	1.25398e-05	1.11806e-05	9.88777e-06	8.66956e-06	7.62498e-06	6.54055e-06	5.21832e-06	3.7347e-06	2.36215e-06	1.29155e-06	4.90214e-07	-1.96252e-07	-8.62714e-07	-1.45523e-06	-1.81882e-06	-1.84488e-06	-1.61265e-06
175	2020	DO	RT7301	CTRL	2	8.00393	6.36718	9.758	8.73335	0	0	0	0	0	0	0	0	0	0	0	0	0	0	0	0	0	0	0	0	0	0	2.47279e-06	9.05169e-07	-6.65041e-07	-2.08234e-06	-3.35993e-06	-4.65463e-06	-6.07131e-06	-7.50517e-06	-8.68373e-06	-9.35672e-06	-9.43706e-06	-8.99774e-06	-8.17712e-06	-7.10543e-06	-5.89229e-06	-4.65813e-06	-3.56821e-06	-2.8087e-06
176	2020	DO	Kasalath	CTRL	2	10.3864	9.91614	12.7416	12.2223	0	0	0	0	0	0	0	0	0	0	0	0	0	0	0	0	0	0	0	0	0	0	-8.14095e-06	-9.72754e-06	-1.07656e-05	-1.11465e-05	-1.09778e-05	-1.05007e-05	-9.88401e-06	-9.06447e-06	-7.81855e-06	-6.02733e-06	-3.87625e-06	-1.80553e-06	-2.66231e-07	5.05867e-07	5.65084e-07	1.93774e-07	-2.55492e-07	-5.36244e-07
177	2020	DO	NSF-TV 13	CTRL	2	15.4733	18.7152	16.2695	22.2338	0	0	0	0	0	0	0	0	0	0	0	0	0	0	0	0	0	0	0	0	0	0	3.65338e-06	3.85712e-06	4.13732e-06	4.08245e-06	3.26881e-06	1.425e-06	-1.49122e-06	-2.0415e-06	-2.80297e-06	-3.57054e-06	-4.28068e-06	-4.95667e-06	-5.61325e-06	-6.20524e-06	-6.65866e-06	-6.90091e-06	-6.85758e-06	-6.46639e-06
178	2020	DO	S4542A3-49B-2B12	HNT	2	12.2759	12.9791	13.1378	13.9853	0	0	0	0	0	0	0	0	0	0	0	0	0	0	0	0	0	0	0	0	0	0	8.72506e-06	8.82312e-06	9.02086e-06	9.33281e-06	9.76338e-06	1.01416e-05	1.01086e-05	8.98253e-06	7.14911e-06	5.19913e-06	3.69757e-06	2.80548e-06	2.27498e-06	1.74561e-06	1.02856e-06	1.99383e-07	-5.00968e-07	-8.46983e-07
179	2020	DO	Binulawan	HNT	2	10.1641	13.9197	11.454	14.1535	0	0	0	0	0	0	0	0	0	0	0	0	0	0	0	0	0	0	0	0	0	0	4.13856e-06	3.91536e-06	3.70747e-06	3.3334e-06	2.64624e-06	1.70026e-06	7.82718e-07	2.00781e-07	2.58514e-08	7.17719e-08	1.29534e-07	1.61478e-07	2.19404e-07	2.39156e-07	2.47389e-08	-5.47464e-07	-1.36876e-06	-2.18051e-06
180	2020	DO	XP753	HNT	2	14.6625	15.1	16.0844	17.4371	0	0	0	0	0	0	0	0	0	0	0	0	0	0	0	0	0	0	0	0	0	0	-2.18476e-06	-2.19203e-06	-1.92916e-06	-1.53109e-06	-1.04372e-06	-4.3727e-07	3.16367e-07	1.17024e-06	1.98199e-06	2.57454e-06	2.85218e-06	2.87733e-06	2.80516e-06	2.73036e-06	2.62398e-06	2.4276e-06	2.18219e-06	2.03348e-06
181	2020	DO	XP754	HNT	2	14.9517	18.1073	15.6573	18.8508	0	0	0	0	0	0	0	0	0	0	0	0	0	0	0	0	0	0	0	0	0	0	-8.02395e-06	-1.00511e-05	-1.09523e-05	-1.09447e-05	-1.05729e-05	-1.03842e-05	-1.05734e-05	-1.08877e-05	-1.08928e-05	-1.0373e-05	-9.51624e-06	-8.76433e-06	-8.51362e-06	-8.91397e-06	-9.83632e-06	-1.09308e-05	-1.17571e-05	-1.19739e-05
182	2020	DO	XP760	HNT	2	26.3306	28.0577	29.6412	30.1171	0	0	0	0	0	0	0	0	0	0	0	0	0	0	0	0	0	0	0	0	0	0	-5.14877e-06	-4.57119e-06	-3.3768e-06	-2.16135e-06	-1.63639e-06	-2.31266e-06	-4.33025e-06	-4.75378e-06	-5.65471e-06	-6.71568e-06	-7.78333e-06	-8.80239e-06	-9.73999e-06	-1.0558e-05	-1.11926e-05	-1.14784e-05	-1.11225e-05	-9.84657e-06
183	2020	DO	Keriting Tingii	HNT	2	29.1689	34.2886	34.3975	38.4572	0	0	0	0	0	0	0	0	0	0	0	0	0	0	0	0	0	0	0	0	0	0	1.32999e-05	1.37286e-05	1.42237e-05	1.477e-05	1.53494e-05	1.61463e-05	1.70266e-05	1.75632e-05	1.73366e-05	1.62209e-05	1.44056e-05	1.22103e-05	9.90792e-06	7.69444e-06	5.76817e-06	4.36702e-06	3.66428e-06	3.58593e-06
184	2020	DO	RT7301	HNT	2	30.227	26.2809	33.7655	28.8546	0	0	0	0	0	0	0	0	0	0	0	0	0	0	0	0	0	0	0	0	0	0	1.35851e-06	1.79878e-06	2.33751e-06	2.85698e-06	3.23038e-06	3.3987e-06	3.40147e-06	3.32279e-06	3.18865e-06	2.93928e-06	2.54132e-06	2.11207e-06	1.8657e-06	1.91779e-06	2.1944e-06	2.53959e-06	2.85048e-06	3.06876e-06
185	2020	DO	TOg 7178	HNT	2	9.63855	10.6135	11.0671	12.1486	0	0	0	0	0	0	0	0	0	0	0	0	0	0	0	0	0	0	0	0	0	0	-4.55391e-06	-5.29871e-06	-5.79031e-06	-5.97815e-06	-5.84807e-06	-5.10911e-06	-3.52785e-06	-9.84534e-07	2.44718e-06	6.36275e-06	9.96881e-06	1.23264e-05	1.28445e-05	1.16515e-05	9.51359e-06	7.4098e-06	6.09581e-06	5.8843e-06
186	2020	DO	Kasalath	HNT	2	9.12638	8.0573	10.5266	10.5165	0	0	0	0	0	0	0	0	0	0	0	0	0	0	0	0	0	0	0	0	0	0	1.40059e-05	1.57382e-05	1.72203e-05	1.84155e-05	1.92446e-05	1.98135e-05	1.98586e-05	1.89481e-05	1.69437e-05	1.4193e-05	1.12386e-05	8.4099e-06	5.71585e-06	3.0383e-06	3.42353e-07	-2.27767e-06	-4.67144e-06	-6.69186e-06
187	2020	DO	Binulawan	CTRL	3	9.5723	13.3643	10.1289	14.2781	0	0	0	0	0	0	0	0	0	0	0	0	0	0	0	0	0	0	0	0	0	0	2.58825e-06	3.12113e-06	3.74322e-06	3.79838e-06	2.9201e-06	1.07921e-06	-1.62612e-06	-1.44694e-06	-1.61224e-06	-2.07724e-06	-2.72688e-06	-3.35061e-06	-3.75156e-06	-3.88806e-06	-3.90486e-06	-3.98495e-06	-4.15317e-06	-4.21962e-06
188	2020	DO	NSF-TV 27	CTRL	3	20.5249	17.261	22.6362	18.0427	0	0	0	0	0	0	0	0	0	0	0	0	0	0	0	0	0	0	0	0	0	0	7.32699e-06	4.99726e-06	2.30105e-06	-1.07154e-06	-5.31575e-06	-7.91707e-06	-1.06206e-05	-1.29935e-05	-1.44631e-05	-1.47391e-05	-1.40726e-05	-1.30027e-05	-1.1842e-05	-1.04221e-05	-8.33915e-06	-5.42035e-06	-2.00651e-06	1.14355e-06
189	2020	DO	S4542A3-49B-2B12	CTRL	3	12.3939	9.84506	13.5408	9.51928	0	0	0	0	0	0	0	0	0	0	0	0	0	0	0	0	0	0	0	0	0	0	9.41153e-07	3.51189e-07	7.76956e-08	-2.85674e-07	3.61514e-07	3.8073e-07	-3.81378e-07	-1.43818e-06	-1.93238e-06	-1.26324e-06	4.97212e-07	2.71033e-06	4.62824e-06	5.76378e-06	5.97739e-06	5.4085e-06	4.3775e-06	3.2649e-06
190	2020	DO	XP753	CTRL	3	9.66266	10.8142	11.8486	11.5798	0	0	0	0	0	0	0	0	0	0	0	0	0	0	0	0	0	0	0	0	0	0	-8.04495e-07	-1.61045e-06	-2.41936e-06	-3.41351e-06	-4.84108e-06	-6.81465e-06	-7.42165e-06	-7.99137e-06	-8.24691e-06	-8.02409e-06	-7.37575e-06	-6.52466e-06	-5.70082e-06	-5.02192e-06	-4.46891e-06	-3.93027e-06	-3.27773e-06	-2.46275e-06
191	2020	DO	Dourado Agulha	CTRL	3	8.08359	9.88857	8.87952	9.73921	0	0	0	0	0	0	0	0	0	0	0	0	0	0	0	0	0	0	0	0	0	0	-3.46593e-06	-3.82847e-06	-2.8265e-06	-8.11173e-07	1.32636e-06	2.53792e-06	2.19875e-06	4.45929e-07	-1.99204e-06	-4.29434e-06	-5.97849e-06	-7.03326e-06	-7.75934e-06	-8.47631e-06	-9.25649e-06	-9.82833e-06	-9.74074e-06	-8.67002e-06
192	2020	DO	XP760	CTRL	3	16.507	19.1487	16.8442	20.1491	0	0	0	0	0	0	0	0	0	0	0	0	0	0	0	0	0	0	0	0	0	0	3.15452e-06	3.39724e-06	3.50254e-06	3.14638e-06	2.21875e-06	8.2588e-07	1.39805e-06	1.89725e-06	2.11882e-06	1.91585e-06	1.30442e-06	4.69266e-07	-3.08217e-07	-7.83843e-07	-8.51635e-07	-5.61863e-07	-4.7749e-08	5.66597e-07
193	2020	DO	XP754	CTRL	3	22.8924	22.6452	24.4692	25.9864	0	0	0	0	0	0	0	0	0	0	0	0	0	0	0	0	0	0	0	0	0	0	2.23481e-06	6.72837e-07	-4.95568e-07	-1.80799e-06	-3.06218e-06	-4.0329e-06	-4.5849e-06	-4.70425e-06	-4.48221e-06	-4.01154e-06	-3.29846e-06	-2.26642e-06	-8.64389e-07	8.18326e-07	2.55842e-06	4.11127e-06	5.327e-06	6.17325e-06
194	2020	DO	Kasalath	CTRL	3	6.87894	2.88652	8.27205	5.05187	0	0	0	0	0	0	0	0	0	0	0	0	0	0	0	0	0	0	0	0	0	0	1.45623e-05	1.5564e-05	1.61815e-05	1.56125e-05	1.34841e-05	9.99435e-06	5.59113e-06	5.73921e-07	-3.89503e-07	-1.18632e-06	-1.88548e-06	-2.56939e-06	-3.31796e-06	-4.27325e-06	-5.54434e-06	-7.0112e-06	-8.25264e-06	-8.76488e-06
195	2020	DO	NSF-TV 13	CTRL	3	16.0484	17.3429	19.9083	21.5448	0	0	0	0	0	0	0	0	0	0	0	0	0	0	0	0	0	0	0	0	0	0	1.25136e-05	1.2706e-05	1.25295e-05	1.19012e-05	1.07212e-05	9.05972e-06	6.96172e-06	4.71004e-06	2.7029e-06	1.30755e-06	6.73544e-07	6.56192e-07	9.11485e-07	1.10838e-06	1.12747e-06	1.11249e-06	1.29238e-06	1.68496e-06
196	2020	PM	Dourado Agulha	CTRL	1	8.85271	6.80211	9.64267	9.51245	0	0	0	0	0	0	0	0	0	0	0	0	0	0	0	0	0	0	0	0	0	0	2.17839e-07	1.08732e-06	1.9335e-06	2.73131e-06	3.43914e-06	4.11124e-06	4.7384e-06	5.27074e-06	5.66966e-06	5.91674e-06	5.99003e-06	5.87868e-06	5.64457e-06	5.45644e-06	5.52175e-06	5.93686e-06	6.56322e-06	7.04751e-06
197	2020	PM	Kasalath	CTRL	1	1.87545	4.1021	2.7323	5.57984	0	0	0	0	0	0	0	0	0	0	0	0	0	0	0	0	0	0	0	0	0	0	1.52137e-06	1.05908e-06	4.61173e-07	6.53806e-07	1.09761e-06	1.72575e-06	2.33363e-06	2.68155e-06	2.59744e-06	2.05402e-06	1.19628e-06	3.14599e-07	-2.86737e-07	-4.86126e-07	-4.32043e-07	-4.32723e-07	-7.35819e-07	-1.37252e-06
198	2020	PM	Dourado Agulha	HNT	3	11.05	9.30448	11.7174	11.4346	0	0	0	0	0	0	0	0	0	0	0	0	0	0	0	0	0	0	0	0	0	0	-1.29357e-05	-1.58206e-05	-1.79002e-05	-1.91605e-05	-1.96255e-05	-1.94437e-05	-1.88704e-05	-1.80703e-05	-1.70112e-05	-1.5612e-05	-1.39808e-05	-1.24326e-05	-1.12617e-05	-1.05404e-05	-1.01119e-05	-9.69323e-06	-8.98376e-06	-7.76231e-06
199	2020	PM	Binulawan	CTRL	2	12.4953	13.1961	14.2803	15.3567	0	0	0	0	0	0	0	0	0	0	0	0	0	0	0	0	0	0	0	0	0	0	-7.84961e-06	-8.9562e-06	-9.7404e-06	-1.03012e-05	-1.07444e-05	-1.10768e-05	-1.11368e-05	-1.0683e-05	-9.58845e-06	-7.97905e-06	-6.1872e-06	-4.58733e-06	-3.45932e-06	-2.92659e-06	-2.9115e-06	-3.11609e-06	-3.13673e-06	-2.70873e-06
200	2020	PM	XP753	CTRL	2	23.1165	18.5983	26.269	21.9489	0	0	0	0	0	0	0	0	0	0	0	0	0	0	0	0	0	0	0	0	0	0	-1.12577e-05	-1.23931e-05	-1.30041e-05	-1.32031e-05	-1.30864e-05	-1.2757e-05	-1.22998e-05	-1.16842e-05	-1.07458e-05	-9.33108e-06	-7.48158e-06	-5.46893e-06	-3.64796e-06	-2.27819e-06	-1.43864e-06	-1.03065e-06	-8.35205e-07	-6.01066e-07
201	2020	PM	Dourado Agulha	HNT	2	14.5615	12.688	15.5361	16.2875	0	0	0	0	0	0	0	0	0	0	0	0	0	0	0	0	0	0	0	0	0	0	5.63589e-06	6.76303e-06	7.49011e-06	7.73861e-06	7.43064e-06	6.77556e-06	6.02224e-06	5.36504e-06	4.90366e-06	4.62469e-06	4.4086e-06	4.09057e-06	3.56293e-06	2.86035e-06	2.17035e-06	1.75507e-06	1.80044e-06	2.25872e-06
202	2020	PM	RT7301	CTRL	3	20.237	20.752	22.263	23.9802	0	0	0	0	0	0	0	0	0	0	0	0	0	0	0	0	0	0	0	0	0	0	7.13306e-06	6.58799e-06	5.13935e-06	4.85569e-06	4.51667e-06	4.01519e-06	3.33243e-06	2.65404e-06	2.17752e-06	1.89589e-06	1.60412e-06	1.11653e-06	4.14212e-07	-4.15935e-07	-1.29043e-06	-2.11262e-06	-2.68141e-06	-2.72108e-06
203	2020	PM	Keriting Tingii	CTRL	3	11.522	13.0556	12.5	14.514	0	0	0	0	0	0	0	0	0	0	0	0	0	0	0	0	0	0	0	0	0	0	5.96182e-07	7.33259e-07	1.3216e-06	2.43045e-06	3.76008e-06	4.76714e-06	4.97052e-06	4.24615e-06	2.84396e-06	1.17328e-06	-4.34664e-07	-1.82879e-06	-3.01967e-06	-4.12162e-06	-5.25739e-06	-6.41839e-06	-7.38108e-06	-7.80977e-06
204	2020	FL	Binulawan	CTRL	1	18.8204	17.7279	20.8732	20.2308	0	0	0	0	0	0	0	0	0	0	0	0	0	0	0	0	0	0	0	0	0	0	-4.6857e-06	-4.32812e-06	-4.24307e-06	-4.36691e-06	-4.39034e-06	-3.99022e-06	-3.03274e-06	-1.65042e-06	-1.7324e-07	1.03649e-06	1.75648e-06	1.98825e-06	1.8818e-06	1.56917e-06	1.05957e-06	2.68252e-07	-8.77182e-07	-2.35206e-06
205	2020	FL	S4542A3-49B-2B12	CTRL	1	15.5899	14.8351	16.5928	13.6133	0	0	0	0	0	0	0	0	0	0	0	0	0	0	0	0	0	0	0	0	0	0	1.50627e-06	4.43662e-06	7.06657e-06	8.32222e-06	7.65504e-06	5.46012e-06	2.86046e-06	9.11287e-07	-1.26406e-07	-8.17848e-07	-1.86228e-06	-3.32705e-06	-4.54094e-06	-4.65185e-06	-3.23187e-06	-4.61971e-07	3.04082e-06	6.44874e-06
206	2020	FL	NSF-TV 27	CTRL	1	12.3374	14.1618	13.8657	15.3105	0	0	0	0	0	0	0	0	0	0	0	0	0	0	0	0	0	0	0	0	0	0	-8.85182e-06	-8.10077e-06	-6.92028e-06	-5.24219e-06	-3.1386e-06	-9.65318e-07	7.5242e-07	1.64936e-06	1.77213e-06	1.51658e-06	1.31116e-06	1.32062e-06	1.37187e-06	1.10209e-06	2.21376e-07	-1.28965e-06	-3.1941e-06	-5.16718e-06
207	2020	FL	Dourado Agulha	CTRL	1	20.7168	16.6217	22.1728	20.2384	0	0	0	0	0	0	0	0	0	0	0	0	0	0	0	0	0	0	0	0	0	0	4.99237e-06	5.19965e-06	5.57166e-06	6.34091e-06	7.44072e-06	8.41863e-06	8.66495e-06	7.83416e-06	6.10295e-06	4.03492e-06	2.17304e-06	7.14905e-07	-4.78052e-07	-1.62665e-06	-2.79491e-06	-3.85029e-06	-4.62127e-06	-5.06295e-06
208	2020	FL	XP754	CTRL	1	29.5621	25.9077	31.8072	27.3091	0	0	0	0	0	0	0	0	0	0	0	0	0	0	0	0	0	0	0	0	0	0	-6.37388e-06	-1.54059e-06	3.64969e-06	7.26704e-06	8.17518e-06	6.77276e-06	4.51892e-06	2.60964e-06	1.13147e-06	4.20484e-06	6.21169e-06	6.46714e-06	5.23022e-06	3.49591e-06	2.35254e-06	2.38298e-06	3.41335e-06	4.71746e-06
209	2020	FL	TOg 7178	CTRL	1	10.6503	11.876	12.551	12.4565	0	0	0	0	0	0	0	0	0	0	0	0	0	0	0	0	0	0	0	0	0	0	-2.76655e-06	1.95868e-06	7.82243e-06	1.31074e-05	1.62333e-05	1.67173e-05	1.5217e-05	1.26462e-05	9.38146e-06	9.31424e-06	8.30241e-06	6.25707e-06	3.64811e-06	1.25712e-06	-2.65206e-07	-6.88583e-07	-2.41971e-07	5.53391e-07
210	2020	FL	Binulawan	HNT	1	28.0061	25.8943	30.0755	26.9466	0	0	0	0	0	0	0	0	0	0	0	0	0	0	0	0	0	0	0	0	0	0	2.09463e-05	2.86397e-05	3.60003e-05	4.02944e-05	3.97899e-05	3.47284e-05	2.65488e-05	1.63925e-05	1.78674e-05	1.85977e-05	1.79266e-05	1.58008e-05	1.29033e-05	1.02315e-05	8.59936e-06	8.15955e-06	8.3414e-06	8.30693e-06
211	2020	FL	S4542A3-49B-2B12	HNT	1	11.3033	12.5716	12.2162	13.849	0	0	0	0	0	0	0	0	0	0	0	0	0	0	0	0	0	0	0	0	0	0	-1.94739e-05	-1.83136e-05	-1.65694e-05	-1.42196e-05	-1.14423e-05	-8.4826e-06	-5.50865e-06	-2.56452e-06	3.48314e-07	3.16134e-06	5.72901e-06	7.93398e-06	9.77148e-06	1.1305e-05	1.25481e-05	1.33978e-05	1.3688e-05	1.33327e-05
212	2020	FL	NSF-TV 27	HNT	1	30.6036	18.987	33.0222	19.8187	0	0	0	0	0	0	0	0	0	0	0	0	0	0	0	0	0	0	0	0	0	0	2.27807e-05	2.15234e-05	1.83265e-05	1.21128e-05	2.19282e-06	1.69201e-06	1.78372e-06	2.7129e-06	4.58264e-06	7.26264e-06	1.02454e-05	1.28301e-05	1.44043e-05	1.46495e-05	1.35638e-05	1.13963e-05	8.63807e-06	5.96807e-06
213	2020	FL	XP760	HNT	1	13.4538	18.2917	14.1759	17.9365	0	0	0	0	0	0	0	0	0	0	0	0	0	0	0	0	0	0	0	0	0	0	4.03832e-06	3.81046e-06	2.81901e-06	3.27321e-06	3.93806e-06	4.67016e-06	5.27541e-06	5.77105e-06	6.34214e-06	7.10145e-06	7.86717e-06	8.22149e-06	7.81358e-06	6.6178e-06	4.92132e-06	3.1064e-06	1.45534e-06	8.91617e-08
214	2020	FL	Dourado Agulha	HNT	1	21.1	14.4456	22.6582	17.924	0	0	0	0	0	0	0	0	0	0	0	0	0	0	0	0	0	0	0	0	0	0	1.28315e-05	1.53915e-05	1.70925e-05	1.6853e-05	1.39667e-05	8.45732e-06	9.68806e-07	8.05224e-07	1.00106e-06	1.61374e-06	2.48384e-06	3.41188e-06	4.24792e-06	4.94579e-06	5.49281e-06	5.81826e-06	5.81573e-06	5.47158e-06
215	2020	FL	NSF-TV 27	HNT	3	13.285	14.3744	14.8519	13.1701	0	0	0	0	0	0	0	0	0	0	0	0	0	0	0	0	0	0	0	0	0	0	-1.50763e-06	2.07986e-06	5.37114e-06	7.84279e-06	9.22224e-06	9.6236e-06	9.51075e-06	9.34384e-06	9.12501e-06	8.31741e-06	6.3592e-06	3.34551e-06	1.56223e-07	-2.11607e-06	-2.87051e-06	-2.2707e-06	-1.01571e-06	7.81015e-08
216	2020	FL	S4542A3-49B-2B12	HNT	3	19.6952	17.1261	21.3687	20.5727	0	0	0	0	0	0	0	0	0	0	0	0	0	0	0	0	0	0	0	0	0	0	1.7047e-05	2.27723e-05	2.8442e-05	3.19342e-05	3.15991e-05	2.73059e-05	2.01045e-05	1.10652e-05	1.21631e-05	1.28948e-05	1.25778e-05	1.08885e-05	8.16282e-06	5.1419e-06	2.58741e-06	9.15265e-07	1.00484e-07	-1.56476e-07
217	2020	FL	Binulawan	HNT	3	20.9334	21.1855	22.4327	21.4444	0	0	0	0	0	0	0	0	0	0	0	0	0	0	0	0	0	0	0	0	0	0	1.17391e-05	9.92053e-06	7.67954e-06	5.04862e-06	2.33667e-06	-1.00602e-07	-1.85799e-06	-2.57675e-06	-2.14569e-06	-8.47074e-07	7.1883e-07	1.94553e-06	2.53094e-06	2.52681e-06	2.13036e-06	1.48744e-06	6.89686e-07	-1.321e-07
218	2020	FL	XP754	HNT	3	29.1448	26.4775	29.7986	26.9402	0	0	0	0	0	0	0	0	0	0	0	0	0	0	0	0	0	0	0	0	0	0	6.21357e-06	5.03283e-06	3.224e-06	4.59199e-07	-3.4289e-06	-4.10966e-06	-4.70749e-06	-5.09437e-06	-5.05973e-06	-4.46782e-06	-3.43231e-06	-2.26891e-06	-1.30131e-06	-6.83878e-07	-3.65537e-07	-1.69008e-07	9.85911e-08	5.55151e-07
219	2020	FL	Binulawan	CTRL	2	19.9798	19.9603	21.4549	21.0782	0	0	0	0	0	0	0	0	0	0	0	0	0	0	0	0	0	0	0	0	0	0	3.11827e-06	3.9466e-06	4.90909e-06	5.45946e-06	5.16906e-06	4.00809e-06	2.38826e-06	8.80956e-07	-1.95338e-07	-9.66052e-07	-1.76853e-06	-2.71905e-06	-3.52421e-06	-3.71393e-06	-3.04596e-06	-1.72835e-06	-3.11223e-07	6.40542e-07
[truncated: 3,561 more columns]

## Sheet: Table S5
Supplementary Table 7. NSC and TSS Predictions and Absorbance Spectrum Generated by Model 2 During the 2019 Cropping Season (n = 180).
No	Year	Variety	Rep	Trt	NSC Predicted	NSC Deviation	TSS Predicted	TSS Deviation	Absorbance recorded throughout all wavenumber positions:
					mg g-1	mg g-1	mg g-1	mg g-1	4000	3999	3998	3997	3996	3995	3994	3993	3992	3991	3990	3989	3988	3987	3986	3985	3984	3983	3982	3981	3980	3979	3978	3977	3976	3975	3974	3973	3972	3971	3970	3969	3968	3967	3966	3965	3964	3963	3962	3961	3960
1	HNT2019	B6616A4-22-Bk-5-4	1	CTRL	26.4615	9.85984	22.2189	8.74689	0.00727286	0.00727197	0.00727721	0.00728528	0.00728752	0.00727562	0.00724806	0.00721132	0.00717685	0.00715661	0.00715926	0.00718666	0.00723189	0.00728093	0.00731835	0.00733453	0.00732907	0.00730816	0.00727918	0.0072469	0.0072144	0.00718691	0.00717342	0.00718234	0.00721409	0.00725813	0.00729866	0.00732518	0.00733826	0.00734439	0.00734629	0.0073399	0.00732151	0.00729432	0.00726657	0.00724498	0.00723168	0.00722594	0.00722567	0.00722695	0.00722592
2	HNT2019	B6616A4-22-Bk-5-4	2	CTRL	22.9784	9.83976	18.0961	8.76854	0.00530733	0.00531937	0.00535886	0.00542353	0.0052247	0.00525413	0.00528003	0.00529166	0.00528422	0.00526594	0.00525315	0.00526084	0.00529173	0.00533343	0.00536659	0.0053762	0.0053589	0.00532589	0.00529683	0.0052872	0.00529832	0.00531731	0.00532745	0.00532113	0.00530567	0.00529642	0.0053046	0.00533094	0.00536669	0.00539678	0.00540668	0.00538951	0.00534834	0.00529572	0.00524705	0.00521417	0.00520296	0.00521154	0.00523072	0.00524779	0.00525463
3	HNT2019	B6616A4-22-Bk-5-4	3	CTRL	24.2759	10.3154	19.6584	9.16663	0.006728	0.00675408	0.00666253	0.00665119	0.00664354	0.00664995	0.00667109	0.00669917	0.00672	0.00672494	0.00671756	0.00670915	0.0067075	0.00671018	0.00670916	0.00669774	0.00667391	0.00664298	0.00661666	0.00660746	0.00662071	0.00664973	0.00667943	0.00669693	0.00670107	0.00670071	0.00670503	0.00671702	0.00673343	0.00674685	0.00674984	0.00673927	0.00671719	0.00669124	0.00667107	0.006664	0.00667291	0.00669361	0.00671487	0.00672365	0.00671553
4	HNT2019	B6616A4-22-Bk-5-4	1	HNT	30.1499	10.4255	26.6729	9.10443	0.0123893	0.0124575	0.0126197	0.0128346	0.0130259	0.0123749	0.0124177	0.0124572	0.0124916	0.0125085	0.0125037	0.0124823	0.0124572	0.0124398	0.0124359	0.0124403	0.0124388	0.0124222	0.0123976	0.0123845	0.0124006	0.012446	0.0124998	0.012532	0.0125262	0.0124891	0.0124435	0.0124119	0.0124034	0.0124098	0.0124163	0.0124162	0.0124119	0.012412	0.0124206	0.012433	0.0124439	0.0124544	0.0124706	0.0124926	0.0125114
5	HNT2019	B6616A4-22-Bk-5-4	2	HNT	31.3937	11.6316	27.4543	10.3349	0.00285736	0.00292631	0.00309421	0.00331706	0.00352566	0.00367001	0.00288167	0.00290889	0.00292034	0.00292208	0.00291454	0.00290264	0.00288866	0.00287438	0.00286415	0.00286196	0.00286395	0.00286337	0.00285905	0.00285915	0.00287592	0.00291333	0.00295838	0.00298692	0.00298295	0.00295052	0.00291048	0.00288789	0.00289624	0.00292666	0.00295573	0.00296453	0.00294961	0.0029248	0.0029073	0.00290491	0.00291815	0.00294403	0.00297637	0.00300331	0.00301324
6	HNT2019	B6616A4-22-Bk-5-4	3	HNT	35.0363	11.216	30.2824	9.89136	0.00792577	0.0080314	0.00824238	0.00849868	0.00871951	0.00885346	0.00804548	0.00805137	0.00804998	0.00804823	0.00804445	0.00804373	0.00804965	0.00806013	0.00806773	0.00806363	0.00804175	0.00800803	0.00798023	0.00797707	0.00800624	0.00805845	0.00811087	0.00813988	0.00813774	0.0081163	0.00809628	0.00809297	0.00810699	0.00812329	0.00812478	0.00810823	0.00808424	0.00807	0.00807386	0.00808892	0.00810462	0.00811707	0.00812953	0.00814231	0.00814905
7	HNT2019	Cenit	1	CTRL	33.197	7.82127	27.6588	7.26528	0.00757928	0.00761577	0.0076733	0.0077367	0.00778135	0.00754997	0.00752362	0.00749109	0.00746093	0.00743909	0.00742981	0.00743207	0.00744036	0.00744808	0.00745213	0.00745239	0.00744907	0.00744441	0.00744408	0.00745256	0.00746701	0.00747834	0.00748041	0.00747771	0.00748105	0.0074944	0.00750901	0.00751281	0.00750354	0.00748923	0.00747905	0.00747652	0.00747895	0.00748229	0.00748326	0.00747887	0.00746884	0.00745789	0.00745367	0.00746027	0.00747487
8	HNT2019	Cenit	2	CTRL	27.638	9.57178	23.0128	8.52491	0.0101372	0.0101379	0.010117	0.010089	0.0100653	0.0100574	0.0100642	0.0100754	0.0100783	0.0100719	0.0100695	0.0100875	0.0101289	0.0101762	0.0102037	0.0101949	0.010153	0.0101005	0.0100653	0.0100625	0.0100864	0.0101171	0.0101358	0.0101368	0.0101274	0.0101178	0.0101124	0.01011	0.0101091	0.0101075	0.0101022	0.0100914	0.0100773	0.0100673	0.0100693	0.0100848	0.0101078	0.0101272	0.0101337	0.0101257	0.0101117
9	HNT2019	Cenit	3	CTRL	27.9053	9.12329	23.0349	8.1615	0.0115415	0.0115296	0.0115104	0.0114946	0.0114704	0.0114783	0.0114927	0.0115045	0.0115102	0.0115129	0.0115181	0.0115289	0.0115433	0.0115557	0.0115602	0.0115541	0.0115384	0.0115166	0.0114932	0.0114741	0.0114659	0.0114724	0.0114909	0.0115122	0.0115266	0.01153	0.0115262	0.0115221	0.011521	0.0115208	0.0115176	0.0115108	0.011503	0.0114959	0.011487	0.0114738	0.0114592	0.0114499	0.0114479	0.0114454	0.0114328
12	HNT2019	Cenit	1	HNT	48.245		23.0238
10	HNT2019	Cenit	2	HNT	47.3927	9.53226	41.8164	8.5459	0.0111615	0.0111552	0.0110846	0.011064	0.011056	0.0110599	0.0110689	0.0110782	0.011086	0.0110923	0.0110954	0.0110932	0.0110855	0.0110752	0.0110652	0.0110548	0.0110416	0.0110278	0.0110227	0.0110344	0.011061	0.0110908	0.0111106	0.0111154	0.0111102	0.0111026	0.0110948	0.0110818	0.0110598	0.0110337	0.011017	0.0110207	0.0110428	0.0110704	0.0110895	0.0110927	0.0110804	0.0110581	0.0110334	0.0110124	0.0109969
11	HNT2019	Cenit	3	HNT	49.0973	8.88123	44.0785	7.94624	0.0120801	0.0120606	0.0120514	0.0120545	0.0120629	0.0120644	0.0120505	0.0120257	0.0120042	0.0119968	0.0120013	0.0120077	0.0120114	0.0120166	0.0120294	0.0120498	0.0120722	0.0120895	0.0120958	0.0120866	0.0120623	0.012031	0.0120049	0.0119915	0.0119869	0.0119804	0.0119647	0.0119436	0.0119285	0.0119289	0.0119444	0.0119645	0.0119781	0.011981	0.0119767	0.0119718	0.0119709	0.0119749	0.0119803	0.0119809	0.011973
13	HNT2019	Dosel	1	CTRL	19.034	9.42588	14.2342	8.49611	0.00748119	0.00750379	0.00751659	0.00752353	0.00751841	0.00750962	0.00750415	0.00750376	0.00750031	0.00748653	0.0074655	0.00744919	0.00744681	0.00745565	0.00746517	0.00746571	0.00745436	0.00743884	0.00743211	0.00744098	0.00746023	0.00747641	0.00747592	0.00745344	0.00741817	0.00739009	0.00738712	0.00741278	0.00745369	0.00748773	0.00750104	0.00749873	0.00749434	0.00749574	0.00749853	0.0074933	0.00748031	0.00747173	0.00747808	0.00749333	0.00750101
14	HNT2019	Dosel	2	CTRL	20.4812	7.99035	16.4266	7.03067	0.0047977	0.00482495	0.00486915	0.00471395	0.00471191	0.0047193	0.00473257	0.00474324	0.00474395	0.00473493	0.0047258	0.00472715	0.00474059	0.00475698	0.00476547	0.0047613	0.0047459	0.004725	0.00470591	0.00469464	0.0046939	0.00470274	0.00471798	0.0047361	0.00475349	0.00476406	0.00476082	0.0047433	0.00472073	0.00470435	0.00469804	0.00469763	0.00469725	0.00469742	0.00470304	0.00471447	0.00472469	0.00472483	0.00471355	0.00469923	0.00469359
15	HNT2019	Dosel	3	CTRL	21.0706	8.2024	16.8217	7.35627	0.00578341	0.00579224	0.00581662	0.00585411	0.00589065	0.00583523	0.00584246	0.00584108	0.005832	0.00581443	0.00579025	0.00576521	0.00574614	0.0057359	0.00573149	0.00572598	0.00571282	0.00569154	0.00566963	0.00565885	0.00566757	0.0056953	0.00573323	0.00576897	0.00579207	0.00579718	0.00578529	0.00576306	0.00573989	0.00572413	0.00572053	0.00572919	0.00574483	0.00575821	0.00576007	0.00574626	0.00572089	0.00569432	0.0056768	0.00567294	0.00568106
16	HNT2019	Dosel	1	HNT	32.4405	9.81681	28.7683	8.61479	0.0152191	0.0152315	0.0152406	0.0152388	0.0152225	0.0151951	0.0151642	0.0151394	0.0151274	0.0151299	0.0151431	0.0151611	0.015178	0.0151879	0.0151857	0.0151725	0.0151584	0.0151563	0.0151699	0.0151891	0.0151993	0.0151942	0.0151787	0.0151591	0.0151367	0.01511	0.0150835	0.0150662	0.0150629	0.0150666	0.0150639	0.0150468	0.0150193	0.0149932	0.014978	0.0149767	0.0149879	0.0150097	0.0150394	0.0150698	0.0150923
17	HNT2019	Dosel	2	HNT	27.2689	8.3389	23.6136	7.30698	0.0122407	0.0122093	0.0121803	0.0121707	0.0121814	0.0121991	0.0122077	0.0122012	0.0121862	0.0121731	0.0121652	0.012158	0.0121474	0.0121364	0.0121324	0.0121391	0.0121523	0.012164	0.0121695	0.0121706	0.0121709	0.012171	0.0121672	0.0121553	0.012133	0.0121015	0.0120652	0.0120318	0.01201	0.0120054	0.0120153	0.0120298	0.0120397	0.012044	0.0120486	0.01206	0.0120812	0.0121093	0.0121365	0.0121521	0.0121494
18	HNT2019	Dosel	3	HNT	27.3969	8.73529	24.1954	7.71158	0.00972395	0.00972037	0.00973467	0.0097408	0.00972858	0.00969496	0.00964867	0.00960946	0.00959726	0.00961923	0.00966417	0.00970905	0.00973204	0.00972409	0.00969324	0.00966072	0.00965022	0.00967442	0.00972634	0.00978209	0.00981557	0.00981396	0.00978171	0.00973331	0.00968307	0.00964007	0.00960872	0.00958996	0.00958166	0.00957914	0.00957794	0.00957626	0.00957457	0.00957454	0.0095776	0.00958421	0.00959373	0.00960488	0.00961678	0.00962939	0.00964352
19	HNT2019	DV 123	1	CTRL	22.1636	9.74019	15.7713	9.56021	0.00759719	0.00766395	0.00774979	0.00758342	0.00758325	0.00757908	0.00757025	0.00755298	0.00752823	0.00750592	0.00750093	0.00752052	0.00755637	0.00758921	0.00760275	0.00759275	0.0075658	0.00753401	0.00750791	0.00749058	0.00747832	0.00746631	0.00745309	0.00744139	0.00743626	0.00744011	0.00744961	0.00745832	0.00746362	0.00746984	0.00748602	0.00751897	0.00756449	0.00760908	0.00763763	0.00764042	0.00761871	0.00758517	0.00755823	0.0075508	0.00756347
20	HNT2019	DV 123	2	CTRL	19.4667	9.09448	13.3143	8.90318	0.00734277	0.00734667	0.00734739	0.00735723	0.0073766	0.00740785	0.00744224	0.00746748	0.00747479	0.00746788	0.00745887	0.00745459	0.00744896	0.00743154	0.0074033	0.00737749	0.00736563	0.00736991	0.00738667	0.00741172	0.0074399	0.00746162	0.00746483	0.00744526	0.00741492	0.00739452	0.0073967	0.0074182	0.00744654	0.00746858	0.00747635	0.00746937	0.00745143	0.00743108	0.00741876	0.00742041	0.0074344	0.00745282	0.00746683	0.0074705	0.00746416
21	HNT2019	DV 123	3	CTRL	21.1133	7.71681	14.8664	8.13606	0.00922034	0.00918109	0.00917391	0.00916285	0.00915393	0.0091507	0.0091481	0.00913827	0.00911706	0.00909045	0.00907172	0.009071	0.00908668	0.00910703	0.00912063	0.00912434	0.00912261	0.00912263	0.00912871	0.00913879	0.00914569	0.00914169	0.00912328	0.00909462	0.00906735	0.00905378	0.00905831	0.00907522	0.00909547	0.00911416	0.00913297	0.00915523	0.00917776	0.00919166	0.00918915	0.00916942	0.00913966	0.00911034	0.00908918	0.009078	0.00907533
22	HNT2019	DV 123	1	HNT	26.2593	9.55174	20.4953	8.75055	0.0072558	0.0072703	0.0073153	0.00738081	0.00744591	0.00749855	0.00753837	0.00727078	0.00727671	0.00727988	0.00729066	0.00731254	0.00733902	0.00735521	0.00734976	0.00732254	0.00728353	0.00724695	0.00722385	0.00721675	0.0072201	0.00722561	0.00722839	0.00722952	0.00723344	0.00724221	0.00725328	0.00726311	0.00727094	0.00727723	0.00728158	0.00728272	0.007279	0.0072703	0.00725798	0.00724498	0.0072367	0.00723769	0.00724624	0.00725357	0.00725234
23	HNT2019	DV 123	2	HNT	29.392	8.11078	24.1832	7.41846	0.00839319	0.00843294	0.0084986	0.00857575	0.0083751	0.0083838	0.00838416	0.00837414	0.00835296	0.00832832	0.00831328	0.0083193	0.00834677	0.00838308	0.00841075	0.00841733	0.00840039	0.00836893	0.00833857	0.0083227	0.0083258	0.00834258	0.0083629	0.00837886	0.00838902	0.00839575	0.00840088	0.00840566	0.00841195	0.00841975	0.00842597	0.00842734	0.00842324	0.00841733	0.00841295	0.00840917	0.00840373	0.00839596	0.00838615	0.00837245	0.00835417
24	HNT2019	DV 123	3	HNT	24.4741	10.4878	20.2092	9.20425	0.00415185	0.00418961	0.00424707	0.00412098	0.00413388	0.00415174	0.00416798	0.00417451	0.00416869	0.00415486	0.00414135	0.00413462	0.00413586	0.00414077	0.0041428	0.00413602	0.00411758	0.00409194	0.00406987	0.00406147	0.00406925	0.00408665	0.00410347	0.0041131	0.00411665	0.00412023	0.00412955	0.0041471	0.00417159	0.00419654	0.00421222	0.00421046	0.00418947	0.00415765	0.00412872	0.00411376	0.00411698	0.00413439	0.00415574	0.00416807	0.00416341
25	HNT2019	Gambiaka Sebela	1	CTRL	33.2055	8.55972	30.2017	7.62901	0.00767886	0.00766906	0.00766726	0.00768004	0.00769928	0.00772097	0.00773946	0.00775256	0.00775997	0.00776433	0.00776889	0.00777339	0.00777215	0.00775828	0.00773246	0.00770501	0.00768953	0.00769642	0.00772723	0.00777141	0.00780973	0.00782399	0.00780679	0.00776677	0.00772536	0.00770314	0.00770606	0.00772342	0.00773915	0.00774248	0.00773302	0.00771915	0.00770943	0.00770964	0.00772156	0.00774245	0.00776775	0.0077932	0.00781497	0.00782682	0.00782339
26	HNT2019	Gambiaka Sebela	2	CTRL	36.5349	9.05281	32.7428	7.96011	0.00936569	0.00939462	0.00948096	0.00960651	0.00972394	0.00925784	0.00927118	0.0092832	0.00930052	0.00931972	0.00933372	0.00933237	0.0093094	0.00926699	0.00921974	0.0091864	0.00917613	0.00918564	0.00920605	0.00923106	0.00925899	0.00928728	0.00930722	0.00930888	0.00929377	0.00927728	0.00927682	0.00929835	0.00933251	0.00936009	0.00936587	0.00934929	0.00932077	0.00929584	0.009287	0.00929817	0.00932494	0.0093556	0.00937585	0.00937612	0.00935924
27	HNT2019	Gambiaka Sebela	3	CTRL	34.8621	9.30205	31.4197	8.18669	0.0122773	0.012268	0.0122652	0.0122113	0.0122127	0.0122255	0.0122427	0.0122562	0.0122621	0.012263	0.0122629	0.0122606	0.0122502	0.0122279	0.0121992	0.0121758	0.0121657	0.0121686	0.01218	0.0121977	0.0122196	0.0122395	0.0122482	0.0122416	0.0122267	0.012216	0.0122168	0.0122249	0.0122297	0.0122234	0.0122068	0.0121887	0.0121793	0.0121835	0.0121988	0.0122172	0.0122326	0.012245	0.0122577	0.0122716	0.0122813
28	HNT2019	Gambiaka Sebela	1	HNT	41.9511	8.59479	38.7524	7.94287	0.00867409	0.00868349	0.00870294	0.00872582	0.00874554	0.00875868	0.00865673	0.0086583	0.0086602	0.00866645	0.00867889	0.00869543	0.00871095	0.00872234	0.00873043	0.0087363	0.00873688	0.00872739	0.00870756	0.00868411	0.00866536	0.00865389	0.00864631	0.00864008	0.00863924	0.0086513	0.00867836	0.00871259	0.00874113	0.00875417	0.0087499	0.0087327	0.00870826	0.00868153	0.00865633	0.00863617	0.00862493	0.00862519	0.00863503	0.00864673	0.008652
29	HNT2019	Gambiaka Sebela	2	HNT	43.5522	9.23973	40.4817	8.39983	0.0100784	0.0100853	0.0101132	0.0101598	0.0102109	0.0100574	0.0100823	0.0100997	0.0101032	0.0100937	0.0100837	0.0100862	0.0101031	0.010124	0.0101354	0.0101312	0.0101139	0.0100915	0.0100733	0.010067	0.0100763	0.0100997	0.0101303	0.0101584	0.0101756	0.0101769	0.0101636	0.0101454	0.0101363	0.0101444	0.0101639	0.0101786	0.0101746	0.0101528	0.0101274	0.0101138	0.0101178	0.010133	0.0101465	0.0101465	0.0101308
30	HNT2019	Gambiaka Sebela	3	HNT	38.2447	9.47851	34.9584	8.53971	0.00985461	0.00984731	0.00985175	0.00986729	0.0098876	0.00984964	0.00986659	0.00988006	0.0098849	0.009881	0.00987601	0.00987938	0.00989426	0.00991431	0.00992857	0.00992914	0.00991487	0.00989039	0.00986231	0.00983594	0.00981388	0.00979654	0.00978407	0.00977825	0.00978192	0.00979619	0.00981876	0.00984602	0.00987604	0.00990678	0.00993179	0.00994061	0.00992666	0.00989479	0.0098589	0.00983304	0.00982456	0.0098322	0.00984642	0.00985136	0.00983386
31	HNT2019	Italica Carolina	1	CTRL	27.4213	12.0348	21.95	10.8595	0.0133103	0.0133372	0.0133994	0.0134859	0.0132039	0.0132258	0.0132465	0.0132549	0.0132452	0.0132261	0.0132123	0.013213	0.0132249	0.0132364	0.01324	0.0132377	0.0132348	0.0132347	0.0132357	0.0132335	0.0132247	0.0132088	0.0131873	0.0131636	0.0131446	0.0131376	0.0131446	0.0131608	0.0131793	0.0131948	0.0132052	0.0132119	0.0132174	0.0132256	0.013237	0.0132443	0.0132368	0.0132109	0.0131758	0.0131456	0.0131297
32	HNT2019	Italica Carolina	2	CTRL	22.7147	10.0257	17.4332	9.1055	0.00749831	0.00748463	0.00747804	0.00749439	0.00752544	0.00755978	0.0075848	0.0075963	0.00759381	0.00757834	0.00755216	0.00751872	0.00748097	0.00744152	0.00740688	0.00738596	0.00738297	0.00739588	0.00741986	0.00745039	0.00748281	0.00750979	0.00752155	0.00751208	0.00748697	0.00746166	0.00745151	0.00746316	0.00749187	0.00752271	0.00753892	0.00753358	0.00751263	0.00749138	0.00748331	0.00749061	0.00750583	0.00751955	0.0075273	0.00752956	0.00752969
33	HNT2019	Italica Carolina	3	CTRL	30.9635	10.8913	23.4843	10.5009	0.0103272	0.010324	0.0103382	0.0103682	0.0103371	0.0103692	0.0104011	0.0104224	0.0104237	0.0104037	0.0103701	0.0103349	0.0103061	0.0102855	0.0102728	0.0102694	0.010277	0.0102934	0.0103126	0.010329	0.0103413	0.010351	0.0103585	0.0103623	0.0103612	0.0103565	0.0103516	0.0103499	0.0103539	0.0103641	0.0103772	0.0103856	0.0103805	0.0103596	0.0103302	0.0103056	0.0102965	0.0103043	0.0103197	0.0103279	0.0103201
34	HNT2019	Italica Carolina	1	HNT	32.5016	8.52784	28.4147	7.4314	0.00794934	0.00798767	0.00806535	0.00815592	0.00822572	0.00825982	0.00796834	0.00797809	0.00799444	0.00801188	0.00802256	0.00802664	0.00802845	0.00803071	0.00803183	0.00802755	0.00801449	0.00799473	0.00797558	0.00796445	0.00796325	0.00796597	0.00796257	0.00794693	0.00792294	0.00790187	0.00789352	0.0079006	0.00791972	0.00794521	0.00797264	0.00799742	0.00801181	0.00800868	0.00798695	0.00795363	0.00792123	0.00790072	0.00789601	0.00790344	0.00791542
35	HNT2019	Italica Carolina	2	HNT	33.8077	11.6037	33.5964	11.3252	0.0110246	0.0110918	0.0112214	0.0113765	0.011508	0.0115852	0.0110722	0.0110729	0.0110679	0.0110631	0.0110616	0.0110682	0.0110825	0.0110984	0.0111091	0.0111103	0.0110992	0.0110768	0.0110503	0.0110335	0.0110397	0.0110717	0.011115	0.0111455	0.0111485	0.0111286	0.0111033	0.0110873	0.0110825	0.0110793	0.011068	0.011049	0.0110305	0.011023	0.0110311	0.0110505	0.0110745	0.0110981	0.0111178	0.0111292	0.0111293
36	HNT2019	Italica Carolina	3	HNT	35.2567	9.2752	32.5942	8.65864	0.011718	0.0117626	0.0118566	0.0119737	0.012079	0.0121499	0.0118443	0.0118636	0.0118739	0.0118766	0.0118687	0.0118502	0.0118248	0.0117999	0.0117813	0.011768	0.0117537	0.0117354	0.01172	0.0117195	0.0117412	0.0117791	0.0118161	0.0118332	0.0118225	0.0117921	0.0117593	0.0117409	0.0117438	0.0117622	0.0117819	0.01179	0.0117812	0.0117611	0.0117411	0.0117299	0.0117301	0.0117394	0.0117519	0.0117602	0.0117592
37	HNT2019	Jasmine85	1	CTRL	33.3992	9.82612	28.9875	8.64155	0.00862535	0.00865379	0.00873772	0.00886382	0.0089922	0.00850287	0.00855066	0.00859465	0.00862824	0.00864709	0.00865542	0.00865531	0.00864388	0.00861756	0.00858369	0.00855905	0.00855603	0.00857564	0.00861038	0.00865144	0.00869207	0.00872441	0.00873745	0.0087241	0.00869173	0.00865861	0.00863861	0.00863187	0.00862965	0.00862292	0.00860924	0.00859238	0.00857525	0.00856258	0.00856289	0.00858406	0.00862622	0.00867602	0.00871274	0.00872202	0.00870737
38	HNT2019	Jasmine85	2	CTRL	26.9028	8.14748	24.8542	7.25945	0.00867158	0.00866936	0.00865573	0.00864482	0.00864132	0.00864624	0.0086499	0.00864185	0.0086199	0.00859485	0.00858249	0.00859041	0.00861292	0.00863796	0.00865778	0.00867164	0.00868079	0.00868592	0.0086867	0.00868112	0.00866513	0.00863459	0.00858893	0.00853515	0.00848798	0.00846241	0.00846409	0.00848709	0.00852132	0.00855991	0.00860097	0.0086431	0.00867953	0.00870165	0.00870606	0.00869686	0.0086827	0.00867149	0.00866749	0.00867078	0.00867989
39	HNT2019	Jasmine85	3	CTRL	27.8237	9.28434	25.1929	8.1399	0.0123461	0.0123647	0.0123313	0.0123327	0.0123339	0.0123345	0.0123309	0.01232	0.0123021	0.0122839	0.0122758	0.0122857	0.0123115	0.0123419	0.0123622	0.0123631	0.0123447	0.0123156	0.0122861	0.0122629	0.0122463	0.012234	0.0122239	0.0122152	0.0122089	0.0122072	0.0122126	0.0122257	0.012245	0.012268	0.0122939	0.012323	0.0123526	0.0123752	0.0123823	0.0123711	0.0123476	0.0123224	0.0123028	0.0122884	0.0122754
40	HNT2019	Jasmine85	1	HNT	26.205	8.86592	23.0054	7.68063	0.00901457	0.00907968	0.00921962	0.00939133	0.00952926	0.0096006	0.00961805	0.0090804	0.00906359	0.00905459	0.00905806	0.00907194	0.00909177	0.00910678	0.0091067	0.00908742	0.00905393	0.00902083	0.0090056	0.00901788	0.00905396	0.00909886	0.0091335	0.00914408	0.00913068	0.00910695	0.00909058	0.0090922	0.00910988	0.00913104	0.00914319	0.00914323	0.00913581	0.00912834	0.0091234	0.00911712	0.00910707	0.00909787	0.00909789	0.00910863	0.0091217
41	HNT2019	Jasmine85	2	HNT	34.2659	9.47823	30.5301	8.26787	0.0120399	0.0120815	0.0121866	0.0123248	0.0124521	0.0125394	0.0121659	0.0121889	0.0121969	0.012191	0.012173	0.0121508	0.0121304	0.0121147	0.0121048	0.0120997	0.0120942	0.0120829	0.0120684	0.0120628	0.0120807	0.0121246	0.0121795	0.0122218	0.012237	0.0122277	0.0122082	0.0121923	0.0121846	0.0121784	0.0121628	0.012133	0.0120941	0.0120593	0.0120393	0.0120342	0.0120376	0.0120451	0.0120584	0.0120792	0.0121037
42	HNT2019	Jasmine85	3	HNT	41.676	9.22801	36.4263	8.27417	0.0120543	0.0120999	0.0121909	0.0122932	0.0123684	0.0124033	0.0124113	0.0122059	0.0122064	0.0122066	0.0122037	0.0121978	0.012192	0.0121875	0.0121829	0.0121772	0.012171	0.012166	0.0121632	0.0121639	0.0121714	0.0121887	0.0122109	0.0122247	0.0122187	0.0121948	0.0121668	0.0121481	0.0121414	0.0121405	0.0121398	0.0121383	0.0121357	0.012129	0.0121138	0.0120886	0.0120595	0.0120384	0.0120346	0.0120474	0.0120658
43	HNT2019	Jing 185-7	1	CTRL	31.5918	8.81042	27.4264	7.7093	0.00506234	0.00510006	0.00519858	0.00533645	0.00547731	0.00558919	0.00509833	0.00512536	0.00513344	0.00513655	0.00514689	0.00516762	0.0051848	0.0051813	0.00515426	0.00511768	0.00508842	0.0050761	0.00508195	0.00510128	0.00512539	0.00514287	0.00514365	0.00512717	0.00510677	0.00509971	0.00511127	0.00513063	0.00514244	0.0051391	0.00512592	0.00511574	0.00511497	0.00512092	0.00512736	0.00513041	0.00513162	0.00513374	0.00513593	0.00513338	0.00512417
44	HNT2019	Jing 185-7	2	CTRL	34.7108	7.53709	30.925	6.63687	0.0105078	0.0105354	0.0104641	0.0104611	0.0104662	0.0104805	0.0104944	0.010497	0.010484	0.0104638	0.0104534	0.0104642	0.0104926	0.0105241	0.010546	0.010555	0.0105551	0.010552	0.010548	0.0105393	0.0105178	0.0104785	0.0104254	0.0103733	0.0103385	0.010328	0.0103355	0.01035	0.0103672	0.0103902	0.0104224	0.0104618	0.0104987	0.0105211	0.0105217	0.0105007	0.0104673	0.0104372	0.0104242	0.0104318	0.0104525
45	HNT2019	Jing 185-7	3	CTRL	31.6341	9.83132	28.3475	8.6339	0.00728811	0.00730516	0.00734182	0.00720651	0.00722149	0.00725469	0.00729349	0.0073203	0.00732466	0.00730981	0.00728911	0.00727294	0.00725972	0.00723997	0.00720953	0.00717615	0.0071529	0.00714842	0.00716203	0.00718605	0.00721156	0.00723204	0.00724374	0.00724653	0.00724511	0.00724614	0.00725279	0.00726292	0.00727279	0.00728049	0.00728626	0.00728946	0.00728584	0.00727283	0.00725511	0.00724302	0.00724514	0.00726054	0.00727841	0.00728544	0.00727666
46	HNT2019	Jing 185-7	1	HNT	34.4233	10.4807	31.0858	9.49573	0.00548381	0.00555707	0.00571631	0.0059142	0.00608775	0.00619962	0.00541495	0.00544016	0.00545851	0.00547318	0.00548599	0.00550224	0.00551967	0.00553204	0.0055359	0.00553091	0.00551484	0.00548925	0.00546524	0.0054598	0.00548417	0.00553269	0.00558271	0.00560829	0.00560027	0.00557128	0.00554371	0.0055335	0.00554139	0.00555348	0.00555385	0.00553763	0.00551083	0.00548717	0.00547757	0.00548359	0.00550282	0.00553291	0.00556978	0.00560111	0.00561072
47	HNT2019	Jing 185-7	2	HNT	31.9763	8.25086	29.8607	7.80213	0.00697768	0.00702677	0.00714455	0.0073036	0.00745774	0.00757068	0.00705851	0.00709257	0.00711182	0.00711976	0.00711583	0.0071026	0.00708236	0.00705906	0.00703883	0.00702643	0.0070205	0.00701781	0.00701853	0.00702674	0.00704605	0.00707344	0.00709715	0.00710304	0.00708673	0.00705771	0.00703177	0.00701984	0.00702131	0.00702508	0.00701986	0.00700367	0.00698218	0.00696505	0.00695952	0.00696737	0.00698796	0.00701794	0.00704897	0.00706812	0.00706698
48	HNT2019	Jing 185-7	3	HNT	36.5052	8.39248	33.6896	7.63468	0.0117422	0.0118283	0.0120142	0.0122444	0.0124449	0.0125702	0.0117492	0.0117654	0.0117768	0.011785	0.0117838	0.0117753	0.0117637	0.0117526	0.0117437	0.0117368	0.0117296	0.0117246	0.0117295	0.0117515	0.0117932	0.0118491	0.0119038	0.0119364	0.0119343	0.0119023	0.0118601	0.0118301	0.0118238	0.0118331	0.0118399	0.0118327	0.0118122	0.0117901	0.0117775	0.0117756	0.0117803	0.0117875	0.0117962	0.0118063	0.0118165
49	HNT2019	Kun-Min-Tsieh-Hunan	1	CTRL	36.1819	8.51293	31.2755	7.54106	0.00831707	0.00833054	0.00839675	0.00850395	0.0086173	0.00822902	0.00827883	0.00832142	0.00834571	0.0083455	0.00832702	0.00829976	0.0082707	0.00824191	0.00821619	0.00819822	0.00819097	0.00819563	0.00821162	0.00823531	0.00825979	0.00827613	0.00827498	0.00825083	0.00820846	0.008163	0.00813214	0.00812675	0.00814527	0.00817339	0.00819363	0.00819809	0.00819122	0.00818573	0.00819065	0.00820343	0.00821591	0.00822405	0.00823068	0.00823782	0.00824335
50	HNT2019	Kun-Min-Tsieh-Hunan	2	CTRL	39.4443	9.34373	35.7765	8.29084	0.0149864	0.0149768	0.0149759	0.0149896	0.015012	0.0150405	0.0150667	0.0150814	0.0150778	0.0150585	0.0150336	0.0150131	0.0150001	0.0149901	0.0149779	0.0149613	0.0149411	0.0149236	0.0149197	0.0149377	0.014974	0.0150136	0.0150377	0.0150353	0.0150105	0.0149789	0.0149564	0.0149515	0.0149629	0.0149791	0.0149854	0.0149759	0.0149574	0.0149444	0.0149462	0.014958	0.0149674	0.0149684	0.0149674	0.0149717	0.01498
51	HNT2019	Kun-Min-Tsieh-Hunan	3	CTRL	33.8373	9.5617	30.2372	8.46341	0.0112159	0.0112359	0.0113057	0.01141	0.0115146	0.0111715	0.0112042	0.0112246	0.0112276	0.0112127	0.0111883	0.0111626	0.0111383	0.011113	0.0110866	0.0110638	0.0110507	0.0110524	0.0110703	0.0111006	0.0111344	0.0111605	0.0111676	0.0111495	0.0111123	0.0110735	0.0110509	0.0110512	0.011066	0.0110784	0.0110774	0.0110673	0.0110609	0.0110683	0.0110873	0.0111061	0.0111161	0.0111208	0.011131	0.0111524	0.011179
52	HNT2019	Kun-Min-Tsieh-Hunan	1	HNT	32.1518	9.36108	26.7409	8.30737	0.00882506	0.00885896	0.00894308	0.00906354	0.00867674	0.0087189	0.00877157	0.00882228	0.00885485	0.00886502	0.0088582	0.00884254	0.00881908	0.0087831	0.00873599	0.00868971	0.0086586	0.00865198	0.00867099	0.00870981	0.00875926	0.00880771	0.00884054	0.00884509	0.00882126	0.00878391	0.00875347	0.00874459	0.00875973	0.00878847	0.00881587	0.00883208	0.00883392	0.00882673	0.00882067	0.00882392	0.00883924	0.0088623	0.00888335	0.00889076	0.00887804
53	HNT2019	Kun-Min-Tsieh-Hunan	2	HNT	36.5543	8.6553	31.7181	7.67064	0.0107306	0.0107173	0.0107002	0.0106909	0.0106909	0.0107044	0.0107272	0.0107494	0.0107603	0.0107589	0.0107566	0.010766	0.0107873	0.0108075	0.0108142	0.0108057	0.010788	0.010769	0.0107539	0.0107464	0.0107489	0.0107598	0.0107707	0.0107704	0.0107554	0.0107338	0.0107192	0.0107202	0.0107365	0.0107592	0.0107774	0.0107843	0.0107793	0.0107699	0.0107674	0.0107763	0.0107914	0.0108023	0.0108035	0.0107956	0.0107816
54	HNT2019	Kun-Min-Tsieh-Hunan	3	HNT	33.0099	9.12165	28.2166	8.08683	0.0085848	0.00860423	0.00866331	0.00875106	0.00840374	0.00842905	0.00846577	0.00849748	0.00850871	0.00850292	0.00849624	0.00850132	0.00851284	0.00851283	0.00849054	0.00845349	0.00842033	0.00840944	0.00843035	0.0084795	0.008541	0.00859156	0.00860954	0.00858812	0.00854395	0.00850843	0.00850605	0.00853868	0.00858678	0.00862152	0.00862202	0.0085861	0.00852626	0.00846375	0.00841926	0.00840441	0.00841949	0.00845515	0.00849827	0.00853668	0.00856324
55	HNT2019	Leuang Hawn	1	CTRL	31.8793	9.12598	28.273	7.95686	0.00826574	0.00827217	0.0082863	0.00827257	0.00827942	0.00828746	0.00830008	0.00831711	0.00833234	0.0083374	0.00832798	0.00830658	0.00828016	0.00825568	0.00823871	0.00823391	0.00824384	0.00826645	0.00829464	0.00832013	0.00833784	0.00834649	0.00834627	0.0083378	0.00832388	0.00831078	0.0083055	0.00831041	0.00832145	0.00833097	0.00833239	0.00832252	0.00830317	0.0082821	0.00826966	0.00827229	0.00828749	0.00830476	0.0083129	0.00830656	0.00828878
56	HNT2019	Leuang Hawn	2	CTRL	22.769	8.91088	18.13	8.08049	0.00689309	0.00693741	0.00679195	0.00677166	0.00675972	0.00676535	0.00677772	0.00678087	0.00676564	0.00674175	0.00673211	0.00675432	0.00680589	0.00686641	0.0069142	0.00693919	0.00694263	0.00693193	0.00691341	0.00688794	0.00685377	0.00681232	0.00677045	0.00673883	0.00672756	0.00673825	0.00676039	0.00677957	0.00679159	0.00680572	0.00683483	0.00688046	0.00692527	0.00694701	0.0069373	0.00690628	0.00687292	0.00685073	0.00684142	0.00683902	0.00683906
57	HNT2019	Leuang Hawn	3	CTRL	23.6944	8.99962	20.3865	7.82912	0.00830429	0.00829953	0.00828799	0.00828216	0.00828606	0.00830243	0.00832421	0.00834214	0.00834902	0.00834492	0.00833574	0.00832711	0.00831997	0.00831295	0.00830928	0.00831573	0.00833432	0.00836009	0.0083866	0.00841179	0.00843681	0.00845912	0.00846905	0.00845698	0.00842555	0.00839077	0.00836988	0.00836892	0.00838127	0.00839428	0.00839817	0.00839043	0.00837316	0.00835351	0.00834251	0.00834892	0.00837261	0.00840282	0.00842531	0.00843123	0.00842236
58	HNT2019	Leuang Hawn	1	HNT	16.5568	9.07877	12.1396	8.20336	0.00581642	0.0058343	0.00583754	0.00583022	0.00581505	0.00579831	0.00578028	0.00575904	0.00573454	0.00571352	0.00570711	0.00572258	0.00575621	0.00579418	0.00582154	0.00583043	0.00582199	0.0058046	0.00578891	0.00578159	0.00578204	0.00578332	0.00577633	0.0057561	0.00572715	0.00570144	0.00569022	0.00569715	0.00571856	0.00574751	0.00577815	0.00580652	0.00582736	0.00583566	0.00583059	0.00581692	0.00580237	0.00579158	0.00578247	0.00576837	0.00574721
59	HNT2019	Leuang Hawn	2	HNT	23.452	9.05032	18.9924	8.13086	0.00193669	0.00197498	0.00189349	0.0018839	0.00187737	0.0018785	0.00187996	0.00187439	0.00186223	0.00185541	0.00186857	0.00190544	0.00195258	0.00198723	0.00199284	0.00196908	0.00193025	0.00189663	0.00188303	0.00188943	0.0019016	0.00190181	0.00188175	0.0018486	0.00181936	0.00180736	0.0018135	0.00182993	0.00185032	0.00187413	0.00190394	0.0019403	0.00197783	0.00200862	0.00202647	0.00202826	0.00201432	0.00198793	0.00195518	0.00192403	0.00190249
60	HNT2019	Leuang Hawn	3	HNT	19.0696	9.84497	14.2321	8.88642	0.00763749	0.0076766	0.00774286	0.0075511	0.00755893	0.00757982	0.00760662	0.00762557	0.0076262	0.00760894	0.00758629	0.00757314	0.00757514	0.00758452	0.00758865	0.00758024	0.00756085	0.00753966	0.00752607	0.00752181	0.00752003	0.00751144	0.00749161	0.00746507	0.00744307	0.00743438	0.00743805	0.00744675	0.00745619	0.00746786	0.00748533	0.00750879	0.00753152	0.00754602	0.00754975	0.00754521	0.00753765	0.00753103	0.00752572	0.00751915	0.00751108
61	HNT2019	Mehr	1	CTRL	27.4816	8.20924	21.7208	7.978	0.00877423	0.00882289	0.00889929	0.0089893	0.00906576	0.00876466	0.00876428	0.00875097	0.00872649	0.0086985	0.00868359	0.00869467	0.00873029	0.0087729	0.00880161	0.00880602	0.00879062	0.00877026	0.00875868	0.00875743	0.00875556	0.00873913	0.00870234	0.00865283	0.00860822	0.00858482	0.00858787	0.00861132	0.00864585	0.00868434	0.00872308	0.00875915	0.00878703	0.00880262	0.00880655	0.00880162	0.00878931	0.00876911	0.0087427	0.00871635	0.00869898
62	HNT2019	Mehr	2	CTRL	27.2911	8.21072	21.4693	7.93499	0.00811918	0.00817863	0.00829143	0.00843946	0.00858075	0.0080766	0.00810976	0.00812553	0.00812372	0.00811114	0.00810122	0.00809726	0.0080897	0.00806564	0.00802588	0.00798629	0.00796396	0.00796738	0.00799474	0.0080374	0.00808475	0.00812586	0.00814945	0.00814819	0.00812692	0.00810168	0.00808824	0.00809104	0.0081018	0.0081062	0.00809758	0.00808433	0.00807988	0.00809278	0.00811968	0.00814673	0.00816092	0.00815865	0.00814721	0.00813659	0.00813184
63	HNT2019	Mehr	3	CTRL	23.6308	9.78024	21.1398	8.52159	0.00719845	0.00725094	0.00735117	0.00747924	0.00711237	0.00713212	0.00714922	0.00716507	0.00717875	0.00719192	0.00720247	0.007204	0.00718762	0.00715035	0.00710394	0.00706981	0.00706302	0.00708417	0.00712243	0.00716421	0.00719994	0.00722456	0.00723459	0.00722944	0.00721611	0.00720621	0.00720686	0.00721604	0.00722616	0.00722845	0.00721793	0.00719625	0.0071676	0.00713884	0.00711763	0.00710832	0.00711119	0.00712254	0.00713648	0.00714554	0.00714467
64	HNT2019	Mehr	1	HNT	27.8574	9.30502	20.7209	9.60313	0.00832296	0.00835205	0.00841774	0.00850708	0.00859286	0.00865028	0.00832689	0.00831595	0.00829408	0.00827323	0.00825962	0.00825301	0.00824658	0.00823514	0.00822028	0.00820767	0.00820134	0.00820424	0.00821992	0.00824941	0.00828645	0.00831766	0.00832913	0.0083152	0.00828282	0.00824658	0.00821965	0.00820808	0.00820967	0.00821467	0.00821175	0.00819633	0.00817275	0.00815237	0.00814613	0.00815819	0.00818587	0.00822196	0.0082579	0.00828559	0.00830061
65	HNT2019	Mehr	2	HNT	29.6489	8.71125	22.5016	8.8684	0.00949532	0.00948038	0.00947838	0.00949918	0.00953333	0.00956865	0.00959165	0.00959664	0.00958438	0.00955967	0.0095285	0.00949716	0.00947204	0.00945798	0.00945638	0.00946263	0.0094683	0.00947013	0.00947271	0.0094802	0.0094879	0.00948466	0.00946332	0.00942836	0.00939319	0.00936932	0.00935924	0.00935943	0.00936676	0.00937873	0.0093919	0.00940275	0.00940773	0.00940517	0.00939581	0.00938213	0.00936941	0.00936503	0.00937479	0.00939787	0.00942615
66	HNT2019	Mehr	3	HNT	22.2095	13.0206	15.1328	12.177	0.00759468	0.00761577	0.00768918	0.00779668	0.00790498	0.00798543	0.00765776	0.00767015	0.00766898	0.00766043	0.00764577	0.00762513	0.00759812	0.00756814	0.00754224	0.00752581	0.00751855	0.00751904	0.00752907	0.00755133	0.00758393	0.00761861	0.00764429	0.00765328	0.00764607	0.00762921	0.00760967	0.00759165	0.00757692	0.00756503	0.00755474	0.00754609	0.00753909	0.00753392	0.00752981	0.00752414	0.00751564	0.00750734	0.00750539	0.00751334	0.00752968
67	HNT2019	Melanotrix	1	CTRL	25.0552	8.60027	20.2221	7.75394	0.00976366	0.00978185	0.00974976	0.00975114	0.00975225	0.00975152	0.00974381	0.00972623	0.00970137	0.00967823	0.00966736	0.00967362	0.00969316	0.00971672	0.00973541	0.00974391	0.00974079	0.00972924	0.009716	0.00970683	0.00970268	0.00970123	0.00970232	0.00970993	0.00972721	0.00975016	0.00976893	0.00977559	0.00976938	0.00975387	0.00973201	0.00970606	0.00968007	0.00966068	0.00965214	0.00965136	0.00965039	0.00964423	0.00963675	0.00963715	0.00965126
68	HNT2019	Melanotrix	2	CTRL	15.7079	10.2984	11.5983	9.04566	0.00343227	0.00344135	0.00343491	0.00341975	0.00339915	0.00338456	0.00338017	0.00338406	0.0033903	0.00339612	0.00340239	0.00340924	0.0034137	0.00341252	0.00340654	0.0033985	0.00338858	0.00337746	0.00336952	0.00336991	0.00337848	0.00338807	0.00338877	0.00337533	0.00335279	0.0033339	0.00333077	0.00334726	0.00337668	0.00340517	0.00342238	0.00342997	0.00343539	0.00344134	0.00343986	0.00341971	0.00338208	0.00334495	0.00332912	0.00333912	0.00336295
69	HNT2019	Melanotrix	3	CTRL	8.08958	9.16643	6.15361	7.90548	0.00891653	0.0089589	0.0089856	0.00898841	0.00897237	0.00895469	0.00894847	0.00895482	0.00896474	0.0089695	0.00896666	0.00895882	0.00894879	0.0089364	0.00891967	0.00889759	0.0088728	0.00885279	0.0088463	0.00885731	0.00888237	0.00891273	0.00893832	0.00895083	0.00894718	0.00893258	0.00891921	0.00891838	0.00893079	0.0089451	0.00894886	0.00894036	0.00892804	0.00892003	0.0089151	0.00890568	0.00888929	0.00887325	0.00886734	0.00887252	0.00888017
70	HNT2019	Melanotrix	1	HNT	10.2828	9.8129	6.56218	8.59265	0.00837882	0.0084054	0.00841822	0.00842087	0.00841172	0.00839569	0.00837482	0.00835411	0.00834056	0.00834017	0.00835201	0.00836745	0.0083762	0.00837396	0.00836638	0.00836462	0.00837731	0.00840697	0.00844834	0.0084889	0.00851409	0.00851488	0.00849104	0.00845014	0.00840489	0.00836793	0.0083468	0.00834154	0.0083464	0.00835213	0.00835013	0.00833685	0.00831353	0.00828737	0.00826895	0.00826705	0.00828497	0.00831796	0.00835404	0.00837814	0.00838296
71	HNT2019	Melanotrix	2	HNT	16.2354	11.4526	11.9135	10.0919	0.00964411	0.00965532	0.00965995	0.00966575	0.00966882	0.00966799	0.00965962	0.00964661	0.00963648	0.00963691	0.00964968	0.00966888	0.00968364	0.00968428	0.00967017	0.0096513	0.00964195	0.00965252	0.00968265	0.0097202	0.00974913	0.00975899	0.00974748	0.00971834	0.00967983	0.00964197	0.00961294	0.00959628	0.00959022	0.00958755	0.00957949	0.00956155	0.00953449	0.00950554	0.0094862	0.00948717	0.00951328	0.00955832	0.00960538	0.00963549	0.00964316
72	HNT2019	Melanotrix	3	HNT	16.2768	12.1282	12.0269	10.603	0.0111955	0.0112134	0.011224	0.0112301	0.0112317	0.0112307	0.0112241	0.011212	0.0112008	0.011201	0.0112183	0.0112472	0.011274	0.0112863	0.0112809	0.0112636	0.0112445	0.0112343	0.0112388	0.0112531	0.0112621	0.0112503	0.0112152	0.011172	0.0111442	0.0111456	0.01117	0.0111969	0.0112074	0.0111944	0.0111641	0.0111308	0.0111083	0.011105	0.0111199	0.0111429	0.0111624	0.011173	0.0111767	0.0111758	0.0111694
73	HNT2019	Minghui 63	1	CTRL	28.6635	9.01836	25.685	7.82716	0.00859006	0.0086264	0.0086891	0.00849769	0.008502	0.00851649	0.0085317	0.00853215	0.00850856	0.00846789	0.0084324	0.00842326	0.00844487	0.00848343	0.00852036	0.00854342	0.00854809	0.00853756	0.00852033	0.00850398	0.00848872	0.00846709	0.00843249	0.00839018	0.00835857	0.00835439	0.00837677	0.00840853	0.00843373	0.00844999	0.00846676	0.00849315	0.00852587	0.00855272	0.00856273	0.00855301	0.00853088	0.00850912	0.00849776	0.00849751	0.00850282
74	HNT2019	Minghui 63	2	CTRL	25.1856	7.96123	20.9721	7.05428	0.00833886	0.0083649	0.00844165	0.0085589	0.00820044	0.00825396	0.00831374	0.0083592	0.00837389	0.00836037	0.008332	0.0083013	0.00827189	0.00824244	0.00821625	0.00820051	0.00819813	0.00820836	0.00823114	0.00826672	0.00830977	0.00834617	0.00835912	0.00834245	0.00830883	0.00828031	0.00827095	0.0082795	0.00829624	0.00831012	0.00831369	0.00830537	0.00828793	0.00827106	0.00826697	0.00828101	0.00830811	0.00833584	0.00835208	0.00834899	0.00832725
75	HNT2019	Minghui 63	3	CTRL	30.4251	8.75109	25.3528	7.90226	0.00883174	0.00891065	0.00901549	0.00882359	0.00883199	0.00883931	0.00884377	0.00883637	0.0088116	0.00877652	0.00874997	0.00874819	0.00877169	0.00880532	0.00883156	0.00884133	0.00883465	0.00881862	0.00880238	0.00879088	0.00878239	0.00877102	0.00875259	0.00873034	0.00871541	0.00871809	0.00873843	0.00876712	0.00879536	0.00882055	0.00884553	0.00887282	0.0088981	0.00891455	0.00891882	0.00891207	0.0088987	0.00888325	0.00886924	0.0088593	0.00885673
76	HNT2019	Minghui 63	1	HNT	46.6352	8.39283	42.098	7.45974	0.0105033	0.0105348	0.0104352	0.010427	0.0104256	0.0104389	0.010463	0.0104881	0.0105035	0.0105076	0.0105086	0.010516	0.0105298	0.0105403	0.010536	0.0105114	0.0104683	0.0104182	0.0103803	0.0103728	0.0104014	0.0104526	0.0105018	0.0105278	0.0105251	0.010501	0.0104663	0.0104323	0.0104114	0.0104137	0.0104379	0.0104691	0.0104875	0.0104859	0.0104751	0.0104717	0.0104839	0.0105056	0.010523	0.0105248	0.0105079
77	HNT2019	Minghui 63	2	HNT	36.9735	10.2018	31.8686	9.13714	0.0107846	0.0107969	0.0108377	0.0108994	0.0106773	0.0106995	0.0107268	0.0107453	0.0107432	0.0107269	0.0107164	0.0107285	0.0107617	0.0107976	0.0108177	0.0108158	0.010798	0.0107768	0.0107643	0.0107645	0.0107713	0.0107732	0.0107612	0.0107364	0.0107098	0.0106949	0.0107002	0.0107262	0.0107662	0.0108059	0.010829	0.0108263	0.0108004	0.0107662	0.0107405	0.0107321	0.01074	0.0107549	0.0107653	0.0107605	0.0107377
78	HNT2019	Minghui 63	3	HNT	32.8858	8.28157	28.4316	7.37564	0.0106402	0.0106742	0.0107277	0.0105685	0.0105667	0.0105744	0.0105889	0.0106	0.0106002	0.0105936	0.0105961	0.0106204	0.0106617	0.0106986	0.0107091	0.0106864	0.0106413	0.0105948	0.0105652	0.0105586	0.0105693	0.0105851	0.0105942	0.0105905	0.0105768	0.0105624	0.0105567	0.0105642	0.0105825	0.0106025	0.0106148	0.0106164	0.0106105	0.0106035	0.0105973	0.0105897	0.0105812	0.0105774	0.0105831	0.0105928	0.0105946
79	HNT2019	Niquen	1	CTRL	27.9352	8.9917	23.1615	8.10732	0.0112832	0.0112771	0.0112684	0.0112675	0.0112778	0.0113019	0.0113325	0.0113583	0.0113699	0.0113672	0.0113581	0.0113495	0.0113399	0.0113213	0.0112892	0.0112488	0.0112125	0.0111941	0.011203	0.0112383	0.011289	0.0113372	0.0113663	0.0113705	0.0113591	0.0113486	0.0113476	0.0113504	0.0113448	0.011324	0.0112921	0.0112596	0.0112341	0.0112187	0.0112152	0.0112226	0.0112365	0.0112484	0.0112508	0.0112419	0.0112284
80	HNT2019	Niquen	2	CTRL	19.0793	12.51	14.4382	10.8509	0.0108353	0.0108349	0.0108533	0.0108877	0.010927	0.0109585	0.0108244	0.0108292	0.0108268	0.0108214	0.0108147	0.0108058	0.0107916	0.0107719	0.0107521	0.0107406	0.010743	0.0107588	0.0107829	0.0108088	0.0108311	0.0108454	0.0108484	0.0108403	0.0108265	0.0108151	0.0108118	0.0108169	0.0108262	0.0108322	0.0108276	0.0108088	0.0107796	0.0107512	0.0107364	0.0107414	0.0107638	0.0107949	0.0108235	0.0108379	0.0108299
81	HNT2019	Niquen	3	CTRL	25.411	12.7332	18.7492	11.9672	0.0124643	0.0124142	0.0124079	0.0123894	0.0123742	0.0123758	0.0123877	0.0123926	0.0123793	0.0123566	0.0123459	0.0123605	0.0123926	0.0124204	0.0124275	0.0124129	0.0123874	0.0123642	0.012352	0.0123499	0.012349	0.0123392	0.0123156	0.0122828	0.0122527	0.0122366	0.0122362	0.0122461	0.012261	0.0122799	0.0123047	0.012336	0.0123693	0.012398	0.0124167	0.012422	0.0124136	0.0123956	0.012376	0.0123619	0.0123559
82	HNT2019	Niquen	1	HNT	21.3409	11.7231	19.0475	10.3836	0.0059307	0.00593988	0.00599625	0.00608367	0.00617006	0.00622911	0.00583333	0.00583525	0.00583266	0.00582905	0.00582181	0.00580878	0.00578901	0.00576641	0.00574979	0.00574694	0.00575815	0.00577878	0.00580421	0.00583067	0.00585281	0.00586269	0.00585308	0.00582422	0.00578755	0.0057588	0.0057474	0.0057535	0.00577271	0.00579824	0.00582161	0.00583466	0.00583217	0.00581686	0.00579721	0.00577982	0.00576716	0.00576077	0.00576448	0.00578113	0.00580749
83	HNT2019	Niquen	2	HNT	32.4407	9.33812	27.4693	8.34526	0.0105215	0.0105515	0.0106205	0.0107076	0.0104002	0.0104017	0.0104101	0.0104236	0.0104322	0.0104298	0.0104151	0.0103917	0.0103647	0.0103403	0.0103255	0.0103222	0.0103245	0.0103258	0.0103261	0.0103293	0.0103362	0.010341	0.0103373	0.0103259	0.0103162	0.0103172	0.0103279	0.0103394	0.0103441	0.0103395	0.0103259	0.0103072	0.0102887	0.0102784	0.0102819	0.0102974	0.0103182	0.0103391	0.0103596	0.0103787	0.0103911
84	HNT2019	Niquen	3	HNT	18.24	7.3586	16.0843	6.64695	0.00402473	0.00403989	0.00409076	0.00416949	0.00387319	0.00390233	0.00393989	0.00396859	0.00397387	0.00395914	0.00393941	0.00392828	0.00392733	0.00392938	0.0039303	0.00393327	0.00394205	0.00395628	0.00397176	0.00398301	0.00398492	0.00397237	0.0039418	0.00389757	0.00385564	0.00383361	0.00383549	0.00384958	0.00386179	0.00386599	0.00386433	0.00386173	0.00386043	0.00386325	0.0038735	0.0038897	0.00390569	0.00391643	0.00392395	0.00393425	0.00395004
85	HNT2019	Nova	1	CTRL	34.5662	10.6049	28.0947	9.72686	0.0066333	0.00667245	0.00673759	0.00681048	0.00686573	0.00656564	0.00656171	0.00656507	0.00657715	0.00659613	0.00662212	0.00665116	0.00667304	0.00667472	0.00665042	0.00660645	0.00655745	0.00651975	0.00650374	0.00650954	0.00652986	0.00655584	0.00658115	0.00660312	0.00662238	0.00664062	0.00665821	0.00667456	0.00668937	0.00670166	0.00671003	0.00671306	0.00670937	0.0067012	0.00669318	0.00668851	0.00668759	0.00668789	0.00668601	0.0066785	0.00666401
86	HNT2019	Nova	2	CTRL	34.0829	10.7236	28.7464	9.50786	0.00701281	0.00702392	0.0070701	0.00713857	0.00693062	0.00695435	0.00698629	0.00702351	0.00705627	0.00707731	0.00708453	0.00708117	0.00707127	0.00705661	0.00703868	0.00701973	0.00700271	0.00699341	0.00699872	0.00702076	0.00705224	0.00707879	0.00708821	0.00707931	0.00706192	0.00704714	0.0070389	0.00703638	0.00704031	0.00705126	0.00706462	0.0070701	0.00705922	0.00703619	0.00701546	0.00701005	0.00702337	0.00704827	0.00707255	0.00708383	0.00707596
87	HNT2019	Nova	3	CTRL	29.5207	10.6073	24.6256	9.378	0.0063553	0.0063877	0.00644245	0.00650949	0.00631267	0.00632651	0.00633647	0.00633621	0.00632348	0.00630971	0.0063124	0.00634116	0.00638828	0.00643383	0.00645972	0.00645849	0.00643222	0.00639031	0.00634715	0.0063185	0.00631518	0.00633615	0.00636839	0.00639564	0.00641022	0.00641572	0.0064199	0.00642721	0.00643676	0.00644322	0.0064412	0.00642831	0.00640648	0.00638394	0.00637051	0.00637166	0.00638684	0.00640888	0.00642619	0.00642625	0.00640458
88	HNT2019	Nova	1	HNT	34.5267	10.0648	29.831	8.83775	0.0106374	0.0106801	0.0107635	0.0108607	0.0104644	0.010454	0.0104581	0.0104757	0.010492	0.010496	0.0104861	0.0104709	0.0104596	0.0104538	0.0104499	0.0104436	0.010434	0.0104281	0.0104369	0.0104632	0.0104955	0.0105146	0.0105055	0.0104679	0.0104174	0.0103747	0.0103524	0.0103513	0.0103646	0.01038	0.0103854	0.0103769	0.0103606	0.0103505	0.0103585	0.0103833	0.0104132	0.0104356	0.0104469	0.0104517	0.0104545
89	HNT2019	Nova	2	HNT	25.0737	10.6149	20.7653	9.29161	0.00748642	0.00752543	0.00762349	0.00776472	0.00790271	0.0074528	0.0074742	0.00747213	0.00745231	0.00742436	0.00740106	0.00738625	0.00737456	0.0073587	0.00734071	0.00733018	0.00733269	0.00734634	0.00736567	0.00738618	0.00740456	0.00741542	0.00741063	0.00738634	0.00735148	0.00732275	0.00731051	0.00731246	0.00731988	0.00732489	0.00732532	0.00732487	0.00732606	0.00732922	0.00733287	0.00733498	0.00733719	0.00734462	0.00736097	0.00738363	0.00740648
90	HNT2019	Nova	3	HNT	28.0776	10.5829	23.6305	9.31661	0.0104994	0.0105514	0.0106535	0.0107824	0.0108969	0.0104267	0.010439	0.0104444	0.0104427	0.0104341	0.0104242	0.0104158	0.0104081	0.0103986	0.0103881	0.0103786	0.010369	0.0103598	0.010357	0.0103664	0.0103856	0.010402	0.0104005	0.0103749	0.0103371	0.0103095	0.0103085	0.0103327	0.0103658	0.0103855	0.0103793	0.0103549	0.0103317	0.0103269	0.0103422	0.0103632	0.0103742	0.0103715	0.010366	0.0103713	0.0103925
91	HNT2019	Padi Pagalong	1	CTRL	26.6633	10.7062	22.2258	9.42178	0.00962916	0.00964114	0.00963543	0.00962006	0.00960596	0.00960348	0.00961017	0.00961428	0.00960585	0.00958926	0.00958198	0.00959888	0.00963659	0.00967421	0.00968985	0.00967671	0.00964398	0.00960675	0.00957653	0.00955847	0.00955302	0.0095565	0.00956114	0.00955885	0.00954757	0.00953228	0.00951988	0.00951481	0.00951964	0.00953593	0.00956255	0.00959304	0.00961712	0.00962851	0.00962971	0.00962808	0.00962848	0.00963016	0.00963007	0.00962659	0.00962026
92	HNT2019	Padi Pagalong	2	CTRL	30.5669	9.00887	26.2496	7.9643	0.00764531	0.00771303	0.00780228	0.00759223	0.0075871	0.00758838	0.00759406	0.00759224	0.0075764	0.00755549	0.0075481	0.00756339	0.00759144	0.00761331	0.00761987	0.00761735	0.00761655	0.00762278	0.00763254	0.00763633	0.00762545	0.00759775	0.00755845	0.007518	0.00748829	0.0074759	0.00747816	0.00748713	0.00749799	0.00751103	0.00752954	0.00755605	0.00758746	0.00761723	0.00763812	0.00764412	0.00763534	0.00761978	0.00760879	0.00760768	0.00761282
93	HNT2019	Padi Pagalong	3	CTRL	34.9692	10.6562	29.8203	9.37406	0.00898715	0.00902433	0.00911394	0.00923897	0.0093576	0.00883766	0.00885793	0.00887131	0.00887688	0.00887389	0.00886847	0.00886418	0.00885849	0.00884482	0.00882487	0.00881062	0.00881263	0.0088312	0.00885695	0.00887996	0.00889774	0.00891234	0.00892218	0.00892245	0.00891473	0.00890833	0.00891005	0.008917	0.00891975	0.00890978	0.00888738	0.0088614	0.00883932	0.00882618	0.00882664	0.00884537	0.00888466	0.00893688	0.00898358	0.00900542	0.00899674
94	HNT2019	Padi Pagalong	1	HNT	52.5603	9.12644	44.3564	9.13892	0.0112151	0.0113024	0.0114889	0.0117274	0.0119365	0.0111829	0.0112191	0.0112462	0.0112678	0.0112792	0.0112806	0.0112723	0.0112571	0.0112389	0.0112261	0.0112231	0.0112228	0.0112163	0.0112061	0.0112079	0.0112384	0.0112967	0.0113588	0.0113931	0.0113869	0.0113543	0.0113202	0.0113013	0.0112965	0.0112898	0.011266	0.0112258	0.0111834	0.0111597	0.0111662	0.0111966	0.0112356	0.0112704	0.0112969	0.0113171	0.0113324
95	HNT2019	Padi Pagalong	2	HNT	50.2096	8.60381	41.6073	9.23064	0.0136189	0.0137213	0.0139203	0.014167	0.0143792	0.0136301	0.01367	0.0137032	0.013726	0.0137274	0.0137094	0.0136808	0.0136498	0.0136182	0.013587	0.0135596	0.0135371	0.0135233	0.0135271	0.0135577	0.0136166	0.0136901	0.0137517	0.0137772	0.0137633	0.0137284	0.0136964	0.0136804	0.0136772	0.0136723	0.0136555	0.0136318	0.013615	0.0136191	0.013646	0.0136829	0.0137145	0.0137333	0.0137405	0.0137383	0.0137258
96	HNT2019	Padi Pagalong	3	HNT	39.6732	10.8776	33.7856	9.74332	0.00944908	0.0095628	0.00978597	0.0100522	0.0102787	0.0104184	0.00952158	0.00953803	0.00954594	0.00955056	0.00955129	0.00955187	0.00954993	0.00954017	0.0095223	0.0095018	0.00948139	0.00946145	0.00944481	0.00944061	0.00946145	0.00951159	0.00957643	0.00962746	0.00964445	0.00962995	0.00960421	0.00958844	0.00958923	0.00959379	0.00958384	0.00955407	0.00951545	0.00949023	0.00949354	0.00952063	0.0095553	0.00958395	0.00960485	0.00962186	0.00963621
97	HNT2019	Pagaiyahan	1	CTRL	22.8692	9.23212	20.0275	8.02848	0.011126	0.0111629	0.0111588	0.0111834	0.011203	0.0112138	0.0112106	0.0111909	0.0111579	0.0111208	0.0110919	0.0110802	0.0110886	0.0111125	0.0111437	0.0111739	0.0111963	0.0112068	0.0112025	0.011181	0.0111428	0.0110941	0.0110466	0.0110136	0.0110024	0.0110108	0.0110282	0.0110435	0.0110525	0.0110601	0.0110752	0.011102	0.0111351	0.0111623	0.0111731	0.011165	0.0111442	0.0111207	0.0111001	0.0110819	0.0110645
98	HNT2019	Pagaiyahan	2	CTRL	21.0904	8.80683	16.8901	7.72624	0.00862951	0.00869199	0.00878318	0.00888533	0.00863948	0.00866104	0.00867426	0.00866837	0.00863953	0.00860408	0.00858783	0.00860652	0.00865225	0.00870034	0.00872875	0.00873138	0.00871617	0.00869695	0.00868404	0.00867778	0.00867072	0.00865605	0.00863517	0.0086192	0.00862274	0.00865218	0.00869904	0.00874499	0.00877434	0.00878083	0.00876839	0.00874762	0.00872771	0.00871386	0.00870617	0.00870008	0.00869076	0.00867652	0.00865975	0.00864414	0.00863367
99	HNT2019	Pagaiyahan	3	CTRL	24.8237	9.15003	20.6684	7.93926	0.00747479	0.00748158	0.00750748	0.00754792	0.00759011	0.00762065	0.00743719	0.00743775	0.00743197	0.00742605	0.00742428	0.00742634	0.00742557	0.00741525	0.00739599	0.00737681	0.00736826	0.00737504	0.00739337	0.00741426	0.00742987	0.00743765	0.00743927	0.00743735	0.00743407	0.00743158	0.00743248	0.00743845	0.00744793	0.00745555	0.00745644	0.00745135	0.00744579	0.00744624	0.00745538	0.00747094	0.00748845	0.00750268	0.00750758	0.00749675	0.0074688
100	HNT2019	Pagaiyahan	1	HNT	31.9894	8.91538	27.9292	7.86449	0.0089885	0.00906516	0.00921843	0.00940649	0.00956932	0.00966694	0.0090236	0.00901938	0.00900673	0.00899406	0.00898481	0.00898409	0.00899039	0.00899705	0.0089979	0.00899038	0.00897386	0.00895282	0.0089378	0.00894036	0.00896562	0.00900638	0.00904323	0.00905452	0.00903358	0.00899585	0.00896875	0.00897248	0.00900524	0.00904312	0.00905935	0.00904523	0.00901161	0.00897923	0.00896267	0.00896348	0.00897724	0.00900019	0.00902906	0.00905592	0.00906981
[truncated: 81 more rows]
[truncated: 3,560 more columns]

## Sheet: Table S6
Supplementary Table 8. NSC and TSS Predictions and Absorbance Spectrum Generated by Model 2 During the 2020 Cropping Season (n = 180).
No	Year	Variety	Rep	Trt	NSC Predicted	NSC Deviation	TSS Predicted	TSS Deviation	Absorbance recorded throughout all wavenumber positions:
[truncated: 182 more rows]
[truncated: 3,560 more columns]
